# Supplementary material for: Cyclic peptides discriminate BCL-2 and its clinical mutants from BCL-XL by engaging a single-residue discrepancy
Source: Nat Commun. 2024 Feb 17;15:1476. doi: 10.1038/s41467-024-45848-1 (PMC10874388; doi:10.1038/s41467-024-45848-1)
Supplement: Supplementary file 4 — Supplementary Data 1 [file 41467_2024_45848_MOESM4_ESM.zip]

Archive with 4 entries (4 files):
- S55746-ff.zip
- cp1-ff.zip
- venetoclax-ff.zip
- REMD.py
