# Supplementary material for: Cyclic peptides discriminate BCL-2 and its clinical mutants from BCL-XL by engaging a single-residue discrepancy
Source: Nat Commun. 2024 Feb 17;15:1476. doi: 10.1038/s41467-024-45848-1 (PMC10874388; doi:10.1038/s41467-024-45848-1)
Supplement: Supplementary file 4 — Supplementary Data 1 [file 41467_2024_45848_MOESM4_ESM.zip › REMD.py]

import sys
import mdtraj as md
from openmm import *
from openmm.app import *
from openmm.unit import *
import math
import numpy as np
from multiprocessing import Pool
from multiprocessing.dummy import Pool as ThreadPool    
from random import random, randint

#=======================

step   = 50000000
dt2    = 0.004*picoseconds
nstdcd = 25000
nstlog = 25000
nstchk = 2500000
nstexc = 5000

T      = 310*kelvin
P      = 1*bar

scales = [1.000, 0.950, 0.901, 0.856, 0.812, 0.773, 0.735, 0.700]
gid    = ['0', '1', '2', '3', '0', '1', '2', '3']

n_rpx  = len(scales)

#=======================

traj = md.load('top.pdb')
chi1 = md.compute_chi1(traj)
phi  = md.compute_phi(traj)
psi  = md.compute_psi(traj)
resList = [29,30,32,33,35,40,41,44,62,65,66,68,72,74,75,78,82,131]
resMemb = []
for res in resList:
    iii  = traj.top.select('resid {} and sidechain'.format(res))
    for i in iii:
        resMemb.append(i)
#=======================

includeDir='/user/pengxiangda/data/gmxtop'
#includeDir='/user/pengxiangda/work/system/probody/top'
gro = GromacsGroFile('npt.gro')
top = GromacsTopFile('topol.top', periodicBoxVectors=gro.getPeriodicBoxVectors(), includeDir=includeDir)

global Sims

Sys  = []
Sims = []
for ip in range(n_rpx):
    Sys.append(top.createSystem(nonbondedMethod=PME, nonbondedCutoff=0.8*nanometer, constraints=HBonds, hydrogenMass=4.0*amu ))

    #--------------------------------
    f3 = Sys[ip].getForce(3)
    nT3 = f3.getNumTorsions()
    Torsion3UsedList = []
    for n in range(nT3):
        pp3  = f3.getTorsionParameters(n)
        find = 0
        for i in range(4):
            if pp3[i] in resMemb:
                find += 1
        if find > 1:    
            Torsion3UsedList.append(n)
    
        k3 = pp3[6]
        k3v = k3/k3.unit
        k3v *= scales[ip]
        k3v*k3.unit
        f3.setTorsionParameters(n, pp3[0], pp3[1], pp3[2], pp3[3], pp3[4], pp3[5], k3v*k3.unit)
    
    #--------------------------------
    f4 = Sys[ip].getForce(4)
    nT4 = f4.getNumTorsions()
    Torsion4UsedList = []
    for n in range(nT4):
        pp4  = f4.getTorsionParameters(n)
        find = 0
        for i in range(4):
            if pp4[i] in resMemb:
                find += 1
        if find > 1:    
            Torsion4UsedList.append(n)
    
        k4 = f4.getTorsionParameters(0)[4][1]
        k4v = k4*scales[ip]
        f4.setTorsionParameters(n, pp4[0], pp4[1], pp4[2], pp4[3], (pp4[4][0], k4v))
    
    #--------------------------------
    Sys[ip].addForce( MonteCarloBarostat( P, T, 5000 ))
    Sims.append( Simulation(top.topology, Sys[ip], LangevinIntegrator(T, 1/picosecond, dt2), Platform.getPlatform(2), {'DeviceIndex': gid[ip], 'Precision': 'mixed'}) )

    name   = 'AA{}'.format(ip)
    Sims[ip].context.setPositions(gro.positions)
    Sims[ip].reporters.append(StateDataReporter('{}-md.log'.format(name), nstlog, 
                                                step=True, time=True, potentialEnergy=True, 
                                                temperature=True, volume=True, progress=True,
                                                remainingTime=True, speed=True, totalSteps=step, separator='\t'))
    Sims[ip].reporters.append(DCDReporter('{}-md.dcd'.format(name), nstdcd))
    Sims[ip].reporters.append(CheckpointReporter('{}-md.chk'.format(name), nstchk))


n_cricle = step//nstexc

swap_set1 = [[0,1], [2,3], [4,5], [6,7]]
swap_set2 = [[1,2], [3,4], [5,6]]
swap_sets = [swap_set1, swap_set2]

swap_set1_memb = np.array(swap_set1).flatten()
swap_set2_memb = np.array(swap_set2).flatten()

swap_set1_n_success = [0, 0, 0, 0]
swap_set2_n_success = [0, 0, 0]
swap_sets_n_success = [swap_set1_n_success, swap_set2_n_success]

swap_set1_n_attempts = [0, 0, 0, 0]
swap_set2_n_attempts = [0, 0, 0]
swap_sets_n_attempts = [swap_set1_n_attempts, swap_set2_n_attempts]

RT = T/T.unit * 0.008314

def run_sim(sim):
    sim.step(nstexc)

def get_state(sim):
    statei  = sim.context.getState(getEnergy=True,  getVelocities=True, getPositions=True)
    veli    = statei.getVelocities()
    posi    = statei.getPositions()
    boxi    = statei.getPeriodicBoxVectors()
    energyii = statei.getPotentialEnergy()
    energyii = energyii/energyii.unit
    energyii = energyii/RT
    return veli, posi, boxi, energyii

def get_energy(sim):
    statei  = sim.context.getState(getEnergy=True)
    energyii = statei.getPotentialEnergy()
    energyii = energyii/energyii.unit
    energyii = energyii/RT
    return energyii

pool = ThreadPool(n_rpx//2)
pool2 = ThreadPool(n_rpx)


replica_ids = [[0,1,2,3,4,5,6,7]]

for n in range(n_cricle):

    #for ip in range(n_rpx):
    #    Sims[ip].step(nstexc)

    pool.map(run_sim, Sims[:4])
    pool.map(run_sim, Sims[4:])

    set_id = n%2

    states = pool2.map(get_state, Sims)

    rid = [x for x in replica_ids[-1]]

    for set_id in [0,1]:

        # exchange attempts
        for sid,sset in enumerate(swap_sets[set_id]):
            si,sj = sset
            veli = states[si][0]
            posi = states[si][1]
            boxi = states[si][2]
            velj = states[sj][0]
            posj = states[sj][1]
            boxj = states[sj][2]
            Sims[si].context.setPositions(posj)
            Sims[si].context.setVelocities(velj)
            Sims[si].context.setPeriodicBoxVectors(boxj[0], boxj[1], boxj[2])
            Sims[sj].context.setPositions(posi)
            Sims[sj].context.setVelocities(veli)
            Sims[sj].context.setPeriodicBoxVectors(boxi[0], boxi[1], boxi[2])

        # judgment
        new_energy = pool2.map(get_energy, Sims)
        for sid,sset in enumerate(swap_sets[set_id]):
            si,sj = sset
            energyii = states[si][3]
            energyjj = states[sj][3]
            energyij = new_energy[si]
            energyji = new_energy[sj]

            log_p_accept = -(energyij + energyji) + energyii + energyjj
            if log_p_accept >= 0.0 or random() < math.exp(log_p_accept):
                swap_sets_n_success[set_id][sid] += 1
                a = rid[si]*1
                b = rid[sj]*1
                rid[si] = b
                rid[sj] = a
            else:
                veli = states[si][0]
                posi = states[si][1]
                boxi = states[si][2]
                velj = states[sj][0]
                posj = states[sj][1]
                boxj = states[sj][2]

                Sims[si].context.setPositions(posi)
                Sims[si].context.setVelocities(veli)
                Sims[si].context.setPeriodicBoxVectors(boxi[0], boxi[1], boxi[2])
 
                Sims[sj].context.setPositions(posj)
                Sims[sj].context.setVelocities(velj)
                Sims[sj].context.setPeriodicBoxVectors(boxj[0], boxj[1], boxj[2])

            swap_sets_n_attempts[set_id][sid] += 1
 
            if n > 0:
                n_attempts = swap_sets_n_attempts[set_id][sid]
                n_success  = swap_sets_n_success[set_id][sid]  
                print('swap set {}-{}: attempt {}, success {}, {:.3f}% {:.2f} {:.2f} {:.2f}'.format(si,sj, n_attempts, n_success, n_success/n_attempts*100, energyij + energyji, energyii + energyjj, log_p_accept), flush=True)

    replica_ids.append(rid)
    np.savetxt('{}-swag.dat'.format(name), replica_ids, fmt='%i') 
