# Supplementary material for: Cyclic peptides discriminate BCL-2 and its clinical mutants from BCL-XL by engaging a single-residue discrepancy
Source: Nat Commun. 2024 Feb 17;15:1476. doi: 10.1038/s41467-024-45848-1 (PMC10874388; doi:10.1038/s41467-024-45848-1)
Supplement: Supplementary file 6 — Source Data [file 41467_2024_45848_MOESM6_ESM.xlsx]

## Sheet: Table1. a
Table1. a Raw data for SPR results of CPs or S55746 binding to BCL-2
Sensorgrams and fitted curves:
Protein:BCL-2		Peptide: cp1								Protein:BCL-2		Peptide: cp2							Protein:BCL-2		Peptide: cp3								Protein:BCL-2		Peptide: cp4							Protein:BCL-2		Peptide: cp5							Protein:BCL-2		Molecular: S55746
X	Y1	Y2	Y3	Y4	Y5	Y6	Y7	Y8		X	Y1	Y2	Y3	Y4	Y5	Y6	Y7		X	Y1	Y2	Y3	Y4	Y5	Y6	Y7	Y8		X	Y1	Y2	Y3	Y4	Y5	Y6	Y7		X	Y1	Y2	Y3	Y4	Y5	Y6	Y7		X	Y1	Y2
	50 nM	100 nM	200 nM	400 nM	800 nM	1600 nM	3200 nM	400 nM			25 nM	50 nM	100 nM	200 nM	400 nM	800 nM	400 nM			25 nM	50 nM	100 nM	200 nM	400 nM	800 nM	1600 nM	400 nM			25 nM	50 nM	100 nM	200 nM	400 nM	800 nM	400 nM			25 nM	50 nM	100 nM	200 nM	400 nM	800 nM	400 nM		-60.06	0.5275	0
-57.56	-0.33392	-0.14087	-0.25122	-0.4035	-0.39374	-0.33411	-0.2262	-0.17786		-57.56	0.05865	-0.02423	-0.03949	0.08856	-0.08618	-0.11084	0.00555		-57.56	-0.0022	0.08191	-0.0448	-0.18951	-0.107	-0.01434	0.09711	0.04285		-57.56	-0.0072	0.0426	-0.10535	0.08887	-0.10034	0.0033	0.20276		-57.56	-0.04077	0.0968	-0.14966	-0.05359	0.13135	-0.03735	0.07556		-59.96	0.52963	0
-57.46	-0.2851	-0.09204	-0.12231	-0.29413	-0.28436	-0.28528	-0.20667	-0.09973		-57.46	-0.07025	-0.11408	-0.20746	0.11981	-0.0647	-0.09912	-0.03351		-57.46	-0.09985	0.03308	-0.04285	-0.27936	-0.16559	-0.01239	-0.000549316	0.0741		-57.46	0.01746	0.17346	0.00598	0.06934	-0.02222	0.06116	0.23401		-57.46	-0.03296	-0.04382	-0.07153	-0.08484	0.14966	-0.06348	0.10486		-59.86	0.51205	0
-57.36	-0.22101	-0.08734	-0.08557	-0.27692	-0.20465	-0.2251	-0.16016	-0.0329		-57.36	-0.05188	-0.01483	-0.07813	0.1839	0.03143	-0.01666	0.07745		-57.36	-0.05103	0.0733	-0.00653	-0.20551	-0.08276	0.00439	0.04437	0.04987		-57.36	0.0138	0.14099	0.00989	0.10718	0.05469	0.08997	0.25073		-57.36	0.01587	0.03503	-0.06177	-0.03723	0.17749	-0.02099	0.10681		-59.76	0.45794	0
-57.26	-0.1261	-0.01978	-0.0188	-0.21991	-0.08905	-0.16614	-0.05627	0.02722		-57.26	-0.0351	-0.00745	0.00934	0.20105	0.13648	0.04541	0.14032		-57.26	-0.02679	0.0788	0.00403	-0.00708	0.02075	0.01379	0.07837	0.02997		-57.26	0.0448	0.13367	0.05481	0.14941	0.14185	0.17322	0.25232		-57.26	0.04126	0.05115	-0.03052	0.00427	0.10205	0.04272	0.12439		-59.66	0.38705	0
-57.16	-0.07416	-0.04907	-0.03442	-0.15741	-0.06561	-0.17981	-0.08246	0.01471		-57.16	0.01569	0.00702	0.03864	0.19598	0.13257	0.104	0.1618		-57.16	0.03882	0.09753	0.00403	0.01752	0.06879	0.03839	0.07172	0.06354		-57.16	0.07092	0.12463	0.10437	0.18848	0.15356	0.18103	0.29065		-57.16	-0.02271	0.0011	-0.04883	-0.01917	0.15283	0.00488	0.06238		-59.56	0.3179	0
-57.06	-0.05658	-0.07526	-0.04498	-0.17499	-0.08905	-0.16028	-0.09924	-0.00012207		-57.06	0.01178	0.01953	0.03003	0.20184	0.12982	0.10791	0.17548		-57.06	0.02905	0.07996	-0.01746	-0.01373	0.04535	0.01691	0.04242	0.02527		-57.06	0.05334	0.13245	0.13684	0.19824	0.15161	0.18103	0.28479		-57.06	-0.05054	-0.000854492	-0.04028	-0.01648	0.12158	0.00562	0.06262		-59.46	0.22592	0
-56.96	-0.04291	-0.06665	-0.03833	-0.16327	-0.05389	-0.11926	-0.05823	0.0116		-56.96	0.0274	0.02264	0.0199	0.20966	0.1228	0.1001	0.16766		-56.96	0.03296	0.05261	-0.03308	-0.02155	0.03674	0.00714	0.04828	0.00964		-56.96	0.04163	0.11292	0.1427	0.20801	0.14771	0.18494	0.29065		-56.96	-0.04712	0.005	-0.04224	-0.01379	0.11768	0.01025	0.07361		-59.36	0.16986	0
-56.86	-0.04761	-0.0647	-0.00708	-0.14569	-0.06757	-0.11731	-0.04181	-0.00208		-56.86	0.01764	0.04218	0.04175	0.19794	0.11108	0.10205	0.17938		-56.86	0.03375	0.06512	-0.01666	-0.02936	0.04028	0.02942	0.05103	0.0202		-56.86	0.05994	0.14294	0.16492	0.23608	0.17383	0.19544	0.31287		-56.86	-0.03369	0.01672	-0.03052	0.005	0.0708	0.02515	0.0658		-59.26	0.1351	0
-56.76	-0.039	-0.0354	0.02417	-0.12421	-0.04803	-0.09778	-0.0141	0.01355		-56.76	0.01178	0.02576	0.03082	0.19208	0.09546	0.09814	0.17157		-56.76	0.04272	0.08386	0.00403	-0.0274	0.05121	0.03448	0.07678	0.0448		-56.76	0.07288	0.14417	0.16028	0.23926	0.16919	0.18884	0.31018		-56.76	-0.05444	0.01477	-0.04224	0.00696	0.08179	0.00171	0.05798		-59.16	0.0896019 -59.16	0
-56.66	-0.0351	-0.02759	0.0144	-0.12421	-0.04999	-0.08997	-0.00354	0.0116		-56.66	0.0321	0.0332	0.03943	0.20264	0.10797	0.10675	0.16455		-56.66	0.06226	0.09753	0.01184	-0.02155	0.06097	0.02783	0.07953	0.05652		-56.66	0.08386	0.14929	0.17127	0.25415	0.18213	0.18811	0.31335		-56.66	-0.04468	0.01868	-0.03833	0.00305	0.08057	0.01538	0.06384		-59.06	0.15073	0
-56.56	-0.0097	-0.01978	0.02222	-0.10272	-0.04803	-0.07043	0.00818	0.00769		-56.56	0.03131	0.05194	0.0484	0.20966	0.14038	0.12354	0.1872		-56.56	0.05444	0.09167	0.00989	-0.02155	0.05121	0.02277	0.07562	0.04089		-56.56	0.06116	0.13831	0.16028	0.24316	0.16919	0.18103	0.30237		-56.56	-0.03882	0.02063	-0.03247	0.00305	0.08057	0.00757	0.0697		-58.96	0.28376	0
-56.46	-0.0097	-0.02173	0.03394	-0.10272	-0.04413	-0.06848	0.00232	-0.01184		-56.46	0.02936	0.05194	0.04254	0.20966	0.14233	0.11102	0.17352		-56.46	0.04272	0.06824	-0.00769	-0.03717	0.05511	0.00323	0.0639	0.02917		-56.46	0.06116	0.13245	0.15442	0.24707	0.16528	0.17712	0.31213		-56.46	-0.04468	0.02454	-0.04224	0.01282	0.08643	0.00171	0.06775		-58.86	0.39546	0
-56.36	-0.02338	-0.02563	0.02026	-0.10077	-0.05273	-0.08606	-0.00159	-0.0177		-56.36	0.01959	0.04022	0.03668	0.19989	0.13062	0.09229	0.16766		-56.36	0.03802	0.07019	-0.00574	-0.04108	0.06683	0.00714	0.06586	0.03503		-56.36	0.05139	0.13245	0.15955	0.24707	0.15552	0.17127	0.32385		-56.36	-0.04468	0.02844	-0.03638	0.00891	0.08447	0.00171	0.07361		-58.76	0.60739	0
-56.26	-0.0351	-0.02759	0.00269	-0.10272	-0.06171	-0.08215	-0.00745	-0.01379		-56.26	0.03912	0.04999	0.05621	0.22333	0.15991	0.12628	0.18524		-56.26	0.04468	0.078	-0.0116	-0.03912	0.0766	0.01105	0.06	0.03894		-56.26	0.06506	0.14221	0.16223	0.25293	0.15942	0.18494	0.33362		-56.26	-0.02319	0.04211	-0.02466	0.01086	0.07275	0.00952	0.08142		-58.66	0.75873	0
-56.16	-0.039	-0.01587	0.00464	-0.10272	-0.05585	-0.0802	-0.00745	0.00183		-56.16	0.04498	0.05585	0.06207	0.22449	0.15601	0.13446	0.19305		-56.16	0.03882	0.06628	-0.01941	-0.03912	0.05902	-0.00458	0.05219	0.02722		-56.16	0.06702	0.14221	0.16223	0.23731	0.16333	0.1908	0.3219		-56.16	-0.02319	0.04602	-0.04028	0.005	0.06885	0.00366	0.08533		-58.56	0.77594	0
-56.06	-0.03119	-0.01587	0.00854	-0.09686	-0.05585	-0.07629	0.01209	-0.00208		-56.06	0.03912	0.06171	0.06207	0.21747	0.16577	0.12744	0.1911		-56.06	0.04858	0.07135	-0.01355	-0.02545	0.06488	0.00519	0.05219	0.04089		-56.06	0.06116	0.14221	0.16223	0.22363	0.16919	0.1908	0.33362		-56.06	-0.02319	0.04016	-0.04028	0.005	0.06689	0.00366	0.07556		-58.46	0.86032	0
-55.96	-0.02924	-0.02563	0.00464	-0.10272	-0.05975	-0.06848	0.02185	-0.00793		-55.96	0.04889	0.05585	0.06207	0.2038	0.16187	0.13916	0.1872		-55.96	0.04468	0.06628	-0.01825	-0.0235	0.05316	0.00128	0.06781	0.06238		-55.96	0.07092	0.14221	0.16223	0.21777	0.16919	0.1908	0.32971		-55.96	-0.02319	0.04211	-0.04028	0.00891	0.06299	0.00952	0.0658		-58.16	0.52164	0
-55.86	-0.0351	-0.03149	-0.00513	-0.10663	-0.06561	-0.07434	0.01794	-0.01184		-55.86	0.03833	0.04608	0.05231	0.19403	0.15991	0.12158	0.1872		-55.86	0.02905	0.05066	-0.02527	-0.02936	0.0387	-0.00458	0.05804	0.04871		-55.86	0.07092	0.14221	0.16223	0.21777	0.16528	0.1908	0.32385		-55.86	-0.01929	0.04016	-0.03638	0.01477	0.06689	0.00757	0.0697		-58.06	0.21847	0
-55.76	-0.0304	-0.03149	-0.00629	-0.10779	-0.05115	-0.06964	0.01678	-0.00714		-55.76	0.04108	0.04608	0.05621	0.18231	0.16968	0.13135	0.1864		-55.76	0.02905	0.05066	-0.02527	-0.01569	0.03558	-0.000671387	0.06781	0.04675		-55.76	0.07092	0.13245	0.15833	0.22168	0.15942	0.20056	0.32385		-55.76	-0.00366	0.04602	-0.03052	0.01477	0.06885	0.02319	0.06189		-57.96	-58.1366	0
-55.66	-0.02338	-0.0354	-0.00317	-0.091	-0.0578	-0.06653	0.02966	-0.00598		-55.66	0.0528	0.05194	0.0816	0.2038	0.1814	0.14307	0.19501		-55.66	0.03882	0.05652	-0.02527	-0.00983	0.04144	0.00519	0.06781	0.04871		-55.66	0.08069	0.14221	0.16614	0.23731	0.17505	0.21033	0.33362		-55.66	-0.00366	0.05188	-0.03442	0.0011	0.05908	0.01929	0.05212		-57.86	-58.4017	0
-55.56	-0.02924	-0.04712	-0.00513	-0.10156	-0.05585	-0.07825	0.01404	-0.01184		-55.56	0.04108	0.04022	0.07574	0.18231	0.16968	0.14307	0.17938		-55.56	0.03882	0.04675	-0.02527	-0.00983	0.04144	0.00128	0.0639	0.04285		-55.56	0.07092	0.14221	0.16809	0.23731	0.16919	0.21033	0.33875		-55.56	-0.00366	0.04211	-0.04028	-0.00867	0.06689	0.01343	0.04626		-57.76	-58.2925	0
-55.46	-0.01361	-0.0354	-0.00397	-0.09686	-0.04413	-0.07629	0.0199	-0.01068		-55.46	0.04303	0.04218	0.0816	0.18427	0.17554	0.14502	0.18524		-55.46	0.03882	0.0448	-0.0155	-0.00983	0.04535	0.00714	0.06195	0.04285		-55.46	0.06116	0.12268	0.15247	0.21777	0.15942	0.20056	0.3219		-55.46	0.0061	0.04602	-0.03052	0.00891	0.07861	0.02319	0.06189		-57.66	-0.51938	0
-55.36	-0.01752	-0.03735	-0.01099	-0.10272	-0.04413	-0.08215	0.01404	-0.0177		-55.36	0.0274	0.01678	0.07184	0.17841	0.16107	0.1294	0.17548		-55.36	0.03375	0.05145	-0.02448	-0.01489	0.04224	0.00208	0.07251	0.04755		-55.36	0.07092	0.13245	0.15833	0.23731	0.16919	0.22009	0.32776		-55.36	0.0061	0.04602	-0.03052	0.01477	0.06689	0.03296	0.04626		-57.56	-57.9907	0
-55.26	-0.01947	-0.03149	-0.01099	-0.09882	-0.04413	-0.07318	0.01404	-0.00403		-55.26	0.03131	0.02069	0.07184	0.17255	0.15796	0.13916	0.17548		-55.26	0.04663	0.06238	-0.01746	0.00189	0.05316	0.01886	0.08539	0.06433		-55.26	0.06702	0.13635	0.15247	0.23731	0.16528	0.21033	0.3219		-55.26	0.0061	0.04993	-0.02661	0.01868	0.07275	0.03687	0.05017		-57.46	-57.7749	0
-55.16	-0.0097	-0.02759	-0.00708	-0.07928	-0.04022	-0.07043	0.01794	0.00574		-55.16	0.03717	0.03162	0.07184	0.1745	0.17358	0.13916	0.16571		-55.16	0.03491	0.05652	-0.01941	-0.00787	0.0473	0.01886	0.07367	0.05847		-55.16	0.07288	0.15002	0.16809	0.23926	0.17114	0.22205	0.32971		-55.16	-0.00366	0.05579	-0.02075	0.01086	0.08643	0.04272	0.04236		-57.36	-57.6085	0
-55.06	-0.00385	-0.02173	-0.00122	-0.07343	-0.03827	-0.06458	0.0191	0.00769		-55.06	0.03796	0.01953	0.07654	0.17334	0.17828	0.15363	0.18018		-55.06	0.03687	0.05847	-0.01746	-0.00787	0.04926	0.01886	0.07562	0.06433		-55.06	0.07288	0.14417	0.17395	0.24512	0.18091	0.22205	0.32385		-55.06	0.0061	0.05579	-0.01489	0.01868	0.08838	0.04785	0.04626		-57.26	-57.4343	0
-54.96	6.10352e-05	-0.02173	0.00269	-0.06952	-0.04022	-0.06458	0.01599	0.00574		-54.96	0.04303	0.03632	0.08746	0.18427	0.1853	0.16065	0.17743		-54.96	0.03021	0.06238	-0.02917	-0.00867	0.0473	0.01807	0.07367	0.06824		-54.96	0.07288	0.14807	0.16419	0.22949	0.177	0.22205	0.31995		-54.96	0.0061	0.05579	-0.02661	0.02063	0.07275	0.04077	0.04626		-57.16	-57.2433	0
-54.86	0.00592	-0.02173	0.00464	-0.06757	-0.0285	-0.05481	0.02966	0.0116		-54.86	0.06061	0.03632	0.08942	0.19013	0.1853	0.16065	0.1872		-54.86	0.04077	0.06238	-0.02332	-6.10352e-05	0.06097	0.01691	0.07483	0.0741		-54.86	0.07288	0.15002	0.17395	0.22949	0.17114	0.23181	0.31409		-54.86	-0.00366	0.04602	-0.02075	0.005	0.06885	0.03101	0.0365		-57.06	-57.0868	0
-54.76	-0.00385	-0.0354	-0.01099	-0.0871	-0.04413	-0.06458	0.01404	0.00964		-54.76	0.05084	0.03632	0.0777	0.18036	0.17554	0.16065	0.16766		-54.76	0.03687	0.06238	-0.02332	-0.00397	0.05511	0.02277	0.06781	0.0741		-54.76	0.07288	0.14417	0.17004	0.23926	0.17114	0.22791	0.31995		-54.76	-0.00757	0.04602	-0.02466	0.005	0.06299	0.0271	0.0365		-56.96	-0.00415	0
-54.66	-0.00385	-0.02759	-0.00708	-0.08905	-0.04022	-0.06458	0.01404	0.00769		-54.66	0.05475	0.04022	0.08356	0.18036	0.17554	0.16455	0.16766		-54.66	0.03101	0.05768	-0.01746	-0.00983	0.05511	0.01691	0.07367	0.0694		-54.66	0.07092	0.13245	0.15247	0.21387	0.15942	0.21033	0.2926		-54.66	-0.01343	0.04602	-0.03052	0.005	0.06299	0.03296	0.04626		-56.86	0.00366	0
-54.56	6.10352e-05	-0.01782	0.00269	-0.08319	-0.03436	-0.06067	0.01404	0.02332		-54.56	0.06061	0.04999	0.08746	0.18933	0.17944	0.17432	0.17157		-54.56	0.03491	0.05457	-0.02332	-0.00592	0.05511	0.01691	0.06781	0.07605		-54.56	0.07092	0.13245	0.15247	0.21191	0.15942	0.21033	0.2926		-54.56	-0.00171	0.04602	-0.03052	0.005	0.06299	0.03296	0.04236		-56.76	0.0144041 -56.76	0
-54.46	0.00592	-0.01587	0.00464	-0.07343	-0.03436	-0.05481	0.01404	0.01941		-54.46	0.05084	0.04218	0.07965	0.17841	0.17163	0.1665	0.16376		-54.46	0.04663	0.06628	-0.02722	-0.00397	0.05121	0.01691	0.06781	0.08191		-54.46	0.06116	0.13245	0.15833	0.21387	0.15942	0.21033	0.2926		-54.46	-0.00562	0.04602	-0.03052	0.005	0.06299	0.03296	0.0365		-56.66	0.0251463 -56.66	0
-54.36	0.01764	-0.02173	-0.00122	-0.07733	-0.03436	-0.05872	0.01013	0.00378		-54.36	0.05084	0.04022	0.0777	0.18231	0.16968	0.17432	0.1618		-54.36	0.04077	0.06433	-0.02917	-0.00592	0.04926	0.01691	0.07172	0.08191		-54.36	0.06116	0.12854	0.15247	0.20801	0.15942	0.20642	0.2926		-54.36	-0.01147	0.04602	-0.03052	0.01477	0.06299	0.03882	0.0365		-56.56	0.0265198 -56.56	0
-54.26	0.01685	-0.02173	0.00269	-0.07928	-0.03046	-0.06067	0.00818	0.00378		-54.26	0.05084	0.05585	0.08356	0.18817	0.17163	0.18018	0.17743		-54.26	0.04077	0.07019	-0.02332	-0.00397	0.05121	0.02667	0.07367	0.08191		-54.26	0.07751	0.13904	0.16882	0.23413	0.17578	0.21692	0.30896		-54.26	-0.01147	0.04602	-0.03052	0.01086	0.06885	0.03296	0.03259		-56.46	0.0270995 -56.46	0
-54.16	0.00201	-0.02173	-0.00513	-0.0871	-0.03827	-0.05481	0.01013	0.00378		-54.16	0.06061	0.05194	0.07965	0.18427	0.16577	0.17627	0.17352		-54.16	0.04077	0.05652	-0.03308	-0.00983	0.03558	0.013	0.06781	0.078		-54.16	0.09436	0.14612	0.1759	0.24121	0.19263	0.224	0.3219		-54.16	-0.01147	0.04602	-0.03052	0.005	0.05127	0.02905	0.02673		-56.36	0.0319826 -56.36	0
-54.06	-0.00385	-0.02563	-0.01099	-0.09296	-0.04413	-0.05481	0.00427	0.00378		-54.06	0.06061	0.04999	0.0777	0.18231	0.17554	0.17432	0.17157		-54.06	0.03687	0.05066	-0.03308	-0.01373	0.04144	0.00714	0.0639	0.07214		-54.06	0.09436	0.14612	0.1759	0.24121	0.18872	0.224	0.31604		-54.06	-0.0271	0.04407	-0.03638	-0.00671	0.04736	0.02124	0.01501		-56.26	0.0552369 -56.26	0
-53.96	-0.00305	-0.02679	-0.00629	-0.07654	-0.03943	-0.05402	0.01483	0.00458		-53.96	0.0567	0.05585	0.09332	0.18427	0.17554	0.18018	0.17352		-53.96	0.03101	0.06433	-0.02411	-0.01569	0.03949	0.00714	0.06781	0.07605		-53.96	0.07874	0.1344	0.16419	0.22949	0.17114	0.21228	0.29456		-53.96	-0.03296	0.04016	-0.04224	0.005	0.0415	0.02124	0.01501		-56.16	0.0880433 -56.16	0
-53.86	-0.00189	-0.02448	-0.00317	-0.07343	-0.03241	-0.04309	0.01209	0.00574		-53.86	0.04303	0.04413	0.08551	0.16669	0.16382	0.16846	0.15985		-53.86	0.03101	0.05652	-0.03503	-0.01959	0.03168	0.00714	0.05804	0.07214		-53.86	0.07288	0.1344	0.16028	0.22485	0.17114	0.20837	0.30042		-53.86	-0.03296	0.0343	-0.04224	0.005	0.0415	0.01733	0.01501		-56.06	0.11011	0
-53.76	0.00397	-0.02173	0.000732422	-0.091	-0.03632	-0.047	0.00623	0.00183		-53.76	0.05865	0.04413	0.0816	0.16669	0.16382	0.16846	0.1618		-53.76	0.03101	0.05066	-0.03503	-0.00983	0.01996	0.01105	0.05804	0.07214		-53.76	0.07288	0.1344	0.15442	0.21777	0.16138	0.20252	0.28479		-53.76	-0.03296	0.0343	-0.04224	-0.00671	0.0376	0.01147	0.01501		-55.96	0.12378	0
-53.66	-0.00189	-0.02173	0.000732422	-0.07928	-0.04218	-0.05286	0.00623	-0.00403		-53.66	0.04498	0.04999	0.0769	0.16669	0.16382	0.16846	0.15595		-53.66	0.03101	0.05066	-0.03503	-0.01373	0.03558	0.02277	0.06781	0.07214		-53.66	0.07288	0.1344	0.15442	0.21777	0.17114	0.20252	0.28479		-53.66	-0.03296	0.0343	-0.04224	-0.00671	0.03564	0.01147	0.02087		-55.86	0.12729	0
-53.56	-0.00189	-0.02173	0.00659	-0.08398	-0.04688	-0.05676	0.01209	-0.00873		-53.56	0.0528	0.04803	0.07379	0.17059	0.16773	0.17743	0.15985		-53.56	0.03101	0.05457	-0.03503	-0.01569	0.03479	0.01105	0.07172	0.07605		-53.56	0.08459	0.14612	0.16614	0.22949	0.18286	0.20447	0.30237		-53.56	-0.01929	0.03821	-0.03833	-0.00281	0.0415	0.01538	0.01892		-55.76	0.12573	0
-53.46	-0.00189	-0.02563	0.000732422	-0.091	-0.05389	-0.06262	0.00153	-0.01575		-53.46	0.05865	0.05389	0.07965	0.17645	0.17358	0.17627	0.1618		-53.46	0.03101	0.06824	-0.02917	-0.00983	0.03363	0.02277	0.07367	0.08191		-53.46	0.08459	0.13635	0.16614	0.22949	0.18286	0.20447	0.28674		-53.46	-0.01733	0.04407	-0.04614	0.00305	0.0415	0.03101	0.02478		-55.66	0.1355	0
-53.36	-0.00189	-0.03149	-0.00317	-0.08124	-0.05389	-0.06262	-0.00549	-0.01965		-53.36	0.05865	0.06445	0.08044	0.17725	0.18805	0.18097	0.16065		-53.36	0.02631	0.06238	-0.03503	-0.01373	0.02972	0.01691	0.06781	0.078		-53.36	0.08459	0.13635	0.16614	0.22949	0.18286	0.20447	0.28284		-53.36	-0.02319	0.04407	-0.04224	0.00305	0.0415	0.0271	0.02478		-55.56	0.14508	0
-53.26	-0.00189	-0.03149	-0.00513	-0.08124	-0.04999	-0.06262	-0.00549	-0.01184		-53.26	0.05475	0.06561	0.09137	0.17841	0.1814	0.18799	0.16766		-53.26	0.02319	0.06238	-0.03503	-0.00397	0.03754	0.01611	0.07678	0.07605		-53.26	0.08459	0.14612	0.15637	0.22559	0.18286	0.20447	0.27698		-53.26	-0.02319	0.04407	-0.052	0.00305	0.04541	0.02515	0.01501		-55.46	0.17358	0
-53.16	0.00787	-0.03149	-0.00317	-0.08124	-0.04413	-0.06262	-0.00549	-0.00598		-53.16	0.04889	0.06171	0.09137	0.1745	0.1806	0.18408	0.16766		-53.16	0.02515	0.06238	-0.03503	0.00189	0.0434	0.01495	0.07562	0.08191		-53.16	0.07996	0.13171	0.15173	0.20532	0.17822	0.19983	0.27234		-53.16	-0.02319	0.04407	-0.052	-0.000854492	0.04736	0.03101	0.02014		-55.36	0.18375	0
-53.06	0.00787	-0.01978	-0.01373	-0.08124	-0.03436	-0.06732	0.00427	0.00378		-53.06	0.0528	0.04999	0.08551	0.1745	0.16773	0.17236	0.1618		-53.06	0.01929	0.05847	-0.0448	-0.00787	0.03363	0.00128	0.06195	0.08386		-53.06	0.06897	0.12	0.14075	0.19824	0.1665	0.20252	0.26526		-53.06	-0.02319	0.04407	-0.052	-0.00671	0.0415	0.03101	0.01306		-55.26	0.20972	0
-52.96	-0.00385	-0.03149	-0.02856	-0.09296	-0.04608	-0.08606	-0.00745	-0.0177		-52.96	0.05865	0.05585	0.10114	0.18036	0.16968	0.17822	0.17273		-52.96	0.02399	0.04755	-0.03229	-0.00317	0.03833	0.00989	0.06079	0.08856		-52.96	0.06311	0.11292	0.13489	0.19824	0.15942	0.21228	0.26526		-52.96	-0.0271	0.04016	-0.05591	-0.01062	0.0415	0.0271	0.00916		-55.16	0.20972	0
-52.86	0.00983	-0.02759	-0.0188	-0.09296	-0.04218	-0.08215	-0.00354	-0.00403		-52.86	0.05865	0.06171	0.10114	0.17645	0.16382	0.17432	0.16571		-52.86	0.03101	0.06354	-0.03113	0.00385	0.05511	0.01691	0.06781	0.09558		-52.86	0.06775	0.11755	0.14929	0.20288	0.16406	0.21692	0.26526		-52.86	-0.03296	0.0343	-0.06177	-0.01648	0.0415	0.03101	0.0033		-55.06	0.21265	0
-52.76	0.00592	-0.02563	-0.00513	-0.0871	-0.04413	-0.06653	-0.00159	0.00183		-52.76	0.05865	0.05975	0.10114	0.16278	0.16773	0.17236	0.16571		-52.76	0.02124	0.05261	-0.04089	0.00385	0.03558	0.01691	0.05804	0.08582		-52.76	0.07996	0.12976	0.1615	0.21509	0.17627	0.22913	0.27039		-52.76	-0.03296	0.0343	-0.06177	-0.01648	0.0376	0.03101	0.0033		-54.96	0.2146	0
-52.66	0.00983	-0.03149	-0.00708	-0.09296	-0.04218	-0.06653	-0.00745	0.00183		-52.66	0.06256	0.06952	0.10504	0.17566	0.17358	0.1919	0.16962		-52.66	0.01733	0.05261	-0.04089	-0.000854492	0.02777	0.013	0.05804	0.08191		-52.66	0.07288	0.12268	0.15442	0.20801	0.16919	0.22986	0.26331		-52.66	-0.03296	0.0343	-0.06177	-0.00476	0.02197	0.0271	0.0033		-54.86	0.21793	0
-52.56	0.01178	-0.03149	-0.01099	-0.09882	-0.04218	-0.07239	-0.01721	-0.01184		-52.56	0.06842	0.07068	0.1109	0.15692	0.17358	0.18994	0.17157		-52.56	0.02124	0.05652	-0.04169	-0.00397	0.03363	0.01105	0.06976	0.08386		-52.56	0.07751	0.12732	0.15515	0.19898	0.17383	0.22864	0.26404		-52.56	-0.03296	0.0343	-0.06177	-0.00476	0.02197	0.02124	0.0033		-54.76	0.20364	0
-52.46	0.00983	-0.02759	-0.00708	-0.09296	-0.03241	-0.06067	-0.01331	-0.01379		-52.46	0.05475	0.0578	0.107	0.15106	0.15991	0.17236	0.15595		-52.46	0.02124	0.05847	-0.04285	-0.00201	0.04535	0.02667	0.06976	0.09167		-52.46	0.07019	0.12	0.14197	0.18579	0.1665	0.22131	0.26062		-52.46	-0.03296	0.04016	-0.06177	-0.01648	0.03174	0.02124	-0.01038		-54.66	0.18823	0
-52.36	0.01569	-0.02173	-0.00122	-0.08319	-0.01874	-0.07043	0.00232	0.00183		-52.36	0.04889	0.06757	0.09723	0.15692	0.15015	0.17432	0.1618		-52.36	0.02124	0.05847	-0.04285	-0.00787	0.04535	0.02277	0.06586	0.08112		-52.36	0.06775	0.11755	0.14929	0.18335	0.16016	0.21887	0.24841		-52.36	-0.03296	0.0343	-0.06177	-0.00476	0.03564	0.02124	-0.01624		-54.56	0.16675	0
-52.26	0.00592	-0.0354	-0.0188	-0.09296	-0.04608	-0.08606	-0.01135	-0.01184		-52.26	0.04889	0.05194	0.09137	0.15692	0.14429	0.16846	0.15595		-52.26	0.01733	0.04871	-0.03699	-0.01178	0.04144	0.01691	0.06	0.08386		-52.26	0.08069	0.12463	0.15637	0.19043	0.16138	0.22205	0.25549		-52.26	-0.02905	0.02844	-0.06177	-0.000854492	0.0415	0.02515	-0.01233		-54.46	0.14722	0
-52.16	0.02545	-0.03149	-0.01099	-0.0871	-0.03632	-0.06653	-0.01135	-0.00793		-52.16	0.04889	0.04999	0.09528	0.16083	0.15991	0.18213	0.15985		-52.16	0.01147	0.03894	-0.04285	-0.00787	0.02582	0.013	0.05609	0.07214		-52.16	0.08459	0.13904	0.15247	0.2002	0.17114	0.22595	0.26526		-52.16	-0.02319	0.0343	-0.06177	-0.00671	0.0415	0.03101	-0.00647		-54.36	0.13394	0
-52.06	0.01959	-0.04205	-0.01685	-0.09882	-0.04218	-0.07629	-0.02777	-0.01379		-52.06	0.04498	0.04803	0.09332	0.15888	0.15796	0.18018	0.1618		-52.06	0.02515	0.03699	-0.04285	-0.00397	0.02582	0.01105	0.05414	0.05847		-52.06	0.08459	0.14612	0.14661	0.2002	0.18091	0.22205	0.26135		-52.06	-0.02319	0.04407	-0.06177	0.0011	0.0415	0.04077	-0.01038		-54.26	0.14233	0
-51.96	0.02075	-0.04321	-0.01489	-0.09766	-0.0246	-0.07629	-0.02893	-0.01184		-51.96	0.04303	0.04999	0.09528	0.15106	0.14624	0.17236	0.15595		-51.96	0.02124	0.02917	-0.05261	-0.00787	0.02582	0.00323	0.04633	0.06042		-51.96	0.08069	0.14148	0.15637	0.2002	0.18091	0.22595	0.25549		-51.96	-0.03296	0.04016	-0.06177	-0.00476	0.04541	0.04077	-0.01624		-54.16	0.13745	0
-51.86	0.01843	-0.02875	-0.01605	-0.09998	-0.0238	-0.07159	-0.02814	-0.013		-51.86	0.04889	0.05585	0.10114	0.15302	0.14624	0.17822	0.15595		-51.86	0.02124	0.02722	-0.05261	-0.00787	0.02582	0.013	0.05414	0.05847		-51.86	0.07483	0.1344	0.15637	0.2002	0.18091	0.22205	0.25159		-51.86	-0.01929	0.03821	-0.05786	-0.000854492	0.05127	0.04077	-0.01233		-54.06	0.14136	0
-51.76	0.03522	-0.02173	-0.00903	-0.09296	-0.02264	-0.06848	-0.01721	-0.00989		-51.76	0.04889	0.05585	0.10114	0.15106	0.15015	0.17822	0.15985		-51.76	0.02124	0.04675	-0.04871	-0.00397	0.03949	0.01807	0.06	0.06433		-51.76	0.06506	0.12463	0.14661	0.19043	0.17114	0.20642	0.23987		-51.76	-0.01343	0.04407	-0.052	0.005	0.05127	0.04077	-0.01038		-53.96	0.1394	0
-51.66	0.03131	-0.02173	-0.01294	-0.09686	-0.02264	-0.07434	-0.01721	-0.00598		-51.66	0.04303	0.04999	0.09528	0.15106	0.14624	0.18408	0.16571		-51.66	0.02124	0.04871	-0.03699	0.01166	0.04065	0.02667	0.06	0.06433		-51.66	0.07483	0.12463	0.15637	0.2002	0.18091	0.21619	0.25549		-51.66	-0.01343	0.04407	-0.052	0.000366211	0.04663	0.04077	-0.026		-53.86	0.12378	0
-51.56	0.01569	-0.03149	-0.01489	-0.10858	-0.0285	-0.08411	-0.02698	-0.01654		-51.56	0.04889	0.05194	0.10114	0.15692	0.14624	0.17352	0.16571		-51.56	0.01343	0.0448	-0.05066	-6.10352e-05	0.02582	0.01495	0.05219	0.06238		-51.56	0.07483	0.12463	0.15637	0.2002	0.177	0.22595	0.25159		-51.56	-0.01343	0.04407	-0.05591	-0.00671	0.03955	0.04077	-0.01624		-53.76	0.1189	0
-51.46	0.02545	-0.03149	-0.00903	-0.09296	-0.02655	-0.07239	-0.02698	-0.0177		-51.46	0.05865	0.05194	0.107	0.15692	0.14624	0.17432	0.17548		-51.46	0.02435	0.05066	-0.04871	-0.01373	0.03168	0.01495	0.06311	0.05261		-51.46	0.07483	0.12463	0.14661	0.19629	0.17114	0.22131	0.24573		-51.46	-0.01807	0.04993	-0.06177	-0.00671	0.02979	0.04077	-0.01624		-53.66	0.12378	0
-51.36	0.02936	-0.02759	-0.00513	-0.09296	-0.0285	-0.06848	-0.02698	-0.00403		-51.36	0.05865	0.04999	0.10504	0.16083	0.14545	0.17236	0.17938		-51.36	0.01733	0.05066	-0.05457	-0.00983	0.03754	0.01105	0.05609	0.05847		-51.36	0.07483	0.12463	0.15637	0.19043	0.17114	0.21423	0.24573		-51.36	-0.03491	0.0343	-0.07153	-0.01648	0.02979	0.03101	-0.02991		-53.56	0.1228	0
-51.26	0.03131	-0.01587	0.000732422	-0.09296	-0.01288	-0.06732	-0.03088	0.00183		-51.26	0.04889	0.06561	0.1062	0.16278	0.14429	0.17822	0.18134		-51.26	0.01343	0.05652	-0.05847	-0.00983	0.03168	0.01495	0.05219	0.05261		-51.26	0.07483	0.12463	0.14197	0.19043	0.16724	0.21423	0.24573		-51.26	-0.03491	0.0343	-0.07153	-0.02039	0.03955	0.0271	-0.03577		-53.46	0.12573	0
-51.16	0.02545	-0.02173	0.00659	-0.09686	-0.01678	-0.07434	-0.03674	0.00183		-51.16	0.04419	0.06091	0.09918	0.15692	0.14429	0.17432	0.17078		-51.16	0.02203	0.05536	-0.04987	-0.00903	0.03247	0.01575	0.06079	0.05261		-51.16	0.06506	0.11487	0.12512	0.18066	0.15161	0.20447	0.22229		-51.16	-0.03491	0.0343	-0.07153	-0.02625	0.03955	0.02124	-0.03577		-53.36	0.11694	0
-51.06	0.02545	-0.02759	-0.00513	-0.10858	-0.0285	-0.08411	-0.04651	-0.00403		-51.06	0.03717	0.05389	0.09528	0.15692	0.14429	0.16846	0.16376		-51.06	0.02905	0.06628	-0.04285	-0.00397	0.03363	0.02081	0.06781	0.05652		-51.06	0.06042	0.11096	0.12512	0.18066	0.15161	0.20447	0.2262		-51.06	-0.03491	0.0343	-0.07153	-0.02625	0.04346	0.02124	-0.03577		-53.26	0.1228	0
-50.96	0.02545	-0.02173	-0.00397	-0.10663	-0.03241	-0.08411	-0.04651	-0.00208		-50.96	0.04187	0.05859	0.09021	0.15772	0.15485	0.17316	0.16846		-50.96	0.01929	0.06238	-0.05261	-0.02234	0.02386	0.013	0.05804	0.05261		-50.96	0.05334	0.11487	0.13489	0.18066	0.16138	0.20056	0.2262		-50.96	-0.03101	0.03821	-0.07153	-0.01257	0.04541	0.02515	-0.03186		-53.16	0.13648	0
-50.86	0.02936	-0.01782	-0.00708	-0.10858	-0.03241	-0.08411	-0.04651	-0.00403		-50.86	0.04889	0.06171	0.09137	0.15888	0.1521	0.18018	0.17548		-50.86	0.01538	0.05768	-0.05731	-0.03326	0.03363	0.00714	0.05414	0.04871		-50.86	0.06311	0.11487	0.13489	0.17676	0.16138	0.1947	0.2262		-50.86	-0.02515	0.04407	-0.07153	-0.00671	0.03955	0.03101	-0.01624		-53.06	0.14136	0
-50.76	0.03522	-0.01587	-0.00122	-0.10663	-0.02264	-0.08411	-0.04651	-0.00208		-50.76	0.04028	0.05701	0.08667	0.15027	0.14154	0.18524	0.16687		-50.76	0.00562	0.05066	-0.06433	-0.03912	0.03363	0.013	0.04828	0.04285		-50.76	0.05334	0.11487	0.13489	0.1709	0.15161	0.1947	0.2262		-50.76	-0.03491	0.04016	-0.07153	-0.00671	0.02979	0.03101	-0.01624		-52.96	0.14526	0
-50.66	0.02155	-0.01196	-0.00513	-0.10858	-0.01874	-0.08411	-0.0426	-0.00793		-50.66	0.0274	0.04413	0.07574	0.14911	0.13452	0.17432	0.16376		-50.66	-0.000244141	0.04675	-0.06433	-0.03326	0.03363	0.00714	0.04437	0.04871		-50.66	0.04163	0.10315	0.12317	0.15918	0.13989	0.17908	0.20471		-50.66	-0.04468	0.02454	-0.0813	-0.02039	0.02979	0.02124	-0.02991		-52.86	0.14526	0
-50.56	0.02545	-0.0022	-0.01099	-0.09686	-0.01678	-0.07825	-0.04065	-0.00208		-50.56	0.04187	0.05469	0.07459	0.15381	0.13922	0.17316	0.16846		-50.56	0.01147	0.05457	-0.05066	-0.03522	0.0473	0.01495	0.05609	0.04285		-50.56	0.03772	0.10315	0.12317	0.15918	0.13989	0.18298	0.20081		-50.56	-0.04077	0.02844	-0.07739	-0.01257	0.02588	0.02515	-0.04163		-52.76	0.12534	0
-50.46	0.01959	-0.01196	-0.01099	-0.11249	-0.02264	-0.09387	-0.04651	-0.0177		-50.46	0.0528	0.04999	0.07184	0.15497	0.13648	0.17822	0.16571		-50.46	0.01147	0.06628	-0.05261	-0.02936	0.04535	0.02863	0.06	0.0448		-50.46	0.04358	0.11487	0.13489	0.1709	0.14771	0.1947	0.20667		-50.46	-0.03882	0.0304	-0.07544	-0.02039	0.02393	0.03687	-0.026		-52.66	0.10581	0
-50.36	0.02545	-0.00806	-0.01099	-0.11249	-0.01874	-0.0802	-0.04651	-0.0177		-50.36	0.05475	0.06171	0.08746	0.17059	0.13648	0.1958	0.17548		-50.36	0.01147	0.04675	-0.0741	-0.02936	0.03558	0.00323	0.04828	0.01941		-50.36	0.04163	0.09924	0.11926	0.15918	0.13013	0.18298	0.19495		-50.36	-0.04468	0.02844	-0.07739	-0.02625	0.02978	0.03027	-0.02209		-52.56	0.07007	0
-50.26	0.0274	-0.01587	-0.02075	-0.12616	-0.01288	-0.07825	-0.05627	-0.01575		-50.26	0.05865	0.06561	0.09332	0.16669	0.14233	0.18994	0.17157		-50.26	0.00757	0.04089	-0.06824	-0.01959	0.03168	0.00714	0.04437	0.00964		-50.26	0.04163	0.09338	0.1134	0.15527	0.13013	0.17908	0.19495		-50.26	-0.04468	0.03943	-0.07153	-0.02625	0.02979	0.02905	-0.01624		-52.46	0.0384212 -52.46	0
-50.16	0.0235	-0.01587	-0.01489	-0.12225	-0.01288	-0.08801	-0.06097	-0.01965		-50.16	0.04889	0.05975	0.07965	0.15106	0.12671	0.18018	0.16571		-50.16	0.00171	0.04089	-0.0741	-0.0235	0.03168	0.00714	0.03851	0.00769		-50.16	0.04163	0.08362	0.1134	0.14941	0.13013	0.17322	0.19495		-50.16	-0.04468	0.03235	-0.06177	-0.02625	0.02588	0.02905	-0.01624		-52.36	0.0315853 -52.36	0
-50.06	0.01764	-0.02173	-0.02075	-0.12616	-0.01288	-0.09387	-0.05627	-0.02551		-50.06	0.05865	0.091	0.09723	0.16473	0.13648	0.19971	0.17548		-50.06	0.00562	0.04285	-0.08386	-0.03912	0.02386	-0.00262	0.03265	0.01355		-50.06	0.04163	0.08362	0.1134	0.14941	0.13403	0.17322	0.19495		-50.06	-0.04468	0.03235	-0.06177	-0.02625	0.02002	0.02905	-0.02014		-52.26	0.0366815 -52.26	0
-49.96	0.0274	-0.00806	-0.01099	-0.12811	0.000793457	-0.09387	-0.05627	-0.01184		-49.96	0.05475	0.09296	0.09918	0.16669	0.14233	0.19971	0.17548		-49.96	0.01733	0.04285	-0.078	-0.02936	0.03168	-0.00262	0.04828	0.00964		-49.96	0.04163	0.08362	0.1134	0.14941	0.13989	0.18298	0.19495		-49.96	-0.04468	0.03235	-0.06177	-0.02625	0.02002	0.02905	-0.026		-52.16	0.0407712 -52.16	0
-49.86	0.01294	-0.01587	-0.02466	-0.12225	-0.00781	-0.09387	-0.06604	-0.01965		-49.86	0.04889	0.08319	0.09918	0.17059	0.13648	0.1958	0.1872		-49.86	0.00562	0.04285	-0.08972	-0.03522	0.02582	-0.00262	0.03851	-0.00598		-49.86	0.04163	0.09338	0.1134	0.14941	0.13989	0.17322	0.19104		-49.86	-0.04468	0.03235	-0.06177	-0.01648	0.00635	0.02905	-0.026		-52.06	0.0364678 -52.06	0
-49.76	0.01569	-0.01001	-0.03442	-0.12225	-0.01483	-0.09778	-0.05627	-0.02551		-49.76	0.04498	0.06366	0.08356	0.15692	0.13648	0.18018	0.17743		-49.76	0.01147	0.04675	-0.07996	-0.02545	0.03949	0.00128	0.05219	0.00769		-49.76	0.04163	0.09338	0.1095	0.14941	0.13989	0.17908	0.18518		-49.76	-0.05444	0.02258	-0.08594	-0.03015	0.01416	0.01929	-0.03577		-51.96	0.0431204 -51.96	0
-49.66	0.00983	-0.01978	-0.04028	-0.13281	-0.01093	-0.1142	-0.06213	-0.03137		-49.66	0.05084	0.06171	0.08746	0.15497	0.13648	0.18018	0.17743		-49.66	0.01654	0.04871	-0.078	-0.0235	0.04535	0.00244	0.06586	0.00885		-49.66	0.03772	0.08362	0.10364	0.14941	0.13989	0.17322	0.18909		-49.66	-0.04468	0.03625	-0.07935	-0.02234	0.00635	0.03296	-0.026		-51.86	0.0290512 -51.86	0
-49.56	0.01569	-0.01978	-0.04498	-0.13397	-0.00507	-0.10559	-0.06018	-0.02942		-49.56	0.06451	0.07343	0.09332	0.17059	0.14624	0.18018	0.1872		-49.56	0.00366	0.04285	-0.09753	-0.03522	0.03949	-0.01044	0.05804	-0.00793		-49.56	0.03186	0.08362	0.11536	0.14941	0.13599	0.17322	0.19104		-49.56	-0.05835	0.02844	-0.08252	-0.03015	0.00439	0.02515	-0.03967		-51.76	0.0325613 -51.76	0
-49.46	0.01959	-0.01587	-0.02972	-0.11835	-0.01483	-0.10559	-0.06213	-0.02161		-49.46	0.05865	0.06287	0.08942	0.17059	0.14624	0.18994	0.1872		-49.46	0.01929	0.05261	-0.08777	-0.01959	0.05511	0.00128	0.07562	0.00964		-49.46	0.03186	0.08362	0.10364	0.14551	0.1438	0.17908	0.18518		-49.46	-0.0603	0.02649	-0.08203	-0.0321	0.01025	0.02319	-0.03186		-51.66	0.0159598 -51.66	0
-49.36	0.03015	-0.00531	-0.01019	-0.11169	-0.000366211	-0.10089	-0.04181	-0.01105		-49.36	0.05865	0.05194	0.07886	0.17059	0.14154	0.18604	0.18329		-49.36	0.01929	0.04791	-0.08972	-0.01959	0.05432	-0.000671387	0.07367	0.00769		-49.36	0.02795	0.07971	0.11536	0.13965	0.13599	0.17322	0.18518		-49.36	-0.05444	0.04407	-0.07349	-0.03015	0.01025	0.02905	-0.026		-51.56	0.0235892 -51.56	0
-49.26	0.05084	0.00171	-0.01489	-0.11054	0.01056	-0.08606	-0.03088	-0.00012207		-49.26	0.07428	0.04999	0.07184	0.1698	0.14819	0.18018	0.20282		-49.26	0.01538	0.05066	-0.08386	-0.00983	0.05316	0.00128	0.07953	0.01355		-49.26	0.03577	0.07776	0.11926	0.14356	0.1438	0.17712	0.18909		-49.26	-0.04858	0.04016	-0.07349	-0.03601	0.01416	0.02905	-0.02991		-51.46	0.0163567 -51.46	0
-49.16	0.03638	-0.00104	-0.01178	-0.12695	0.01367	-0.08685	-0.04144	-0.01147		-49.16	0.08014	0.06171	0.07184	0.16473	0.15405	0.18018	0.21845		-49.16	-0.000244141	0.04089	-0.0741	-0.01959	0.05316	-0.01825	0.06976	0.00964		-49.16	0.04163	0.08362	0.12122	0.14941	0.14966	0.17908	0.18323		-49.16	-0.05054	0.03821	-0.06958	-0.0321	0.02002	0.02905	-0.03186		-51.36	0.0167519 -51.36	0
-49.06	0.00592	-0.01978	-0.03052	-0.15155	-0.00507	-0.10559	-0.06018	-0.02472		-49.06	0.08014	0.05194	0.06793	0.16864	0.16382	0.18018	0.20673		-49.06	0.00366	0.04089	-0.05847	-0.01959	0.05316	-0.01434	0.08344	0.00378		-49.06	0.04163	0.08362	0.10364	0.14941	0.14575	0.17322	0.19495		-49.06	-0.04468	0.04407	-0.06372	-0.02039	0.02002	0.02905	-0.026		-51.26	0.0169366 -51.26	0
-48.96	0.00201	-0.03345	-0.03442	-0.15936	-0.01288	-0.10364	-0.07385	-0.02356		-48.96	0.07623	0.04218	0.07184	0.16473	0.15991	0.18524	0.21063		-48.96	0.00562	0.0495	-0.05652	-0.0235	0.06293	-0.01434	0.08459	0.00378		-48.96	0.03772	0.09338	0.10364	0.14941	0.13989	0.17322	0.19104		-48.96	-0.04468	0.04407	-0.06763	-0.02625	0.02075	0.02905	-0.026		-51.16	0.0304255 -51.16	0
-48.86	-0.00385	-0.04712	-0.03638	-0.1828	-0.03241	-0.11066	-0.08752	-0.03137		-48.86	0.09967	0.06171	0.09332	0.17255	0.17633	0.1919	0.24188		-48.86	0.00366	0.06042	-0.07214	-0.02155	0.04144	-0.03583	0.07251	0.00183		-48.86	0.03186	0.08362	0.10364	0.13965	0.13989	0.17322	0.18518		-48.86	-0.03027	0.04871	-0.06885	-0.02161	0.01221	0.02393	-0.02136		-51.06	0.0446773 -51.06	0
-48.76	-0.00305	-0.05493	-0.03442	-0.19257	-0.03552	-0.10754	-0.1012	-0.02942		-48.76	0.1192	0.07538	0.10114	0.17645	0.1853	0.19659	0.26532		-48.76	0.01343	0.07996	-0.06824	-0.00592	0.01996	-0.04169	0.08734	0.02332		-48.76	0.03186	0.09338	0.10364	0.13965	0.13989	0.18298	0.18518		-48.76	-0.03296	0.04602	-0.07153	-0.02429	0.02197	0.02124	-0.02405		-50.96	0.0651851 -50.96	0
-48.66	-0.00269	-0.04907	-0.03638	-0.17694	-0.00897	-0.1134	-0.08557	-0.03137		-48.66	0.10748	0.06757	0.09332	0.18036	0.1814	0.1958	0.2536		-48.66	0.00952	0.08582	-0.07214	-0.01373	0.01605	-0.02606	0.08539	0.01746		-48.66	0.02795	0.08362	0.09973	0.13965	0.13989	0.17908	0.18518		-48.66	-0.02319	0.05579	-0.06177	-0.01453	0.01221	0.03101	-0.01428		-50.86	0.0753468 -50.86	0
-48.56	0.00476	-0.04517	-0.01489	-0.16718	0.000793457	-0.10559	-0.07776	-0.02161		-48.56	0.086	0.06952	0.0777	0.16083	0.17944	0.18604	0.23602		-48.56	0.00171	0.08777	-0.06824	-0.0274	0.03558	-0.03583	0.07172	0.01941		-48.56	0.02209	0.08362	0.09387	0.13965	0.13989	0.17322	0.18518		-48.56	-0.03296	0.04211	-0.07153	-0.0282	0.02197	0.02124	-0.02405		-50.76	0.0720213 -50.76	0
-48.46	0.00513	-0.04321	-0.02075	-0.16327	-0.00116	-0.09192	-0.07385	-0.01575		-48.46	0.08795	0.08398	0.07574	0.14911	0.1853	0.19385	0.23993		-48.46	-0.02368	0.06433	-0.07996	-0.0528	0.00629	-0.05536	0.04242	-0.00403		-48.46	0.02209	0.08362	0.09778	0.14941	0.13599	0.18298	0.18054		-48.46	-0.02319	0.04602	-0.06177	-0.02429	0.02588	0.03101	-0.01892		-50.66	0.0837404 -50.66	0
-48.36	-0.00891	-0.05298	-0.04224	-0.18085	-0.00702	-0.10754	-0.08948	-0.01575		-48.36	0.11139	0.10858	0.09802	0.15692	0.20288	0.21143	0.26337		-48.36	-0.03735	0.0448	-0.09363	-0.07037	-0.00348	-0.05927	0.02679	-0.01886		-48.36	0.02209	0.08362	0.10364	0.14941	0.13013	0.17835	0.17346		-48.36	-0.01929	0.05969	-0.05786	-0.02039	0.03174	0.03491	-0.02209		-50.56	0.0729985 -50.56	0
-48.26	-0.0058	-0.05884	-0.0481	-0.18866	-0.01288	-0.1134	-0.09924	-0.01965		-48.26	0.14734	0.13593	0.11871	0.16083	0.23413	0.22119	0.27899		-48.26	-0.04791	0.02838	-0.11591	-0.08093	-0.02576	-0.07568	0.01233	-0.03217		-48.26	0.02209	0.08362	0.10364	0.13965	0.13013	0.17127	0.17346		-48.26	-0.01343	0.06555	-0.052	-0.01917	0.02783	0.04077	-0.01624		-50.46	0.0784607 -50.46	0
-48.16	-0.0105	-0.05768	-0.0528	-0.21289	-0.02148	-0.12201	-0.12152	-0.03333		-48.16	0.17194	0.14764	0.12067	0.15302	0.27203	0.20947	0.30127		-48.16	-0.06079	0.02136	-0.11902	-0.08014	-0.01715	-0.0788	0.00336	-0.04504		-48.16	0.01819	0.07971	0.09973	0.14941	0.13013	0.17127	0.17346		-48.16	-0.01343	0.06555	-0.05591	-0.02625	0.01611	0.05054	-0.01624		-50.36	0.0886234 -50.36	0
-48.06	-0.04761	-0.09479	-0.09186	-0.25	-0.0625	-0.15131	-0.16449	-0.07983		-48.06	0.20203	0.1535	0.13239	0.16864	0.28882	0.19501	0.31415		-48.06	-0.08032	0.02216	-0.13269	-0.08014	-0.04059	-0.08386	0.00531	-0.04504		-48.06	0.01233	0.07385	0.09387	0.14551	0.13989	0.18298	0.17346		-48.06	-0.00952	0.05969	-0.05786	-0.0321	0.02197	0.04468	-0.02209		-50.26	0.0935059 -50.26	0
-47.96	-0.10425	-0.14868	-0.12231	-0.29608	-0.10077	-0.1673	-0.19104	-0.14856		-47.96	0.23248	0.15625	0.15857	0.16083	0.31812	0.14307	0.30438		-47.96	-0.10492	0.06512	-0.14166	-0.06958	-0.07184	-0.09247	0.01196	-0.00323		-47.96	0.02405	0.07385	0.10559	0.13965	0.13989	0.18298	0.16956		-47.96	-0.00757	0.06165	-0.052	-0.02625	0.02197	0.05054	-0.01624		-50.16	0.0856933 -50.16	0
-47.86	-0.18237	-0.1991	-0.09418	-0.3125	-0.10742	-0.20679	-0.1637	-0.14075		-47.86	0.26178	0.24219	0.22693	0.1452	0.37164	0.10321	0.35596		-47.86	-0.08618	0.05963	-0.15106	-0.00903	-0.09137	-0.11084	0.04047	0.02136		-47.86	0.02405	0.07385	0.10559	0.14356	0.13989	0.18298	0.1637		-47.86	-0.02319	0.05579	-0.052	-0.03015	0.0415	0.05054	-0.01624		-50.06	0.06519	0
-47.76	-0.27728	-0.29047	-0.07739	-0.35388	-0.06519	-0.3009	-0.13281	-0.13605		-47.76	0.27741	0.3078	0.29645	0.12097	0.40991	0.05127	0.37195		-47.76	-0.08502	-0.12042	-0.25732	-0.0368	-0.15662	-0.21515	-0.08179	-0.07867		-47.76	0.02405	0.06995	0.10559	0.14941	0.13989	0.18884	0.1637		-47.76	-0.00366	0.06555	-0.04224	-0.02625	0.03174	0.0564	-0.01038		-49.96	0.06714	0
-47.66	-0.18512	-0.18738	-0.06683	-0.24689	0.03986	-0.21735	-0.04651	-0.12787		-47.66	0.22272	0.19299	0.2207	0.10577	0.42908	0.05402	0.20911		-47.66	-0.15527	-0.22626	-0.34168	-0.15314	-0.18317	-0.28192	-0.21655	-0.25165		-47.66	0.02795	0.06799	0.10559	0.14941	0.1438	0.18689	0.17151		-47.66	-0.01343	0.05579	-0.052	-0.03601	0.03564	0.04077	-0.026		-49.86	0.0437	0
-47.56	0.03876	0.02594	-0.05469	-0.0976	0.05939	-0.1134	-0.03088	-0.13214		-47.56	0.19342	0.12103	0.14093	0.21899	0.43567	0.21179	0.12347		-47.56	-0.18506	-0.12866	-0.29602	-0.19537	-0.1297	-0.24872	-0.17438	-0.29431		-47.56	0.04553	0.09534	0.11731	0.16113	0.15747	0.20056	0.19104		-47.56	-0.00952	0.05579	-0.03833	-0.0321	0.0415	0.04468	-0.02209		-49.76	0.05249	0
-47.46	0.18518	0.104	-0.05713	-0.08167	0.08746	-0.09509	-0.08246	-0.11731		-47.46	0.19074	0.18945	0.17658	0.33661	0.29981	0.41419	0.20947		-47.46	-0.11859	-0.22083	-0.19367	-0.13135	-0.05347	-0.14679	-0.16382	-0.22394		-47.46	0.02991	0.08362	0.10559	0.14941	0.13989	0.19275	0.17346		-47.46	-0.00366	0.05579	-0.03638	-0.03015	0.0415	0.05054	-0.01624		-49.66	0.07339	0
-47.36	0.27936	0.13257	-0.05475	-0.03516	0.10742	-0.01886	-0.11487	-0.09698		-47.36	0.13599	0.20935	0.14215	0.36005	0.19745	0.5423	0.2489		-47.36	-0.09399	-0.21417	-0.0733	-0.05786	-0.02026	-0.03778	-0.07123	-0.13055		-47.36	0.02405	0.07971	0.10559	0.14941	0.13599	0.19275	0.17346		-47.36	-0.00366	0.05579	-0.052	-0.03601	0.05127	0.04663	-0.00647		-49.56	0.0769	0
-47.26	0.27545	0.10638	-0.06097	-0.07343	0.06329	-0.00989	-0.0965	-0.0509		-47.26	0.10046	0.16327	0.16052	0.34168	0.12476	0.58643	0.24072		-47.26	-0.07251	-0.08722	0.00793	-0.000854492	0.04144	-0.00964	-0.00525	0.02527		-47.26	0.02405	0.07776	0.11536	0.14941	0.13013	0.18884	0.17346		-47.26	0.000244141	0.05969	-0.0481	-0.0321	0.05127	0.03491	-0.00256		-49.46	0.07886	0
-47.16	0.19769	0.0224	-0.06842	-0.11914	0.02148	-0.06226	-0.08636	-0.02747		-47.16	0.07269	0.1488	0.15698	0.25104	0.13648	0.51178	0.25085		-47.16	0.00446	-0.01495	0.04974	-0.00903	0.06567	0.03723	-0.03766	0.07098		-47.16	0.02405	0.08362	0.11145	0.15454	0.13989	0.18298	0.18323		-47.16	0.0022	0.06165	-0.04224	-0.03015	0.05127	0.04077	-0.000610352		-49.36	0.07105	0
-47.06	0.10864	-0.02368	-0.07935	-0.14764	-0.01483	-0.10559	-0.07501	-0.0177		-47.06	0.02936	0.14569	0.11206	0.16669	0.13648	0.36884	0.24384		-47.06	0.04547	0.02997	0.08215	0.03119	0.10785	0.10089	-0.00366	0.12293		-47.06	0.03381	0.08362	0.09583	0.14746	0.13525	0.19275	0.16956		-47.06	-0.00366	0.05579	-0.04224	-0.03601	0.05127	0.04077	-0.00647		-49.26	0.073	0
-46.96	0.07037	-0.03424	-0.06958	-0.16602	-0.02344	-0.12317	-0.07465	-0.03607		-46.96	0.02936	0.12421	0.05817	0.14911	0.13062	0.27118	0.19421		-46.96	0.03528	0.02954	0.05988	0.01282	0.10901	0.08643	0.03381	0.1026		-46.96	0.03381	0.07971	0.10559	0.14746	0.12817	0.17908	0.1637		-46.96	-0.00757	0.05579	-0.04224	-0.03601	0.05127	0.05054	-0.00647		-49.16	0.06284	0
-46.86	0.06061	-0.0686	-0.09381	-0.18866	-0.04413	-0.14349	-0.09924	-0.05286		-46.86	0.02625	0.10663	0.0531	0.1413	0.14624	0.21338	0.17627		-46.86	0.00641	0.0202	0.03217	-0.01099	0.08051	0.05206	0.01978	0.06824		-46.86	0.03772	0.08752	0.10559	0.15137	0.13208	0.17712	0.1676		-46.86	-0.00952	0.06946	-0.04224	-0.0321	0.0415	0.04077	-0.00256		-49.06	0.06421	0
-46.76	0.05475	-0.09204	-0.11176	-0.18591	-0.05896	-0.15167	-0.12384	-0.05011		-46.76	0.03247	0.10663	0.05737	0.12958	0.14429	0.20557	0.18134		-46.76	-0.000244141	0.0155	0.02081	-0.03015	0.06488	0.0462	0.00726	0.05652		-46.76	0.03894	0.09338	0.10559	0.15723	0.13794	0.18689	0.17346		-46.76	-0.01733	0.06165	-0.052	-0.03992	0.0415	0.03101	-0.00647		-48.96	0.06519	0
-46.66	0.05084	-0.08734	-0.1106	-0.17694	-0.06366	-0.14386	-0.1051	-0.02747		-46.66	0.04968	0.10663	0.06287	0.13934	0.16071	0.1958	0.1872		-46.66	0.00287	0.00885	0.00598	-0.03131	0.04846	0.02588	0.00647	0.05652		-46.66	0.03186	0.09338	0.10559	0.15723	0.13794	0.18884	0.16956		-46.66	-0.02319	0.05579	-0.052	-0.03601	0.0415	0.03101	-0.00647		-48.86	0.07397	0
-46.56	0.04498	-0.08112	-0.10669	-0.18359	-0.06836	-0.14349	-0.12152	-0.03217		-46.56	0.05591	0.09216	0.05542	0.13074	0.17279	0.18134	0.1864		-46.56	-0.01001	-0.00989	-0.02722	-0.04108	0.01996	0.00012207	0.0014	0.02917		-46.56	0.03186	0.09338	0.10559	0.16309	0.14966	0.18298	0.1637		-46.56	-0.02319	0.05579	-0.04224	-0.04578	0.05127	0.03101	-0.01038		-48.76	0.06811	0
-46.46	0.04498	-0.07446	-0.09692	-0.18475	-0.07538	-0.14075	-0.11292	-0.03448		-46.46	0.04889	0.07733	0.04254	0.12177	0.16187	0.16846	0.18524		-46.46	0.000549316	-0.00909	-0.03308	-0.02936	0.01019	0.00323	0.01196	0.03113		-46.46	0.02795	0.09338	0.10559	0.15723	0.14575	0.18298	0.1637		-46.46	-0.01343	0.05579	-0.052	-0.03601	0.04541	0.03101	-0.01624		-48.66	0.06616	0
-46.36	0.04108	-0.05884	-0.09106	-0.18866	-0.06561	-0.13879	-0.10706	-0.02747		-46.36	0.04889	0.06561	0.03864	0.12842	0.15601	0.16455	0.18604		-46.36	-0.01782	-0.01184	-0.03699	-0.02936	-0.00543	-0.00458	-0.00446	0.02917		-46.36	0.026	0.09338	0.10559	0.15723	0.12817	0.18298	0.1637		-46.36	-0.01416	0.05969	-0.03833	-0.03601	0.04663	0.03491	-0.01233		-48.56	0.06616	0
-46.26	0.02155	-0.05688	-0.09497	-0.19452	-0.06561	-0.14465	-0.10315	-0.02747		-46.26	0.04578	0.05389	0.03473	0.12177	0.14819	0.15088	0.17938		-46.26	-0.01196	-0.01379	-0.04285	-0.02466	-0.00543	0.01105	-0.000549316	0.02332		-46.26	0.02209	0.07971	0.08606	0.14746	0.13013	0.18298	0.15002		-46.26	-0.01538	0.06555	-0.03247	-0.03601	0.03955	0.04663	0.0033		-48.46	0.07788	0
-46.16	0.01569	-0.05804	-0.08716	-0.19452	-0.06171	-0.14075	-0.09729	-0.02747		-46.16	0.04108	0.04608	0.02301	0.11005	0.14624	0.13916	0.16376		-46.16	-0.02759	-0.01575	-0.04675	-0.01764	-0.00934	0.02081	0.00336	0.01941		-46.16	0.0221	0.07776	0.08997	0.15137	0.13403	0.18689	0.15198		-46.16	-0.01538	0.06165	-0.03247	-0.03601	0.03369	0.04077	0.0033		-48.36	0.07105	0
-46.06	0.00787	-0.04517	-0.09302	-0.19257	-0.06366	-0.12903	-0.09064	-0.03528		-46.06	0.02466	0.02576	0.0105	0.10144	0.12982	0.11493	0.14148		-46.06	-0.02759	-0.02942	-0.06238	-0.01373	-0.02026	0.02942	0.0014	0.00769		-46.06	0.02209	0.08362	0.09583	0.15723	0.13599	0.19275	0.1637		-46.06	-0.02124	0.05969	-0.04224	-0.04578	0.03955	0.03491	-0.00647		-48.26	0.073	0
-45.96	-0.00775	-0.07251	-0.1145	-0.20349	-0.0871	-0.14856	-0.09534	-0.0509		-45.96	0.00983	0.01367	0.00153	0.08466	0.11108	0.08838	0.12665		-45.96	-0.02368	-0.00403	-0.06238	-0.00201	0.01019	0.07159	0.05103	0.02722		-45.96	0.02209	0.07898	0.10559	0.16699	0.13013	0.19275	0.15979		-45.96	-0.01538	0.06555	-0.04224	-0.04578	0.03564	0.03101	-0.00647		-48.16	0.08276	0
-45.86	-0.02612	-0.08502	-0.12897	-0.21094	-0.11328	-0.15326	-0.09613	-0.0556		-45.86	-0.0097	0.00702	-0.0141	0.07098	0.08569	0.07275	0.10712		-45.86	-0.02759	0.00183	-0.05847	-0.00983	0.00629	0.06378	0.0639	0.01941		-45.86	0.03186	0.08167	0.10559	0.16699	0.11841	0.19275	0.15393		-45.86	-0.01929	0.06555	-0.03247	-0.04578	0.02979	0.04077	-0.00647		-48.06	0.07983	0
-45.76	-0.04291	-0.10376	-0.15356	-0.23163	-0.12421	-0.16925	-0.10706	-0.07629		-45.76	-0.02533	-0.02228	-0.04144	0.04169	0.0564	0.06494	0.07782		-45.76	-0.01001	0.00964	-0.04285	0.01166	0.01996	0.06378	0.09125	0.03113		-45.76	0.02209	0.0719	0.09583	0.15723	0.12036	0.17908	0.14417		-45.76	-0.02515	0.06555	-0.03247	-0.03601	0.03442	0.04077	-0.00647		-47.96	0.07788	0
-45.66	-0.07611	-0.12524	-0.17114	-0.23749	-0.13983	-0.18176	-0.10626	-0.09583		-45.66	-0.0351	-0.0379	-0.07269	0.03973	0.04077	0.05518	0.06219		-45.66	0.00562	0.03583	-0.04675	0.01947	0.02777	0.05792	0.10883	0.05731		-45.66	0.02209	0.0719	0.09192	0.15332	0.10474	0.17322	0.14417		-45.66	-0.02051	0.07019	-0.02783	-0.03137	0.03174	0.04541	0.00793		-47.86	0.08276	0
-45.56	-0.0976	-0.13501	-0.17505	-0.25702	-0.1496	-0.19348	-0.1051	-0.11145		-45.56	-0.04095	-0.03986	-0.06995	0.03973	0.05328	0.04932	0.0661		-45.56	0.01617	0.05066	-0.05261	0.03589	0.01996	0.05792	0.10492	0.06824		-45.56	0.026	0.07581	0.08997	0.15137	0.1145	0.18298	0.14807		-45.56	-0.0271	0.06287	-0.02466	-0.03796	0.03174	0.04858	-0.00452		-47.76	0.07788	0
-45.46	-0.09955	-0.13306	-0.177	-0.25897	-0.15155	-0.18958	-0.1012	-0.1095		-45.46	-0.04681	-0.02618	-0.05786	0.04364	0.06421	0.05322	0.07782		-45.46	0.0271	0.06628	-0.05261	0.04681	0.02972	0.05402	0.09515	0.078		-45.46	0.02795	0.08167	0.10559	0.16699	0.12036	0.18298	0.15002		-45.46	-0.03296	0.05579	-0.03052	-0.04382	0.0415	0.04272	-0.00842		-47.66	0.0896	0
-45.36	-0.08002	-0.11743	-0.16724	-0.24139	-0.13709	-0.16614	-0.08167	-0.08606		-45.36	-0.01947	-0.00275	-0.05511	0.06317	0.08374	0.06299	0.10712		-45.36	0.03687	0.06238	-0.05261	0.06635	0.0434	0.05206	0.08929	0.09949		-45.36	0.02209	0.07776	0.10559	0.16309	0.12036	0.18298	0.14417		-45.36	-0.03687	0.05579	-0.03052	-0.04382	0.03564	0.04272	-0.01428		-47.56	0.07788	0
-45.26	-0.08392	-0.11353	-0.15356	-0.21796	-0.11444	-0.15051	-0.07971	-0.05481		-45.26	-0.01752	0.00897	-0.04456	0.05927	0.0896	0.05908	0.11884		-45.26	0.04272	0.07605	-0.05261	0.0722	0.06293	0.06183	0.08929	0.10925		-45.26	0.03186	0.0719	0.10559	0.15723	0.12036	0.18298	0.14417		-45.26	-0.03882	0.05969	-0.01489	-0.03992	0.04736	0.04663	-0.000610352		-47.46	0.08179	0
-45.16	-0.08002	-0.08032	-0.13794	-0.21991	-0.11054	-0.13294	-0.08167	-0.04114		-45.16	0.01062	0.01288	-0.03949	0.06708	0.09546	0.06769	0.14697		-45.16	0.04272	0.06824	-0.05261	0.07611	0.07465	0.06378	0.08929	0.11511		-45.16	0.03186	0.08167	0.10559	0.15723	0.11646	0.19275	0.14417		-45.16	-0.03296	0.06165	-0.00903	-0.03406	0.0415	0.05249	0.00525		-47.36	0.07788	0
-45.06	-0.08002	-0.07837	-0.12738	-0.21991	-0.10077	-0.11145	-0.08167	-0.03448		-45.06	0.03326	0.02069	-0.0141	0.08856	0.09546	0.08447	0.16962		-45.06	0.02515	0.05847	-0.05847	0.06439	0.06488	0.04425	0.07172	0.10535		-45.06	0.03186	0.08167	0.11072	0.15332	0.12036	0.18884	0.15393		-45.06	-0.03296	0.05579	-0.00903	-0.02893	0.0415	0.05249	0.00134		-47.26	0.06909	0
-44.96	-0.06049	-0.06274	-0.11646	-0.19843	-0.091	-0.10169	-0.05823	-0.01379		-44.96	0.04303	0.01874	-0.000427246	0.09637	0.09937	0.09814	0.17938		-44.96	0.00873	0.04791	-0.05731	0.04797	0.06018	0.04736	0.06897	0.11041		-44.96	0.03186	0.08167	0.10364	0.14746	0.12036	0.18298	0.15393		-44.96	-0.0271	0.05579	-0.01294	-0.03601	0.04541	0.05249	-0.00452		-47.16	0.0769	0
-44.86	-0.04681	-0.0686	-0.10669	-0.18475	-0.06757	-0.07825	-0.03284	-0.00403		-44.86	0.0528	0.03436	0.0152	0.12177	0.10523	0.11377	0.17548		-44.86	-0.0022	0.03699	-0.05066	0.04681	0.05902	0.0423	0.0639	0.09949		-44.86	0.03186	0.07776	0.08997	0.14746	0.11646	0.18298	0.15393		-44.86	-0.02905	0.05969	-0.01489	-0.0321	0.05713	0.06421	0.01111		-47.06	0.06616	0
-44.76	-0.0351	-0.07251	-0.10083	-0.15546	-0.05194	-0.06183	-0.02698	0.00183		-44.76	0.0528	0.0246	0.0152	0.12567	0.11304	0.12354	0.17938		-44.76	-0.01782	0.02136	-0.05066	0.02728	0.0434	0.02667	0.03851	0.08972		-44.76	0.04553	0.08557	0.10169	0.1709	0.12427	0.19666	0.15393		-44.76	-0.0271	0.06555	-0.00903	-0.02625	0.05127	0.06421	0.01306		-46.96	0.06421	0
-44.66	-0.0351	-0.07251	-0.10083	-0.13904	-0.04218	-0.05481	-0.03674	0.00574		-44.66	0.05865	0.0285	0.02496	0.1413	0.1189	0.13721	0.18915		-44.66	-0.02252	0.02136	-0.0448	0.02142	0.0434	0.02667	0.03851	0.08386		-44.66	0.04749	0.09534	0.1134	0.17285	0.13989	0.19788	0.1637		-44.66	-0.03296	0.06555	-0.01367	-0.02625	0.05518	0.06421	0.0072		-46.86	0.06812	0
-44.56	-0.03119	-0.07251	-0.10083	-0.13202	-0.03241	-0.05481	-0.02698	0.00769		-44.56	0.06256	0.03827	0.03473	0.15106	0.12866	0.14307	0.19501		-44.56	-0.02954	0.0116	-0.04987	0.01166	0.0434	0.013	0.02875	0.0741		-44.56	0.04163	0.08752	0.10364	0.15723	0.13013	0.1908	0.15393		-44.56	-0.01929	0.06555	-0.00708	-0.02234	0.06104	0.06348	0.01111		-46.76	0.07104	0
-44.46	-0.02533	-0.0686	-0.09302	-0.12811	-0.02655	-0.0509	-0.02698	0.00183		-44.46	0.05475	0.03436	0.03082	0.14716	0.12866	0.13916	0.18524		-44.46	-0.03931	0.0116	-0.04285	0.01556	0.03949	0.01691	0.02484	0.07019		-44.46	0.04553	0.08557	0.1134	0.16113	0.13013	0.1947	0.14417		-44.46	-0.01733	0.06555	-0.00122	-0.00671	0.04736	0.06226	0.02283		-46.66	0.06226	0
-44.36	-0.01166	-0.05298	-0.07153	-0.11249	-0.01678	-0.03998	-0.03088	0.0069		-44.36	0.05359	0.03906	0.03943	0.14209	0.14899	0.13995	0.17627		-44.36	-0.03461	0.0155	-0.04755	0.02142	0.02386	0.00244	0.01508	0.06042		-44.36	0.05139	0.1012	0.1134	0.17871	0.13989	0.20056	0.14417		-44.36	-0.03296	0.05579	-0.01099	-0.02039	0.05713	0.05249	0.0072		-46.56	0.05151	0
-44.26	-0.01947	-0.05219	-0.07544	-0.11639	-0.0246	-0.0509	-0.04065	-0.00793		-44.26	0.06451	0.04608	0.0484	0.1452	0.1521	0.15088	0.17743		-44.26	-0.02759	0.02136	-0.05457	0.02142	0.01996	0.00128	0.00531	0.05066		-44.26	0.05139	0.09729	0.1134	0.17871	0.13989	0.20056	0.14417		-44.26	-0.02905	0.06555	-0.01099	-0.02234	0.06299	0.0564	0.01111		-46.46	0.06519	0
-44.16	-0.02533	-0.05103	-0.08521	-0.12695	-0.04022	-0.07043	-0.05042	-0.02942		-44.16	0.07037	0.04218	0.04254	0.14911	0.14624	0.14111	0.17743		-44.16	-0.02759	0.02136	-0.05847	0.01752	0.01019	-0.00458	-0.00525	0.0401		-44.16	0.04626	0.0863	0.10828	0.16968	0.13477	0.19544	0.13904		-44.16	-0.0271	0.06555	-0.01099	-0.00476	0.06299	0.05835	0.01697		-46.36	0.06616	0
-44.06	-0.02533	-0.05182	-0.09106	-0.13397	-0.05194	-0.07629	-0.05237	-0.02942		-44.06	0.07037	0.03241	0.03864	0.1452	0.13257	0.13721	0.17273		-44.06	-0.02252	0.03113	-0.05457	0.01672	0.0141	0.00519	-0.00641	0.03308		-44.06	0.05334	0.08948	0.11536	0.1709	0.13794	0.20252	0.15125		-44.06	-0.02319	0.06555	-0.00513	-0.00867	0.05518	0.05249	0.02209		-46.26	0.06812	0
-43.96	-0.02924	-0.05298	-0.09106	-0.13397	-0.04608	-0.07629	-0.05121	-0.02942		-43.96	0.06451	0.01678	0.02301	0.11981	0.11694	0.12549	0.15985		-43.96	-0.02954	0.01746	-0.06824	0.0058	0.01019	0.00128	-0.01227	0.03308		-43.96	0.0592	0.08362	0.12122	0.1709	0.13208	0.19861	0.14417		-43.96	-0.03101	0.05774	-0.0188	-0.02234	0.05713	0.05444	0.0072		-46.16	0.07104	0
-43.86	-0.03119	-0.04907	-0.09186	-0.13007	-0.04218	-0.07629	-0.05432	-0.02942		-43.86	0.06061	0.02069	0.02692	0.11981	0.12671	0.13525	0.15985		-43.86	-0.02563	0.0116	-0.07019	0.00385	0.01801	-0.000671387	-0.01227	0.02722		-43.86	0.04749	0.08752	0.11926	0.17481	0.13135	0.20642	0.14807		-43.86	-0.02979	0.05969	-0.01294	-0.01648	0.06104	0.0564	0.01306		-46.06	0.073	0
-43.76	-0.02844	-0.04242	-0.08832	-0.11951	-0.03162	-0.07159	-0.05353	-0.02472		-43.76	0.06061	0.01678	0.0191	0.11981	0.11694	0.12744	0.15595		-43.76	-0.02368	0.00769	-0.06824	0.0097	0.01996	0.00128	-0.01227	0.02917		-43.76	0.06311	0.08948	0.12512	0.19043	0.13989	0.21228	0.15393		-43.76	-0.03687	0.0636	-0.01294	-0.01648	0.06104	0.05054	0.01306		-45.96	0.07983	0
-43.66	-0.03784	-0.04517	-0.07544	-0.11639	-0.0246	-0.06848	-0.04651	-0.02747		-43.66	0.06451	0.02655	0.02692	0.11005	0.12085	0.12549	0.15985		-43.66	-0.02484	0.00653	-0.0694	0.01636	0.01489	-0.00378	-0.00757	0.03192		-43.66	0.06311	0.08362	0.12512	0.18652	0.13989	0.21228	0.15393		-43.66	-0.03687	0.04993	-0.00708	-0.01648	0.06494	0.04663	0.02283		-45.86	0.0769	0
-43.56	-0.04486	-0.04712	-0.07739	-0.11249	-0.0246	-0.07434	-0.0426	-0.02356		-43.56	0.05591	0.01209	0.02301	0.10028	0.11224	0.10986	0.16065		-43.56	-0.02368	0.0116	-0.05847	0.0058	0.01019	-0.00848	-0.01617	0.03894		-43.56	0.06702	0.09729	0.12903	0.18457	0.1438	0.21228	0.15393		-43.56	-0.03296	0.04797	-0.00903	-0.00281	0.05713	0.03491	0.02283		-45.76	0.07104	0
-43.46	-0.04877	-0.04126	-0.07153	-0.11639	-0.0285	-0.07825	-0.04651	-0.02161		-43.46	0.0528	0.00897	0.02301	0.10028	0.10523	0.10986	0.16687		-43.46	-0.00415	0.02252	-0.05261	0.01556	0.02502	-0.00848	-0.00641	0.0448		-43.46	0.07288	0.10315	0.13489	0.19043	0.14575	0.21228	0.1637		-43.46	-0.03687	0.04407	-0.01685	-0.00671	0.06494	0.04077	0.01306		-45.66	0.07397	0
-43.36	-0.04095	-0.04126	-0.07153	-0.12225	-0.03046	-0.0802	-0.0426	-0.02747		-43.36	0.05475	0.01093	0.02808	0.11005	0.10523	0.1001	0.1618		-43.36	-0.01196	0.01746	-0.06628	0.00775	0.000427246	-0.0163	-0.01422	0.03503		-43.36	0.06311	0.09338	0.12122	0.18066	0.13013	0.20252	0.15784		-43.36	-0.03296	0.05774	-0.0188	-0.00671	0.0708	0.04077	0.01697		-45.56	0.06616	0
-43.26	-0.0351	-0.02759	-0.07153	-0.11249	-0.03046	-0.07434	-0.03284	-0.01379		-43.26	0.03912	-0.0047	0.01129	0.10028	0.09546	0.09424	0.15985		-43.26	-0.01782	0.0155	-0.06824	0.01166	-0.01129	-0.01825	-0.01617	0.03894		-43.26	0.06311	0.09338	0.11536	0.17603	0.13013	0.20252	0.15979		-43.26	-0.03687	0.05969	-0.01294	-0.00671	0.07666	0.04077	0.02283		-45.46	0.06421	0
-43.16	-0.04486	-0.0354	-0.08521	-0.12225	-0.0246	-0.0802	-0.04065	-0.02161		-43.16	0.04303	-0.000793457	0.0152	0.10419	0.09937	0.104	0.15595		-43.16	-0.02954	0.00964	-0.0741	-0.00592	-0.01324	-0.0202	-0.02203	0.03308		-43.16	0.06311	0.09338	0.12512	0.16895	0.13013	0.19861	0.15393		-43.16	-0.0271	0.05383	-0.01685	-0.00671	0.0708	0.04077	0.03259		-45.36	0.05737	0
-43.06	-0.04095	-0.03735	-0.08716	-0.12811	-0.02069	-0.07043	-0.0426	-0.02356		-43.06	0.05475	0.00116	0.01715	0.10614	0.10913	0.10516	0.15595		-43.06	-0.01587	0.00964	-0.07996	-6.10352e-05	0.00629	-0.01044	-0.01813	0.03308		-43.06	0.06311	0.1012	0.12512	0.17871	0.13013	0.20837	0.15784		-43.06	-0.0271	0.05383	-0.02271	-0.00671	0.06616	0.05054	0.03259		-45.26	0.0603	0
-42.96	-0.04486	-0.04517	-0.10474	-0.13202	-0.0246	-0.07434	-0.04651	-0.02747		-42.96	0.04108	-0.00275	0.00739	0.09247	0.10718	0.09033	0.14813		-42.96	-0.01392	0.00964	-0.07019	-0.00983	0.01215	-0.00458	-0.01227	0.03308		-42.96	0.06311	0.09534	0.12122	0.17481	0.13989	0.21033	0.15002		-42.96	-0.03101	0.04993	-0.01294	-0.01062	0.06885	0.03687	0.03259		-45.16	0.0603	0
-42.86	-0.03119	-0.03735	-0.09692	-0.10858	-0.01093	-0.06067	-0.03284	-0.01379		-42.86	0.05084	-0.00665	0.01324	0.10223	0.11108	0.1001	0.1579		-42.86	-0.01978	-0.00403	-0.06433	-0.01453	0.00824	-0.00458	-0.01617	0.03308		-42.86	0.06702	0.09924	0.11926	0.17285	0.13989	0.20837	0.16174		-42.86	-0.03687	0.05383	-0.01685	-0.01648	0.06372	0.04077	0.02869		-45.06	0.05933	0
-42.76	-0.02142	-0.03149	-0.08716	-0.09882	-0.00116	-0.04504	-0.0387	-0.00403		-42.76	0.0528	-0.00275	0.00934	0.10809	0.1228	0.10596	0.16962		-42.76	-0.01978	-0.01575	-0.06824	-0.02155	0.00238	-0.00458	-0.02203	0.03894		-42.76	0.06311	0.09534	0.11536	0.16895	0.13013	0.19275	0.15979		-42.76	-0.04199	0.0448	-0.02783	-0.01184	0.06689	0.03564	0.0177		-44.96	0.06616	0
-42.66	-0.02533	-0.03149	-0.08521	-0.09296	0.000793457	-0.04504	-0.03479	-0.00208		-42.66	0.04187	-0.00586	0.01404	0.11279	0.1236	0.10089	0.1626		-42.66	-0.00415	0.0155	-0.05847	-0.00592	0.02386	0.01105	-0.01031	0.04871		-42.66	0.06311	0.09143	0.11536	0.17871	0.13989	0.19666	0.15393		-42.66	-0.03491	0.04602	-0.02466	-0.00867	0.06494	0.03882	0.02087		-44.86	0.05542	0
-42.56	-0.02142	-0.03735	-0.08716	-0.08905	0.00861	-0.04114	-0.02893	0.00574		-42.56	0.03912	-0.01056	0.01715	0.11511	0.11499	0.09814	0.15595		-42.56	-0.01001	0.00574	-0.06433	-0.01178	0.01215	0.00519	-0.02203	0.04285		-42.56	0.06311	0.08557	0.12512	0.17481	0.13989	0.20252	0.15393		-42.56	-0.03491	0.05969	-0.02661	-0.01062	0.06104	0.03687	0.02869		-44.76	0.05249	0
-42.46	-0.01086	-0.02679	-0.0766	-0.07849	0.01917	-0.03448	-0.01251	0.00653		-42.46	0.04303	0.00507	0.02496	0.12177	0.12866	0.12158	0.16376		-42.46	0.00641	0.0163	-0.04791	0.00464	0.02856	0.02161	-0.000549316	0.05536		-42.46	0.06311	0.08557	0.12512	0.16895	0.13599	0.20252	0.15393		-42.46	-0.04468	0.05579	-0.02539	-0.01453	0.0708	0.03296	0.02478		-44.66	0.04761	0
-42.36	-0.00854	-0.02448	-0.07819	-0.08008	0.01563	-0.02826	-0.01019	0.00494		-42.36	0.04303	-0.0047	0.01715	0.11395	0.12085	0.10791	0.15985		-42.36	0.00757	0.03699	-0.05066	0.00775	0.03168	0.01886	-0.000549316	0.04675		-42.36	0.0592	0.08557	0.12122	0.16895	0.13013	0.19861	0.15002		-42.36	-0.04468	0.05115	-0.03247	-0.00476	0.07471	0.02905	0.02478		-44.56	0.05737	0
-42.26	-0.01086	-0.0307	-0.0766	-0.08826	0.01917	-0.03528	-0.01251	0.00458		-42.26	0.04498	-0.00861	0.00739	0.10809	0.1189	0.11377	0.16065		-42.26	0.00952	0.03894	-0.05536	0.0058	0.02582	0.02472	-0.000549316	0.04285		-42.26	0.05334	0.07581	0.10559	0.15527	0.12036	0.18298	0.1344		-42.26	-0.04077	0.04797	-0.02856	-0.000854492	0.07666	0.0271	0.02478		-44.46	0.04761	0
-42.16	-0.00854	-0.03424	-0.08405	-0.08984	0.02148	-0.03998	-0.01019	0.01666		-42.16	0.03912	-0.01837	0.00153	0.10419	0.13452	0.10791	0.15985		-42.16	-0.00806	0.02136	-0.0741	-0.00397	0.01996	-0.00653	-0.01617	0.02722		-42.16	0.05335	0.08557	0.10559	0.14941	0.12036	0.18298	0.13831		-42.16	-0.03491	0.05383	-0.02271	0.005	0.0708	0.03296	0.02478		-44.36	0.04956	0
-42.06	-0.01477	-0.03656	-0.08636	-0.09802	0.0094	-0.05597	-0.02423	0.01044		-42.06	0.04303	-0.02032	0.00543	0.10809	0.12866	0.11182	0.16376		-42.06	-0.00806	0.02136	-0.0741	-0.00983	0.01019	-0.01239	-0.0318	0.02722		-42.06	0.06311	0.09534	0.11536	0.15918	0.12622	0.19275	0.15002		-42.06	-0.03491	0.0636	-0.02661	0.005	0.06689	0.03296	0.02478		-44.26	0.05737	0
-41.96	-0.01361	-0.02954	-0.06958	-0.08124	0.01642	-0.06458	-0.02307	0.02136		-41.96	0.03912	-0.02423	0.00153	0.09442	0.13062	0.09814	0.15985		-41.96	-0.00806	0.02136	-0.08386	-0.00397	0.000427246	-0.00848	-0.05524	0.02722		-41.96	0.05334	0.08557	0.10559	0.14941	0.1106	0.18298	0.13831		-41.96	-0.03882	0.05969	-0.03247	0.005	0.05518	0.03296	0.02478		-44.16	0.05933	0
-41.86	-0.02338	-0.02954	-0.07428	-0.08594	0.00275	-0.07043	-0.02814	0.02332		-41.86	0.03522	-0.02814	-0.00238	0.0788	0.12476	0.07861	0.15595		-41.86	0.00366	0.03308	-0.06238	0.00189	0.01019	-0.00262	-0.0611	0.04285		-41.86	0.05725	0.08948	0.1095	0.15332	0.12427	0.18689	0.14807		-41.86	-0.05054	0.04797	-0.03833	0.00891	0.06104	0.02319	0.01892		-44.06	0.05737	0
-41.76	-0.01947	-0.02563	-0.07739	-0.07928	0.000793457	-0.06573	-0.01721	0.02136		-41.76	0.03326	-0.02618	-0.00433	0.06903	0.1228	0.07666	0.15399		-41.76	0.00366	0.03308	-0.07214	0.00189	0.01605	0.013	-0.07672	0.0448		-41.76	0.06311	0.09534	0.12512	0.15918	0.12622	0.20447	0.15002		-41.76	-0.04468	0.05383	-0.03638	0.01477	0.0708	0.02319	0.02087		-43.96	0.05249	0
-41.66	-0.01361	-0.01978	-0.07544	-0.09296	0.01056	-0.05872	-0.01135	0.02606		-41.66	0.02936	-0.02307	-0.00824	0.0495	0.12476	0.08722	0.14618		-41.66	-0.0061	0.02917	-0.05847	-0.00201	0.00238	0.013	-0.07672	0.0495		-41.66	0.05334	0.09534	0.11536	0.15527	0.12036	0.20447	0.14417		-41.66	-0.04468	0.06555	-0.03247	0.01086	0.04736	0.03296	0.01501		-43.86	0.06421	0
-41.56	-0.01752	-0.01978	-0.06763	-0.10272	0.00665	-0.06458	-0.01135	0.02332		-41.56	0.03326	-0.03204	-0.00433	0.04755	0.1228	0.08838	0.14423		-41.56	-0.01782	0.0155	-0.0741	-0.02545	-0.02692	0.00128	-0.08374	0.04285		-41.56	0.05334	0.09534	0.12122	0.14941	0.13208	0.20447	0.14417		-41.56	-0.05444	0.05579	-0.04224	-0.00476	0.04541	0.02319	0.00525		-43.76	0.06226	0
-41.46	-0.01947	-0.02057	-0.07153	-0.12225	0.0047	-0.06653	-0.01135	0.03503		-41.46	0.03522	-0.03009	0.00153	0.05341	0.11108	0.09229	0.15009		-41.46	-0.01782	0.00769	-0.08386	-0.02155	-0.02106	-0.00262	-0.08063	0.04089		-41.46	0.05334	0.09534	0.11536	0.14941	0.13208	0.20447	0.14417		-41.46	-0.03882	0.05579	-0.02856	0.00891	0.06104	0.02246	0.01892		-43.66	0.05835	0
-41.36	-0.0097	-0.01782	-0.06372	-0.13007	0.01056	-0.047	-0.00159	0.05066		-41.36	0.01959	-0.04572	-0.02191	0.04755	0.09937	0.08252	0.14032		-41.36	0.00366	0.00378	-0.0733	-0.01373	-0.00934	0.00128	-0.06305	0.06824		-41.36	0.05334	0.0907	0.11536	0.15918	0.12817	0.20447	0.14417		-41.36	-0.03296	0.05579	-0.02661	0.01477	0.05518	0.03101	0.02087		-43.56	0.04761	0
-41.26	0.00592	-0.01898	-0.07153	-0.14569	-0.00116	-0.0509	-0.00354	0.05652		-41.26	0.03326	-0.03204	-0.01996	0.06512	0.11188	0.09619	0.15204		-41.26	0.00366	-0.00598	-0.07214	-0.01294	-0.00934	0.01105	-0.03766	0.06824		-41.26	0.05334	0.08362	0.11536	0.15918	0.12232	0.20056	0.15393		-41.26	-0.03882	0.05969	-0.03833	0.005	0.05713	0.02515	0.00916		-43.46	0.04565	0
-41.16	0.00592	-0.03149	-0.0813	-0.16522	0.00861	-0.0509	0.00623	0.05261		-41.16	0.02936	-0.04572	-0.03363	0.05225	0.10913	0.09229	0.15283		-41.16	0.00757	-0.01184	-0.08386	-0.0235	-0.01715	0.01105	-0.01929	0.06708		-41.16	0.05725	0.09729	0.11926	0.15918	0.12622	0.19861	0.15393		-41.16	-0.03296	0.06165	-0.02271	0.005	0.05518	0.0271	0.01501		-43.36	0.05151	0
-41.06	-0.0097	-0.03735	-0.08636	-0.15076	0.00861	-0.06067	-0.00354	0.05066		-41.06	0.00983	-0.06525	-0.02386	0.0495	0.10523	0.09814	0.14618		-41.06	0.00171	-0.02356	-0.08582	-0.02545	-0.02301	-0.000671387	-0.01422	0.06238		-41.06	0.05334	0.09338	0.11536	0.15332	0.12231	0.1947	0.14417		-41.06	-0.02905	0.05969	-0.02271	0.01868	0.06104	0.02515	0.01892		-43.26	0.04272	0
-40.96	0.00787	-0.01978	-0.07349	-0.13007	0.01837	-0.047	0.01483	0.07489		-40.96	0.01373	-0.06445	-0.01801	0.0495	0.10132	0.09894	0.15009		-40.96	-0.01196	-0.01575	-0.07605	-0.01764	-0.0105	0.00793	0.00336	0.07996		-40.96	0.05334	0.09338	0.12708	0.15527	0.12231	0.1947	0.14417		-40.96	-0.01343	0.07532	-0.02271	0.02454	0.05127	0.04077	0.03455		-43.16	0.05133	0
-40.86	0.03131	0.00757	-0.06567	-0.09686	0.02423	-0.03137	0.04334	0.10339		-40.86	0.02936	-0.05353	-0.01996	0.06903	0.1189	0.1001	0.17352		-40.86	-0.00885	-0.02045	-0.08661	-0.02625	-0.00427	0.00439	0.00842	0.08307		-40.86	0.05334	0.09338	0.12708	0.14941	0.12231	0.1908	0.14417		-40.86	-0.02319	0.06555	-0.02075	0.02063	0.05127	0.03101	0.02087		-43.06	0.04956	0
-40.76	0.04498	0.03882	-0.05005	-0.07733	0.04572	-0.01691	0.05896	0.12683		-40.76	0.04303	-0.0379	0.00232	0.07098	0.14624	0.11572	0.19775		-40.76	-0.01001	-0.0177	-0.10339	-0.02936	-0.00543	-0.00848	0.01196	0.09052		-40.76	0.05334	0.08948	0.12708	0.15918	0.12231	0.18494	0.15393		-40.76	-0.0271	0.06555	-0.02466	0.01477	0.06104	0.03101	0.01892		-42.96	0.03784	0
-40.66	0.03992	0.03882	-0.05591	-0.07147	0.04651	-0.00403	0.06482	0.13074		-40.66	0.03992	-0.04181	-0.00238	0.06122	0.13062	0.10986	0.17743		-40.66	-0.01392	-0.02356	-0.09753	-0.03326	-0.0191	-0.00653	0.00922	0.10339		-40.66	0.05334	0.08362	0.12708	0.15918	0.11841	0.18494	0.15393		-40.66	-0.03296	0.06555	-0.02075	0.02454	0.04541	0.0271	0.02087		-42.86	0.03998	0
-40.56	0.04694	0.04468	-0.05981	-0.06952	0.04767	-0.01379	0.07068	0.15692		-40.56	0.04614	-0.03088	0.00269	0.07019	0.14545	0.12274	0.1864		-40.56	-0.01587	-0.02551	-0.11041	-0.03522	-0.01715	-0.00653	0.02094	0.11121		-40.56	0.04358	0.07385	0.1134	0.14551	0.11255	0.17517	0.15002		-40.56	-0.04468	0.04993	-0.03247	0.00818	0.04346	0.01929	0.01501		-42.76	0.04761	0
-40.46	0.03833	0.01849	-0.05981	-0.06952	0.03516	-0.01068	0.0824	0.15924		-40.46	0.03912	-0.03595	-0.00433	0.05145	0.13532	0.12238	0.17157		-40.46	-0.000244141	-0.00909	-0.09363	-0.01569	0.00238	0.02942	0.04517	0.13269		-40.46	0.04358	0.07385	0.10754	0.13965	0.11255	0.17517	0.14417		-40.46	-0.04077	0.05774	-0.02271	0.005	0.04932	0.01929	0.01892		-42.66	0.0437	0
-40.36	0.03522	0.02985	-0.052	-0.04999	0.04767	0.000671387	0.09607	0.16589		-40.36	0.03912	-0.04102	0.00934	0.06201	0.14429	0.13135	0.16962		-40.36	-0.000244141	-0.00403	-0.10339	-0.00903	0.00122	0.03058	0.07172	0.12683		-40.36	0.04749	0.08362	0.12122	0.14356	0.11646	0.17908	0.14807		-40.36	-0.02905	0.0636	-0.02271	0.01086	0.04932	0.01929	0.02478		-42.56	0.04077	0
-40.26	0.02545	0.02319	-0.06763	-0.05585	0.02814	-0.00208	0.0824	0.16785		-40.26	0.04889	-0.02032	0.03552	0.0827	0.16773	0.1626	0.18524		-40.26	0.0025	-0.00598	-0.09753	-0.00201	0.0141	0.04816	0.08344	0.13544		-40.26	0.04944	0.08362	0.12708	0.14941	0.13208	0.18494	0.15393		-40.26	-0.03491	0.05969	-0.02271	0.02258	0.03955	0.02905	0.03455		-42.46	0.04272	0
-40.16	0.01764	0.01733	-0.07544	-0.04334	0.0387	0.00378	0.07849	0.15808		-40.16	0.05475	-0.02032	0.04645	0.09637	0.17749	0.17236	0.18524		-40.16	0.00562	0.0116	-0.0741	0.02142	0.0481	0.05597	0.10687	0.15418		-40.16	0.05334	0.09338	0.13684	0.16895	0.14185	0.1947	0.17346		-40.16	-0.04468	0.04407	-0.03247	0.00891	0.04346	0.01538	0.02478		-42.36	0.03394	0
-40.06	-0.00775	0.01538	-0.07544	-0.04803	0.04767	0.00653	0.07068	0.15027		-40.06	0.04303	-0.01056	0.05621	0.112	0.18805	0.18292	0.1911		-40.06	0.02905	0.01941	-0.05377	0.04291	0.07074	0.07159	0.11743	0.16785		-40.06	0.04358	0.08362	0.12708	0.15527	0.12744	0.18494	0.15979		-40.06	-0.04468	0.04797	-0.02271	0.00696	0.06104	0.02124	0.02869		-42.26	0.04468	0
-39.96	-0.0144	0.00482	-0.06958	-0.03906	0.05078	0.0069	0.06012	0.13971		-39.96	0.06061	0.00391	0.07574	0.12451	0.21069	0.20557	0.19696		-39.96	0.02631	0.03113	-0.05341	0.07416	0.07971	0.07275	0.13538	0.16901		-39.96	0.04358	0.08362	0.12708	0.14941	0.12036	0.18494	0.1637		-39.96	-0.04468	0.05383	-0.02271	0.00891	0.05713	0.02124	0.03967		-42.16	0.04468	0
-39.86	-0.02844	-0.0061	-0.08521	-0.03943	0.06213	0.00183	0.04608	0.12293		-39.86	0.06256	0.0246	0.08044	0.14911	0.22046	0.20947	0.20166		-39.86	0.01929	0.0448	-0.0448	0.08978	0.08246	0.07239	0.13812	0.16785		-39.86	0.05725	0.09729	0.13611	0.16309	0.13403	0.1947	0.17737		-39.86	-0.04468	0.05383	-0.02271	0.00305	0.05127	0.02124	0.03259		-42.06	0.04956	0
-39.76	-0.01947	-0.01117	-0.07739	-0.01483	0.06915	0.00574	0.04334	0.13153		-39.76	0.06451	0.02655	0.09332	0.15888	0.23023	0.20557	0.21063		-39.76	0.01929	0.05457	-0.0448	0.08978	0.07269	0.07745	0.13422	0.15418		-39.76	0.06311	0.10901	0.13489	0.16504	0.14966	0.19861	0.18323		-39.76	-0.03491	0.04993	-0.02271	0.00305	0.05127	0.02124	0.03259		-41.96	0.0437	0
-39.66	-0.02728	-0.01001	-0.07153	0.00159	0.0672	0.00183	0.03552	0.12488		-39.66	0.07233	0.03943	0.09644	0.17255	0.24585	0.21259	0.20203		-39.66	0.02203	0.06824	-0.01862	0.1015	0.0813	0.08527	0.13617	0.15027		-39.66	0.06311	0.10315	0.14465	0.16895	0.14966	0.20447	0.18323		-39.66	-0.03491	0.05383	-0.02661	0.01282	0.0415	0.01733	0.03259		-41.86	0.05151	0
-39.56	-0.03198	-0.00885	-0.06763	0.01563	0.05469	-0.00208	0.03278	0.09479		-39.56	0.07819	0.03516	0.10114	0.18817	0.24585	0.20361	0.1911		-39.56	0.01849	0.07605	-0.01239	0.1015	0.06213	0.07666	0.12366	0.13971		-39.56	0.04944	0.08948	0.13098	0.15527	0.13599	0.1908	0.16956		-39.56	-0.04468	0.04407	-0.04224	-0.000854492	0.05127	0.00171	0.03259		-41.76	0.04858	0
-39.46	-0.03625	-0.01392	-0.06763	0.02032	0.03986	-0.00989	0.01794	0.0694		-39.46	0.08795	0.05194	0.11951	0.19794	0.25366	0.21808	0.18915		-39.46	0.01343	0.08582	-0.01746	0.1015	0.05511	0.07159	0.11273	0.12488		-39.46	0.05334	0.09338	0.13489	0.15918	0.13599	0.1947	0.17346		-39.46	-0.03027	0.04871	-0.0376	-0.00208	0.05127	0.00635	0.03333		-41.66	0.04468	0
-39.36	-0.039	-0.01782	-0.06567	0.01135	0.03009	-0.01965	0.00427	0.04755		-39.36	0.09967	0.08514	0.13239	0.20966	0.25171	0.21729	0.22235		-39.36	0.01929	0.08777	-0.02722	0.0976	0.04535	0.05792	0.10297	0.11121		-39.36	0.05725	0.09729	0.13879	0.16309	0.13403	0.19861	0.17737		-39.36	-0.0271	0.05188	-0.03052	0.01477	0.05127	0.00952	0.03455		-41.56	0.05737	0
-39.26	-0.04095	-0.01898	-0.07349	0.000793457	0.02814	-0.02551	-0.00354	0.05261		-39.26	0.09576	0.07617	0.12848	0.20575	0.25562	0.20361	0.21845		-39.26	0.01617	0.08856	-0.04089	0.08392	0.02582	0.03839	0.08539	0.09167		-39.26	0.06311	0.09924	0.14465	0.16895	0.13989	0.20447	0.17932		-39.26	-0.04272	0.03625	-0.04028	0.005	0.04736	-0.0061	0.02478		-41.46	0.048	0
-39.16	-0.06714	-0.03424	-0.09106	-0.02539	0.00275	-0.05756	-0.02972	0.02448		-39.16	0.0899	0.08124	0.13043	0.2077	0.25952	0.18994	0.20673		-39.16	0.01068	0.0694	-0.05731	0.06555	-0.000366211	0.02197	0.0553	0.07526		-39.16	0.06311	0.09338	0.14465	0.17871	0.13989	0.20447	0.18323		-39.16	-0.04272	0.04602	-0.04028	0.005	0.0415	0.00366	0.03064		-41.36	0.05054	0
-39.06	-0.07806	-0.05493	-0.10474	-0.04608	-0.01874	-0.06848	-0.03595	0.03113		-39.06	0.10162	0.09021	0.15112	0.23895	0.27045	0.19501	0.20789		-39.06	0.02319	0.0741	-0.05652	0.07416	0.00238	0.03058	0.04437	0.0741		-39.06	0.05334	0.08362	0.13489	0.16895	0.13013	0.1947	0.1637		-39.06	-0.04272	0.04602	-0.04492	0.0011	0.04541	0.00366	0.02478		-41.26	0.04956	0
-38.96	-0.08197	-0.05103	-0.1145	-0.06561	-0.01874	-0.08215	-0.03284	0.00574		-38.96	0.10358	0.091	0.14685	0.23505	0.25562	0.19385	0.19305		-38.96	0.0271	0.08777	-0.04791	0.06244	0.000427246	0.02356	0.01703	0.06628		-38.96	0.06311	0.09338	0.14465	0.17871	0.13989	0.20447	0.18323		-38.96	-0.02905	0.04993	-0.03833	0.00891	0.0415	0.00757	0.02869		-41.16	0.05151	0
-38.86	-0.0976	-0.05493	-0.13403	-0.08514	-0.03827	-0.09583	-0.0426	-0.00793		-38.86	0.10944	0.0871	0.15387	0.24091	0.25562	0.1958	0.18915		-38.86	0.02515	0.08582	-0.05261	0.05933	-0.00934	0.01886	0.02289	0.06628		-38.86	0.04944	0.08362	0.13489	0.16431	0.13013	0.1947	0.17346		-38.86	-0.03296	0.04138	-0.04224	0.005	0.0415	0.00366	0.02478		-41.06	0.04272	0
-38.76	-0.10346	-0.06079	-0.13989	-0.11444	-0.04413	-0.11145	-0.05316	-0.02435		-38.76	0.09967	0.0871	0.1441	0.22528	0.24664	0.17822	0.18329		-38.76	0.02789	0.08386	-0.06042	0.06439	-0.02692	0.02081	0.0307	0.05261		-38.76	0.05334	0.09338	0.14465	0.16699	0.13599	0.20447	0.18323		-38.76	-0.03296	0.0343	-0.04224	0.005	0.04541	0.00366	0.02478		-40.96	0.05365	0
-38.66	-0.11206	-0.06744	-0.14069	-0.14063	-0.05664	-0.12201	-0.06879	-0.03998		-38.66	0.10553	0.06757	0.12848	0.22528	0.23804	0.1665	0.17548		-38.66	0.03296	0.08582	-0.05847	0.06635	-0.0191	0.02863	0.04437	0.05066		-38.66	0.05334	0.09338	0.14465	0.16309	0.13013	0.20447	0.17932		-38.66	-0.02905	0.03821	-0.04224	0.005	0.05127	0.00293	0.02869		-40.86	0.04858	0
-38.56	-0.12103	-0.06274	-0.13013	-0.15039	-0.05975	-0.10364	-0.07385	-0.02747		-38.56	0.10358	0.06055	0.11871	0.21161	0.21771	0.1626	0.17352		-38.56	0.05054	0.08777	-0.05652	0.06439	-0.0191	0.04425	0.04047	0.06042		-38.56	0.05334	0.09338	0.15442	0.15723	0.13013	0.20447	0.17346		-38.56	-0.0271	0.04407	-0.04224	0.01477	0.05127	0.01147	0.03064		-40.76	0.05679	0
-38.46	-0.10071	-0.06781	-0.12427	-0.15741	-0.04022	-0.08411	-0.06995	-0.02161		-38.46	0.10553	0.06287	0.09644	0.18347	0.21069	0.1618	0.16882		-38.46	0.0564	0.09167	-0.05066	0.0636	-0.00934	0.04932	0.04047	0.07019		-38.46	0.05334	0.10315	0.15442	0.15723	0.13013	0.20447	0.17346		-38.46	-0.03296	0.04993	-0.04224	0.01477	0.03564	0.01147	0.02478		-40.66	0.04761	0
-38.36	-0.10736	-0.0647	-0.1145	-0.1535	-0.0285	-0.07239	-0.06409	-0.01575		-38.36	0.09967	0.0578	0.09332	0.17841	0.22046	0.15985	0.16687		-38.36	0.0517	0.08502	-0.05536	0.05774	-0.00818	0.04346	0.03186	0.07135		-38.36	0.05334	0.09924	0.15442	0.15723	0.13013	0.20447	0.17737		-38.36	-0.03882	0.03821	-0.03833	0.00891	0.05127	0.00562	0.02869		-40.56	0.03882	0
-38.26	-0.11713	-0.07056	-0.11841	-0.13318	-0.01874	-0.08215	-0.07385	-0.02161		-38.26	0.09967	0.05194	0.08746	0.18427	0.23023	0.14893	0.17432		-38.26	0.03687	0.05457	-0.06238	0.06128	-0.01324	0.02472	0.01508	0.06042		-38.26	0.05334	0.09338	0.15442	0.15723	0.12622	0.19275	0.18323		-38.26	-0.02319	0.05383	-0.02271	0.02454	0.06104	0.02124	0.04431		-40.46	0.03003	0
-38.16	-0.11322	-0.06079	-0.1106	-0.10272	-0.00897	-0.08295	-0.06604	-0.00793		-38.16	0.10944	0.06171	0.09723	0.18427	0.21576	0.14307	0.18134		-38.16	0.03101	0.05457	-0.05066	0.04993	-0.02301	0.00909	0.0014	0.06042		-38.16	0.04944	0.09338	0.15051	0.15723	0.13013	0.20056	0.19495		-38.16	-0.01343	0.05383	-0.02661	0.02454	0.05518	0.02124	0.04041		-40.36	0.02905	0
-38.06	-0.11517	-0.05688	-0.10669	-0.10352	-0.01874	-0.09192	-0.0719	-0.00403		-38.06	0.11139	0.06952	0.09644	0.17841	0.21265	0.14307	0.18524		-38.06	0.03101	0.04675	-0.04755	0.05072	-0.02887	0.00714	0.00922	0.06433		-38.06	0.04358	0.10315	0.14465	0.15723	0.12622	0.18298	0.19495		-38.06	-0.00952	0.05774	-0.0188	0.02844	0.06104	0.02515	0.04822		-40.26	0.03003	0
-37.96	-0.08197	-0.03735	-0.08716	-0.09491	-0.01483	-0.07629	-0.04846	0.02527		-37.96	0.09967	0.06757	0.09137	0.15692	0.2146	0.13525	0.17743		-37.96	0.04272	0.078	-0.03308	0.06244	-0.0191	0.02277	0.02484	0.07996		-37.96	0.04358	0.10315	0.14465	0.15723	0.12036	0.1947	0.19495		-37.96	-0.01807	0.05383	-0.02271	0.02454	0.06104	0.02124	0.04431		-40.16	0.02808	0
-37.86	-0.05072	-0.01782	-0.07153	-0.08905	-0.00507	-0.06653	-0.02307	0.0448		-37.86	0.07428	0.03827	0.06207	0.12567	0.1853	0.104	0.14734		-37.86	0.01147	0.06433	-0.05261	0.04291	-0.03278	0.013	0.01508	0.07996		-37.86	0.04358	0.10315	0.14856	0.15332	0.12036	0.1947	0.19495		-37.86	-0.02515	0.04993	-0.02271	0.0343	0.05713	0.02124	0.04431		-40.06	0.02124	0
-37.76	-0.04291	-0.01001	-0.06958	-0.08905	-0.00897	-0.07043	-0.02112	0.04675		-37.76	0.06451	0.01794	0.04254	0.11591	0.16577	0.10596	0.13055		-37.76	-0.000244141	0.04871	-0.05847	0.03119	-0.04449	-0.00262	0.00452	0.0741		-37.76	0.04358	0.10315	0.15442	0.14746	0.13013	0.1947	0.19495		-37.76	-0.02515	0.04407	-0.01294	0.0343	0.05127	0.03101	0.04041		-39.96	0.0271	0
-37.66	-0.05463	-0.02759	-0.08716	-0.10468	-0.02069	-0.07239	-0.02307	0.03503		-37.66	0.03912	-0.0047	0.01715	0.10028	0.14429	0.09033	0.1247		-37.66	0.01147	0.05261	-0.06433	0.03119	-0.04059	0.00519	0.00726	0.0741		-37.66	0.03381	0.09338	0.14075	0.14941	0.12036	0.18494	0.18127		-37.66	-0.01538	0.04407	-0.01294	0.0304	0.05127	0.03101	0.03455		-39.86	0.03687	0
-37.56	-0.05463	-0.02643	-0.09497	-0.11444	-0.01483	-0.07629	-0.02698	0.03113		-37.56	0.03912	0.00507	0.02301	0.09949	0.1521	0.1001	0.1286		-37.56	0.02124	0.04871	-0.05652	0.03119	-0.03082	0.02667	0.00726	0.078		-37.56	0.03381	0.09338	0.13879	0.14941	0.12036	0.18103	0.17542		-37.56	-0.01538	0.05383	-0.01294	0.02454	0.0415	0.03101	0.03455		-39.76	0.04272	0
-37.46	-0.05853	-0.03345	-0.10083	-0.10272	-0.01483	-0.07629	-0.02698	0.02136		-37.46	0.03912	0.00507	0.0191	0.09833	0.16382	0.1001	0.13446		-37.46	0.00757	0.03308	-0.06824	0.02533	-0.03082	0.01691	0.0014	0.08777		-37.46	0.03381	0.09924	0.15051	0.14941	0.11646	0.17517	0.17542		-37.46	-0.02515	0.04016	-0.02661	0.01477	0.0415	0.0271	0.03455		-39.66	0.04312	0
-37.36	-0.06946	-0.03265	-0.09613	-0.10584	-0.01013	-0.07159	-0.02228	0.03583		-37.36	0.03326	0.00507	0.00739	0.09247	0.15796	0.09033	0.1333		-37.36	0.01147	0.03699	-0.05457	0.0351	-0.02106	0.02081	0.02094	0.09753		-37.36	0.03381	0.09338	0.14465	0.14941	0.1106	0.18494	0.17542		-37.36	-0.01733	0.0343	-0.02075	0.01477	0.0415	0.02124	0.03064		-39.56	0.03412	0
-37.26	-0.06323	-0.04126	-0.09888	-0.09882	-0.00897	-0.07043	-0.02112	0.03699		-37.26	0.03912	0.00897	0.01715	0.10223	0.17944	0.104	0.1571		-37.26	0.00562	0.04169	-0.04401	0.03979	-0.01636	0.02551	0.02954	0.09833		-37.26	0.02917	0.09338	0.14465	0.14941	0.1106	0.18494	0.18127		-37.26	-0.02319	0.0343	-0.02075	0.01477	0.03564	0.02124	0.02478		-39.46	0.03101	0
-37.16	-0.06049	-0.04712	-0.09106	-0.07733	0.000793457	-0.06067	-0.00549	0.04675		-37.16	0.04889	0.01483	0.02301	0.1167	0.1853	0.11377	0.16065		-37.16	0.00757	0.06824	-0.03113	0.04291	-0.00348	0.03839	0.05804	0.10535		-37.16	0.02209	0.09338	0.14465	0.14941	0.1106	0.18494	0.17542		-37.16	-0.01929	0.04993	-0.01685	0.02844	0.0376	0.02515	0.02478		-39.36	0.0271	0
-37.06	-0.04095	-0.03345	-0.07544	-0.06366	0.01056	-0.0509	0.00232	0.05652		-37.06	0.04889	0.01874	0.03278	0.12958	0.1853	0.11963	0.16766		-37.06	0.00757	0.08386	-0.0116	0.06244	0.00629	0.03839	0.06781	0.11041		-37.06	0.0365	0.09802	0.14929	0.15015	0.11523	0.18958	0.18005		-37.06	-0.01343	0.05188	-0.01099	0.0343	0.02197	0.04077	0.03455		-39.26	0.0271	0
-36.96	-0.04486	-0.02173	-0.06567	-0.05194	0.02618	-0.04504	0.01404	0.06824		-36.96	0.0567	0.0285	0.04059	0.14325	0.18921	0.1333	0.16687		-36.96	0.00562	0.0741	-0.02136	0.05267	-0.00348	0.0423	0.05414	0.09363		-36.96	0.03894	0.09656	0.15173	0.14673	0.11768	0.19202	0.17786		-36.96	-0.02319	0.03625	-0.02466	0.02454	0.02197	0.0271	0.02478		-39.16	0.04117	0
-36.86	-0.04486	-0.02173	-0.05981	-0.05585	0.01642	-0.03528	0.01404	0.06238		-36.86	0.06842	0.04413	0.0484	0.15302	0.19507	0.14893	0.16571		-36.86	0.00757	0.07019	-0.0116	0.05267	0.00629	0.04425	0.06	0.09363		-36.86	0.03259	0.08826	0.14929	0.14429	0.125	0.18958	0.16834		-36.86	-0.0271	0.03625	-0.03052	0.02063	0.03564	0.03101	0.02014		-39.06	0.05249	0
-36.76	-0.02924	-0.00806	-0.05005	-0.04803	0.02148	-0.02942	0.0199	0.06824		-36.76	0.06842	0.04803	0.04254	0.15888	0.19898	0.14893	0.17548		-36.76	0.00171	0.0741	-0.0116	0.05267	0.00629	0.0423	0.06	0.09363		-36.76	0.03381	0.09534	0.15637	0.16113	0.13208	0.19666	0.17542		-36.76	-0.02905	0.04016	-0.02661	0.02844	0.0415	0.03491	0.01697		-38.96	0.04565	0
-36.66	-0.04486	-0.01196	-0.05591	-0.04803	0.00861	-0.04114	0.01794	0.05261		-36.66	0.06842	0.05389	0.04254	0.15888	0.21069	0.14893	0.17548		-36.66	0.00562	0.06433	-0.01746	0.05658	-0.00348	0.03448	0.05023	0.08386		-36.66	0.02917	0.0907	0.1615	0.15259	0.12354	0.19202	0.16687		-36.66	-0.01733	0.04211	-0.02075	0.0343	0.0415	0.04077	0.03455		-38.86	0.0398	0
-36.56	-0.04486	-0.01196	-0.05396	-0.04218	0.01447	-0.03918	0.01013	0.06238		-36.56	0.06842	0.05389	0.05621	0.15888	0.20483	0.15869	0.17157		-36.56	0.01147	0.06433	-0.00574	0.05853	-0.00348	0.02863	0.05023	0.08386		-36.56	0.02673	0.09998	0.14539	0.14429	0.11523	0.18567	0.15857		-36.56	-0.02319	0.03625	-0.02466	0.02454	0.0415	0.05054	0.03455		-38.76	0.04077	0
-36.46	-0.04486	-0.00806	-0.05005	-0.04218	0.02423	-0.03528	0.00427	0.05847		-36.46	0.06451	0.06561	0.05817	0.16864	0.20093	0.15479	0.16571		-36.46	0.02124	0.06433	-0.0116	0.05267	0.00238	0.02863	0.04633	0.09363		-36.46	0.01819	0.09143	0.14465	0.13965	0.1106	0.17517	0.15393		-36.46	-0.02319	0.03625	-0.02075	0.0343	0.0415	0.05054	0.03455		-38.66	0.03882	0
-36.36	-0.04095	0.00757	-0.04614	-0.03827	0.02814	-0.03528	0.01794	0.05652		-36.36	0.05475	0.0578	0.0484	0.16864	0.19116	0.14502	0.17157		-36.36	0.02515	0.06824	-0.00769	0.05658	-0.00427	0.0423	0.05414	0.09753		-36.36	0.01624	0.08557	0.14465	0.14551	0.10669	0.18494	0.15393		-36.36	-0.01343	0.03625	-0.02075	0.02966	0.03955	0.05054	0.04431		-38.56	0.0398	0
-36.26	-0.02533	0.01147	-0.03052	-0.03632	0.03009	-0.03528	0.0238	0.06238		-36.26	0.04303	0.03632	0.03278	0.15888	0.17554	0.12549	0.15595		-36.26	0.01733	0.06042	-0.00574	0.04877	-0.0191	0.03058	0.04242	0.08972		-36.26	0.01819	0.08557	0.14465	0.13965	0.10474	0.1947	0.15979		-36.26	-0.02905	0.02063	-0.03247	0.01086	0.03955	0.04468	0.02869		-38.46	0.03198	0
-36.16	-0.02142	0.01733	-0.03052	-0.03241	0.02032	-0.03918	0.0238	0.06238		-36.16	0.04303	0.03046	0.02301	0.14911	0.16968	0.12354	0.15009		-36.16	0.01147	0.05377	-0.0116	0.04291	-0.02106	0.02277	0.03461	0.09247		-36.16	0.02209	0.08557	0.14075	0.13965	0.10669	0.1947	0.15393		-36.16	-0.03101	0.02844	-0.03247	0.02649	0.03564	0.04272	0.02673		-38.36	0.02808	0
-36.06	-0.02338	0.01343	-0.03442	-0.04999	0.01056	-0.04895	0.02966	0.05847		-36.06	0.04498	0.04022	0.0191	0.14911	0.17554	0.12549	0.15595		-36.06	0.01147	0.05261	-0.0116	0.05267	-0.00934	0.02863	0.04047	0.10065		-36.06	0.02209	0.08557	0.13489	0.14551	0.10474	0.18494	0.15393		-36.06	-0.02905	0.02063	-0.02661	0.02844	0.03369	0.04468	0.02869		-38.26	0.02905	0
-35.96	-0.03119	0.00757	-0.04419	-0.05194	0.0047	-0.05481	0.0238	0.06433		-35.96	0.03522	0.04218	0.00934	0.1413	0.17163	0.11572	0.15204		-35.96	0.00757	0.04871	-0.00574	0.04877	-0.0152	0.02863	0.05023	0.09363		-35.96	0.026	0.08948	0.13879	0.14356	0.1106	0.18884	0.15784		-35.96	-0.02515	0.02844	-0.02856	0.02649	0.03564	0.04272	0.03259		-38.16	0.03003	0
-35.86	-0.02924	-0.0022	-0.05981	-0.06171	0.0047	-0.05286	0.01794	0.05457		-35.86	0.02936	0.03241	0.00934	0.12958	0.17554	0.11377	0.14618		-35.86	-0.00415	0.03113	-0.02332	0.02728	-0.01715	0.02667	0.03851	0.08661		-35.86	0.03186	0.1051	0.14465	0.14941	0.1106	0.19006	0.15979		-35.86	-0.02515	0.0343	-0.02271	0.03235	0.03369	0.04858	0.03259		-38.06	0.01929	0
-35.76	-0.0351	-0.0022	-0.06372	-0.06171	0.000793457	-0.06458	0.0238	0.05457		-35.76	0.02936	0.02655	-0.00629	0.12958	0.16577	0.12549	0.14618		-35.76	-0.01392	0.04089	-0.02722	0.03119	-0.01715	0.02667	0.03851	0.09363		-35.76	0.02209	0.0907	0.13489	0.14551	0.10083	0.17322	0.14417		-35.76	-0.02515	0.0304	-0.02271	0.03821	0.04932	0.04858	0.04236		-37.96	0.03668	0
-35.66	-0.0351	-0.0022	-0.07428	-0.06171	-0.00507	-0.05286	0.0238	0.05847		-35.66	0.01959	0.01678	-0.01605	0.11591	0.16187	0.10986	0.13641		-35.66	-0.01978	0.03699	-0.03778	0.03119	-0.01715	0.02667	0.03851	0.09363		-35.66	0.02991	0.08362	0.13098	0.13965	0.10083	0.17322	0.14417		-35.66	-0.02515	0.02454	-0.02271	0.03235	0.04541	0.0564	0.04236		-37.86	0.03607	0
-35.56	-0.03119	0.01147	-0.06763	-0.04803	0.00861	-0.04895	0.03162	0.06824		-35.56	0.0274	0.03046	-0.00238	0.12372	0.15991	0.11377	0.14423		-35.56	-0.01587	0.03113	-0.03619	0.039	-0.01324	0.03058	0.04242	0.09753		-35.56	0.02405	0.08362	0.12512	0.13965	0.10083	0.17322	0.15393		-35.56	-0.01538	0.02454	-0.02661	0.02844	0.03955	0.05054	0.03845		-37.76	0.02905	0
-35.46	-0.01752	0.01343	-0.06177	-0.04218	0.01447	-0.03333	0.04334	0.0741		-35.46	0.03912	0.04218	0.00348	0.12958	0.16577	0.11963	0.15595		-35.46	-0.01001	0.03113	-0.02332	0.05072	-0.00739	0.02667	0.03851	0.09363		-35.46	0.02795	0.08752	0.12903	0.13892	0.10474	0.17712	0.15393		-35.46	-0.01929	0.02454	-0.02271	0.02258	0.03955	0.05054	0.03259		-37.66	0.03003	0
-35.36	-0.02338	0.00757	-0.06177	-0.04218	0.01447	-0.03723	0.04334	0.06238		-35.36	0.03522	0.03632	0.00739	0.12958	0.16187	0.11963	0.16065		-35.36	-0.01001	0.03113	-0.02332	0.05072	-0.00739	0.02667	0.03851	0.1073		-35.36	0.026	0.09924	0.13098	0.13379	0.11646	0.17908	0.15002		-35.36	-0.03491	0.01013	-0.03247	0.01282	0.03564	0.04077	0.02283		-37.56	0.02417	0
-35.26	-0.02338	0.00757	-0.06177	-0.0285	0.01447	-0.04309	0.04334	0.06238		-35.26	0.03912	0.03632	0.02301	0.14325	0.15601	0.13135	0.16766		-35.26	-0.0061	0.0448	-0.00964	0.05853	-0.00348	0.03448	0.05219	0.11707		-35.26	0.02405	0.09338	0.12122	0.12793	0.1106	0.16931	0.14417		-35.26	-0.03491	0.00305	-0.03247	0.02258	0.03442	0.05054	0.02869		-37.46	0.03882	0
-35.16	-0.01947	0.00757	-0.052	-0.02264	0.01447	-0.04309	0.04334	0.06238		-35.16	0.03912	0.03241	0.02301	0.14911	0.15601	0.13135	0.16296		-35.16	0.00952	0.0448	-0.00964	0.06439	0.00824	0.04034	0.04828	0.1073		-35.16	0.02405	0.09338	0.11536	0.12793	0.1106	0.16345	0.14417		-35.16	-0.03027	0.00769	-0.03247	0.02722	0.0415	0.05518	0.02747		-37.36	0.03687	0
-35.06	-0.01361	0.01147	-0.0481	-0.01874	0.01837	-0.03918	0.04724	0.06628		-35.06	0.04303	0.03046	0.02692	0.15302	0.15991	0.13525	0.15985		-35.06	0.02124	0.04675	0.00012207	0.07025	0.0141	0.0462	0.05219	0.11316		-35.06	0.02405	0.08752	0.1095	0.13184	0.10083	0.15759	0.14807		-35.06	-0.01733	0.01477	-0.03247	0.0343	0.05127	0.06226	0.03455		-37.26	0.02808	0
-34.96	-0.01361	0.02124	-0.04224	-0.01288	0.02423	-0.03333	0.04919	0.07214		-34.96	0.04498	0.03632	0.03668	0.15302	0.16577	0.14111	0.16571		-34.96	0.02124	0.0448	0.00598	0.07025	0.0141	0.0462	0.05804	0.10925		-34.96	0.02405	0.09338	0.11145	0.1377	0.10083	0.16345	0.15393		-34.96	-0.02319	0.02454	-0.03247	0.0343	0.04736	0.07202	0.04431		-37.16	0.02612	0
-34.86	-0.01361	0.03687	-0.04224	-0.01288	0.03595	-0.03333	0.04334	0.08386		-34.86	0.05084	0.04022	0.04254	0.15888	0.16577	0.14111	0.16571		-34.86	0.02124	0.05066	0.00598	0.07025	0.0141	0.05011	0.05804	0.11316		-34.86	0.02405	0.08948	0.1095	0.13379	0.1106	0.16345	0.15393		-34.86	-0.02319	0.02063	-0.03247	0.0343	0.04541	0.06812	0.04431		-37.06	0.03394	0
-34.76	-0.01361	0.0271	-0.052	-0.02264	0.02618	-0.04309	0.03357	0.05847		-34.76	0.03912	0.04608	0.04254	0.15888	0.16577	0.15088	0.17548		-34.76	0.03101	0.05066	0.00598	0.07025	0.0141	0.05597	0.05804	0.10339		-34.76	0.02405	0.08752	0.11145	0.12793	0.1106	0.17322	0.15393		-34.76	-0.01929	0.01868	-0.02856	0.0343	0.06103	0.06616	0.04431		-36.96	0.0398	0
-34.66	-0.02338	0.0271	-0.052	-0.01874	0.02618	-0.04309	0.03357	0.05261		-34.66	0.03522	0.04218	0.04449	0.15888	0.16187	0.14697	0.17627		-34.66	0.02124	0.04089	-0.00378	0.06049	0.00433	0.0423	0.05414	0.09363		-34.66	0.02014	0.08948	0.10559	0.12793	0.1106	0.16931	0.15393		-34.66	-0.01807	0.02454	-0.02271	0.0343	0.06104	0.07202	0.05408		-36.86	0.03491	0
-34.56	-0.02338	0.0271	-0.04224	-0.01678	0.02618	-0.04309	0.03357	0.05261		-34.56	0.03326	0.04608	0.03668	0.15888	0.15991	0.14111	0.17743		-34.56	0.02515	0.0448	0.00989	0.0683	0.00824	0.04034	0.05219	0.11121		-34.56	0.00452	0.07385	0.09583	0.12793	0.10083	0.15369	0.14026		-34.56	-0.01538	0.02454	-0.01685	0.0343	0.06494	0.07202	0.04431		-36.76	0.04663	0
-34.46	-0.02338	0.0318	-0.052	-0.01288	0.02618	-0.03802	0.03748	0.06433		-34.46	0.03912	0.04608	0.04254	0.15888	0.17554	0.14111	0.17743		-34.46	0.03101	0.05066	0.01575	0.08002	0.02386	0.0462	0.05414	0.12293		-34.46	0.01428	0.08362	0.09583	0.12793	0.09619	0.15369	0.12463		-34.46	-0.01147	0.02454	-0.0188	0.03821	0.05713	0.07593	0.04431		-36.66	0.03629	0
-34.36	-0.02728	0.03491	-0.04614	-0.02069	0.02228	-0.04895	0.04919	0.06042		-34.36	0.05084	0.04999	0.04254	0.15888	0.17554	0.14618	0.17743		-34.36	0.02124	0.0448	0.00598	0.07025	0.0141	0.03644	0.03851	0.11316		-34.36	0.01428	0.08362	0.09583	0.12793	0.08911	0.15369	0.1344		-34.36	-0.01538	0.01477	-0.02271	0.0343	0.06104	0.07202	0.04431		-36.56	0.03198	0
-34.26	-0.03314	0.02905	-0.052	-0.0285	0.01642	-0.05481	0.04724	0.05457		-34.26	0.03522	0.06561	0.04645	0.15497	0.17554	0.13916	0.17743		-34.26	0.02515	0.04675	0.00598	0.06635	0.01019	0.03644	0.03851	0.11316		-34.26	0.01038	0.07385	0.10559	0.12793	0.08911	0.15369	0.1344		-34.26	-0.01538	0.02454	-0.02661	0.0343	0.06104	0.06812	0.04431		-36.46	0.04761	0
-34.16	-0.03314	0.03296	-0.052	-0.01288	0.02618	-0.05481	0.0531	0.05457		-34.16	0.04498	0.06561	0.0484	0.14911	0.17944	0.13916	0.1825		-34.16	0.04077	0.04089	0.00598	0.06049	0.0141	0.03644	0.03851	0.11316		-34.16	0.00452	0.08362	0.09192	0.12402	0.08911	0.15369	0.12463		-34.16	-0.01538	0.02454	-0.03247	0.0343	0.0564	0.07593	0.04041		-36.36	0.04956	0
-34.06	-0.03314	0.04468	-0.05121	-0.01678	0.01837	-0.05872	0.04919	0.06042		-34.06	0.02936	0.05585	0.03278	0.13934	0.16577	0.13916	0.16571		-34.06	0.04077	0.05652	0.00208	0.06439	0.0141	0.03644	0.03461	0.11316		-34.06	-0.00525	0.06995	0.07629	0.1084	0.07935	0.14392	0.11487		-34.06	-0.01538	0.02063	-0.03247	0.04797	0.05322	0.08179	0.04431		-36.26	0.04117	0
-33.96	-0.03314	0.03882	-0.05005	-0.02264	0.00665	-0.06458	0.04334	0.05457		-33.96	0.02936	0.05585	0.03278	0.13934	0.17163	0.13916	0.1618		-33.96	0.04077	0.06238	0.00793	0.07025	0.02386	0.03644	0.02875	0.11316		-33.96	-0.00525	0.06409	0.08606	0.1084	0.07935	0.15369	0.11487		-33.96	-0.01538	0.01868	-0.0188	0.05383	0.05908	0.08179	0.03845		-36.16	0.0517	0
-33.86	-0.03314	0.03491	-0.05005	-0.02264	0.00665	-0.05481	0.04334	0.05457		-33.86	0.02545	0.05194	0.04254	0.13934	0.16577	0.13916	0.15595		-33.86	0.0271	0.05261	-0.00183	0.05658	0.0141	0.03058	0.01898	0.11511		-33.86	-0.00525	0.06409	0.08606	0.1084	0.09106	0.15369	0.11096		-33.86	-0.01538	0.02454	-0.01294	0.05383	0.06104	0.08179	0.05408		-36.06	0.04468	0
-33.76	-0.02924	0.02905	-0.05005	-0.01874	0.00665	-0.05481	0.04334	0.05457		-33.76	0.01959	0.04608	0.04254	0.14325	0.16577	0.13916	0.15595		-33.76	0.03101	0.04871	-0.00183	0.05463	0.0141	0.03644	0.01898	0.10339		-33.76	-0.00598	0.07385	0.08997	0.11231	0.09497	0.15759	0.10901		-33.76	-0.01538	0.02454	-0.02661	0.04407	0.06104	0.08179	0.04041		-35.96	0.04761	0
-33.66	-0.03314	0.01459	-0.06451	-0.02264	-0.00311	-0.07434	0.03357	0.0448		-33.66	0.01959	0.04608	0.04254	0.13544	0.16577	0.13916	0.15595		-33.66	0.02124	0.03308	-0.00183	0.05072	0.0141	0.02667	0.01898	0.09363		-33.66	-0.0072	0.06409	0.08142	0.1084	0.08716	0.15369	0.1012		-33.66	-0.01538	0.02063	-0.03247	0.04407	0.06104	0.08179	0.03455		-35.86	0.04468	0
-33.56	-0.03314	0.01733	-0.06177	-0.02264	-0.00311	-0.07434	0.03357	0.04089		-33.56	0.01373	0.03241	0.03278	0.11981	0.15601	0.14386	0.15009		-33.56	0.02124	0.02917	-0.00183	0.05072	0.0141	0.02667	0.01898	0.09363		-33.56	0.00256	0.07385	0.08411	0.11426	0.09106	0.16345	0.1051		-33.56	-0.01538	0.01477	-0.03247	0.04407	0.06104	0.07788	0.04626		-35.76	0.03882	0
-33.46	-0.02924	0.02124	-0.05786	-0.01874	0.000793457	-0.06067	0.03748	0.04285		-33.46	0.03131	0.03436	0.03668	0.12372	0.15991	0.15009	0.15595		-33.46	0.02515	0.04089	0.00598	0.04486	0.02191	0.02667	0.02289	0.09753		-33.46	0.00647	0.07776	0.09265	0.11231	0.09497	0.16345	0.10901		-33.46	-0.01929	0.01477	-0.02271	0.04407	0.06104	0.07202	0.04626		-35.66	0.04468	0
-33.36	-0.02338	0.0271	-0.052	-0.01288	0.00665	-0.05481	0.03943	0.05066		-33.36	0.03131	0.04218	0.04254	0.13934	0.16577	0.15869	0.15595		-33.36	0.03101	0.04871	0.02747	0.06049	0.0434	0.02667	0.03851	0.10339		-33.36	0.00256	0.07385	0.09119	0.1084	0.09106	0.15369	0.10046		-33.36	-0.01538	0.01477	-0.02661	0.04407	0.05127	0.06738	0.04163		-35.56	0.03882	0
-33.26	-0.02728	0.0271	-0.052	-0.01678	0.01642	-0.05481	0.03748	0.05457		-33.26	0.03131	0.04022	0.04254	0.13934	0.16577	0.16339	0.15595		-33.26	0.03882	0.04675	0.02747	0.06439	0.0473	0.03448	0.04242	0.1073		-33.26	0.00256	0.06995	0.08411	0.1084	0.09106	0.15369	0.09338		-33.26	-0.03101	0.01868	-0.03833	0.03821	0.05127	0.06421	0.02869		-35.46	0.0398	0
-33.16	-0.02924	0.03882	-0.052	-0.01288	0.01642	-0.05481	0.03943	0.05457		-33.16	0.03131	0.05585	0.04254	0.13544	0.16577	0.17041	0.1618		-33.16	0.05054	0.05261	0.03137	0.07025	0.05316	0.0462	0.04828	0.12097		-33.16	-0.0072	0.06409	0.07898	0.09863	0.0813	0.14978	0.08362		-33.16	-0.01538	0.02063	-0.02271	0.04407	0.06104	0.07007	0.03455		-35.36	0.04663	0
-33.06	-0.02338	0.04352	-0.052	-0.01288	0.01642	-0.05481	0.03357	0.05457		-33.06	0.03131	0.05585	0.04254	0.13934	0.16577	0.17041	0.15595		-33.06	0.05054	0.05261	0.03333	0.07025	0.06293	0.0462	0.05804	0.11511		-33.06	0.00256	0.06409	0.08606	0.1084	0.08716	0.14392	0.08362		-33.06	-0.01538	0.01477	-0.02661	0.04016	0.06104	0.06616	0.03455		-35.26	0.04565	0
-32.96	-0.03705	0.02515	-0.06567	-0.02655	0.00275	-0.06848	0.0199	0.04089		-32.96	0.0235	0.05194	0.03864	0.13544	0.16187	0.1665	0.15204		-32.96	0.05054	0.04871	0.0177	0.05658	0.05316	0.03644	0.04437	0.10535		-32.96	-0.00134	0.06409	0.08142	0.1084	0.0813	0.14392	0.07971		-32.96	-0.01538	0.01477	-0.03247	0.0343	0.05713	0.0603	0.03064		-35.16	0.04663	0
-32.86	-0.039	0.02319	-0.06763	-0.0246	0.01056	-0.07434	0.01794	0.03424		-32.86	0.01178	0.04608	0.03278	0.12958	0.15601	0.16571	0.15204		-32.86	0.05054	0.04675	0.0177	0.06635	0.06293	0.0423	0.03851	0.10065		-32.86	-0.0033	0.06409	0.07434	0.10449	0.0813	0.14392	0.07385		-32.86	-0.01929	0.01477	-0.03247	0.0343	0.05127	0.0603	0.02478		-35.06	0.0564	0
-32.76	-0.02338	0.03412	-0.052	-0.00311	0.02618	-0.05481	0.03357	0.04285		-32.76	0.01178	0.04608	0.03278	0.13348	0.16577	0.14893	0.14618		-32.76	0.05054	0.05261	0.0177	0.0722	0.05902	0.03644	0.04553	0.09363		-32.76	-0.01111	0.06409	0.06458	0.10059	0.07153	0.13416	0.06409		-32.76	-0.02515	0.01086	-0.03638	0.0343	0.05127	0.0603	0.03455		-34.96	0.05347	0
-32.66	-0.03705	0.01343	-0.06567	-0.02069	0.01251	-0.06848	0.02771	0.02527		-32.66	0.02545	0.04999	0.03668	0.13934	0.16968	0.1626	0.15009		-32.66	0.05054	0.04871	0.0177	0.0722	0.06488	0.03644	0.03851	0.09363		-32.66	-0.01697	0.06018	0.07043	0.10059	0.07153	0.13416	0.06409		-32.66	-0.02515	0.005	-0.03052	0.0304	0.04736	0.06616	0.03455		-34.86	0.05386	0
-32.56	-0.03314	0.01733	-0.06177	-0.02264	0.01642	-0.06458	0.02576	0.01941		-32.56	0.03522	0.05585	0.04645	0.15106	0.17554	0.16846	0.15204		-32.56	0.03491	0.03503	0.00598	0.06049	0.05316	0.02472	0.02679	0.078		-32.56	-0.0033	0.05823	0.06848	0.10449	0.07153	0.13416	0.06799		-32.56	-0.03882	-0.00476	-0.04028	0.01477	0.0415	0.05054	0.02087		-34.76	0.05582	0
-32.46	-0.04291	0.00757	-0.05981	-0.03241	0.00665	-0.07434	0.01599	0.01355		-32.46	0.03717	0.05585	0.0484	0.15106	0.17554	0.16846	0.15595		-32.46	0.02515	0.03308	0.01184	0.05658	0.04535	0.03058	0.01898	0.078		-32.46	-0.00916	0.05237	0.06262	0.09863	0.05981	0.12244	0.06213		-32.46	-0.03296	0.005	-0.04028	0.01477	0.05518	0.05054	0.01501		-34.66	0.06323	0
-32.36	-0.04291	0.00757	-0.05981	-0.03241	0.00665	-0.07434	0.01209	0.00964		-32.36	0.0274	0.05194	0.0484	0.14716	0.17163	0.16065	0.14813		-32.36	0.01929	0.02136	0.00598	0.06049	0.03363	0.02081	0.00726	0.07214		-32.36	0.000610352	0.04846	0.05872	0.09863	0.05981	0.12244	0.05823		-32.36	-0.02905	0.00891	-0.03638	0.01477	0.04736	0.0603	0.01892		-34.56	0.06323	0
-32.26	-0.04291	0.00366	-0.05981	-0.03241	0.01251	-0.07825	0.01599	0.00378		-32.26	0.02155	0.04218	0.03278	0.1413	0.16187	0.14893	0.13641		-32.26	0.01929	0.03113	0.00128	0.06049	0.0434	0.02472	0.01312	0.07214		-32.26	0.000610501	0.0426	0.05286	0.10449	0.05981	0.1322	0.05237		-32.26	-0.03687	0.0011	-0.04419	0.0011	0.0376	0.03687	0.01111		-34.46	0.073	0
-32.16	-0.039	0.00171	-0.05121	-0.0285	0.01056	-0.07043	0.0199	0.01355		-32.16	0.02155	0.03632	0.03278	0.13739	0.15601	0.14893	0.13251		-32.16	0.02319	0.02722	0.00403	0.06049	0.05316	0.02472	0.00726	0.06824		-32.16	0.000610575	0.04651	0.05676	0.10254	0.06372	0.13611	0.06604		-32.16	-0.03687	-0.00476	-0.05005	-0.00867	0.03564	0.04077	0.00525		-34.36	0.06616	0
-32.06	-0.01947	0.01929	-0.03833	-0.02655	0.01642	-0.07434	0.02576	0.01355		-32.06	0.02155	0.03632	0.04254	0.13153	0.1521	0.14893	0.13837		-32.06	0.02905	0.02136	0.00403	0.05658	0.04926	0.02472	0.01312	0.06238		-32.06	0.01038	0.05237	0.06262	0.10449	0.07935	0.14197	0.06799		-32.06	-0.03882	-0.000854492	-0.05005	-0.01062	0.03174	0.04077	0.00525		-34.26	0.07202	0
-31.96	-0.03119	0.01147	-0.04694	-0.02655	0.01251	-0.06848	0.01715	0.00574		-31.96	0.02155	0.03632	0.04254	0.1366	0.15601	0.14893	0.13446		-31.96	0.02905	0.02136	0.00403	0.05072	0.05316	0.02472	0.00336	0.06238		-31.96	0.01038	0.05823	0.05872	0.1084	0.07935	0.14197	0.06213		-31.96	-0.04272	-0.00476	-0.05981	-0.01453	0.02783	0.04272	-0.00452		-34.16	0.073	0
-31.86	-0.039	0.00366	-0.04614	-0.0285	0.01642	-0.08411	0.00818	-0.00208		-31.86	0.02155	0.03241	0.04254	0.12958	0.15601	0.14502	0.1286		-31.86	0.02905	0.01746	0.00403	0.05072	0.0434	0.01495	-0.01227	0.04871		-31.86	0.01038	0.05237	0.06262	0.1084	0.06567	0.13806	0.05823		-31.86	-0.04272	-0.00867	-0.05981	-0.01453	0.03174	0.03882	0.00525		-34.06	0.06616	0
-31.76	-0.01947	0.00562	-0.04028	-0.02655	0.01642	-0.08411	0.01404	0.00964		-31.76	0.02155	0.02655	0.05035	0.12958	0.14624	0.14893	0.1239		-31.76	0.03296	0.0155	0.00403	0.05072	0.0434	0.02667	-0.0025	0.05652		-31.76	0.00452	0.03796	0.05286	0.08496	0.05005	0.12244	0.0426		-31.76	-0.03687	-0.00476	-0.05005	-0.0094	0.03174	0.04272	0.01111		-33.96	0.06714	0
-31.66	-0.01752	-0.000244141	-0.04028	-0.03241	0.01642	-0.08411	0.01013	0.01355		-31.66	0.00983	0.01483	0.03278	0.11395	0.13452	0.1333	0.10516		-31.66	0.03491	0.01666	0.00403	0.05072	0.0434	0.02667	-0.0025	0.06238		-31.66	0.00647	0.04065	0.05286	0.08887	0.05981	0.11658	0.04651		-31.66	-0.04272	-0.00476	-0.05005	-0.01648	0.02197	0.04272	0.00525		-33.86	0.07611	0
-31.56	-0.03314	-0.00415	-0.04028	-0.03241	0.01642	-0.08411	0.00427	0.00964		-31.56	0.00513	0.02069	0.02887	0.11786	0.13062	0.12744	0.10126		-31.56	0.02905	0.01434	0.00989	0.06049	0.03949	0.02667	-0.01227	0.06824		-31.56	0.000610352	0.04065	0.05286	0.08423	0.05981	0.1322	0.05237		-31.56	-0.05249	-0.01453	-0.05005	-0.01648	0.02588	0.02905	-0.00842		-33.76	0.06909	0
-31.46	-0.04095	-0.00806	-0.03833	-0.04022	0.00861	-0.08606	0.00623	-0.00403		-31.46	0.00201	0.01874	0.02692	0.11786	0.13843	0.13135	0.10907		-31.46	0.02985	0.02136	0.00873	0.06519	0.0481	0.03137	-0.00171	0.05731		-31.46	0.01233	0.04065	0.04895	0.07715	0.05591	0.1322	0.04846		-31.46	-0.03882	-0.000854492	-0.05078	-0.01257	0.02783	0.0271	-0.01038		-33.66	0.06714	0
-31.36	-0.02533	-0.0022	-0.03638	-0.03827	0.01056	-0.08606	0.00818	-0.00287		-31.36	0.00397	0.02069	0.02887	0.11005	0.14038	0.1294	0.10712		-31.36	0.03101	0.03113	0.01575	0.0683	0.05511	0.04425	-0.000549316	0.0741		-31.36	0.01233	0.04065	0.04309	0.07715	0.05005	0.1322	0.0426		-31.36	-0.04077	-0.00867	-0.05591	-0.01062	0.03564	0.02905	-0.00842		-33.56	0.07202	0
-31.26	-0.02533	-0.0061	-0.04224	-0.03241	0.0047	-0.08606	-0.00159	-0.00012207		-31.26	-0.0058	0.01093	0.01831	0.10809	0.13062	0.11768	0.0954		-31.26	0.02124	0.02136	0.00208	0.06244	0.04144	0.02863	-0.01031	0.06042		-31.26	0.01233	0.04456	0.047	0.08105	0.05396	0.13611	0.04651		-31.26	-0.04858	-0.01062	-0.05786	-0.01257	0.0415	0.0271	-0.01038		-33.46	0.06812	0
-31.16	-0.0351	-0.00806	-0.0481	-0.04218	-0.00116	-0.09192	-0.01331	-0.00598		-31.16	-0.01166	0.00507	0.01129	0.10809	0.12476	0.12744	0.0954		-31.16	0.02124	0.01746	-0.00378	0.06244	0.04535	0.02472	-0.01422	0.05457		-31.16	0.01624	0.04651	0.04895	0.08691	0.05981	0.13806	0.06213		-31.16	-0.04272	0.005	-0.052	-0.00671	0.0415	0.03882	0.00525		-33.36	0.05933	0
-31.06	-0.0351	-0.0022	-0.04224	-0.04218	0.01056	-0.08997	-0.00745	-0.00403		-31.06	-0.01166	0.00507	0.01129	0.10419	0.13452	0.12354	0.09149		-31.06	0.03491	0.0155	0.00598	0.06635	0.04926	0.02277	-0.01111	0.06433		-31.06	0.01819	0.04065	0.04309	0.08691	0.06567	0.1322	0.06213		-31.06	-0.04272	0.005	-0.052	-0.01062	0.0376	0.03296	0.00525		-33.26	0.05933	0
-30.96	-0.0351	-0.0061	-0.03247	-0.04688	0.0047	-0.09583	-0.00745	-0.00989		-30.96	-0.00775	0.00897	0.01129	0.10223	0.12476	0.12158	0.0993		-30.96	0.03687	0.02136	0.00598	0.0675	0.05121	0.03448	-0.01227	0.06433		-30.96	0.00647	0.03479	0.03723	0.08105	0.05396	0.12634	0.05627		-30.96	-0.0376	0.005	-0.052	-0.01648	0.02197	0.03296	0.00134		-33.16	0.05835	0
-30.86	-0.0304	-0.01117	-0.02777	-0.03943	0.0094	-0.08136	0.00311	-0.00909		-30.86	-0.00189	0.01483	0.02106	0.10419	0.12476	0.12354	0.10516		-30.86	0.02124	0.02136	0.0177	0.06049	0.05511	0.02863	-0.01227	0.06042		-30.86	0.01233	0.05237	0.04309	0.08301	0.05981	0.1322	0.06213		-30.86	-0.05444	-0.00867	-0.06177	-0.01648	0.03564	0.01929	-0.00452		-33.06	0.05933	0
-30.76	-0.02338	-0.000244141	-0.02466	-0.03241	0.01642	-0.07434	0.00427	-0.00793		-30.76	-0.00189	0.01483	0.01129	0.09833	0.12476	0.11768	0.10126		-30.76	0.04468	0.03113	0.03137	0.07416	0.06879	0.0423	0.00726	0.078		-30.76	0.01624	0.05237	0.04309	0.08691	0.05981	0.1283	0.06213		-30.76	-0.05054	-0.01062	-0.0481	-0.01257	0.0376	0.01733	-0.01038		-32.96	0.06421	0
-30.66	-0.02338	-0.00494	-0.03052	-0.03632	0.01642	-0.07825	0.000366211	0.00378		-30.66	-0.0058	0.01093	0.02106	0.09833	0.13452	0.11768	0.0954		-30.66	0.04077	0.04089	0.03333	0.08002	0.06995	0.04816	0.00726	0.08386		-30.66	0.02209	0.05237	0.03918	0.07715	0.05981	0.12244	0.06799		-30.66	-0.04468	-0.00476	-0.04224	-0.00671	0.03174	0.02319	-0.00452		-32.86	0.05835	0
-30.56	-0.01752	-0.01196	-0.03052	-0.04218	0.01642	-0.08411	0.00427	0.00378		-30.56	0.00201	0.01874	0.02106	0.10809	0.13843	0.12158	0.0993		-30.56	0.04077	0.02722	0.02356	0.08002	0.06293	0.03369	0.00336	0.07019		-30.56	0.02209	0.04846	0.03333	0.07715	0.05981	0.1322	0.06213		-30.56	-0.04468	0.00696	-0.04614	-0.01062	0.03174	0.01855	0.00134		-32.76	0.05151	0
-30.46	-0.03314	-0.02173	-0.03052	-0.05194	0.01172	-0.09387	-0.00549	-0.00989		-30.46	0.00787	0.0246	0.03082	0.10809	0.13959	0.12354	0.10516		-30.46	0.03687	0.03113	0.0177	0.07611	0.06293	0.03644	-0.0025	0.06433		-30.46	0.02209	0.0426	0.03723	0.07715	0.06567	0.1322	0.06213		-30.46	-0.04468	0.00232	-0.04224	-0.01257	0.0271	0.01147	-0.00452		-32.66	0.05347	0
-30.36	-0.03314	-0.02173	-0.03052	-0.05194	0.0047	-0.09387	-0.0094	-0.01575		-30.36	0.00787	0.0199	0.03082	0.10809	0.13257	0.11768	0.11102		-30.36	0.03101	0.03113	0.02747	0.07025	0.06293	0.03644	-0.00641	0.0741		-30.36	0.01233	0.03284	0.04504	0.06738	0.05005	0.1178	0.05237		-30.36	-0.04468	-0.00476	-0.04224	-0.000854492	0.02979	0.01147	-0.00452		-32.56	0.05933	0
-30.26	-0.03314	-0.01587	-0.03052	-0.04608	0.0047	-0.09387	-0.0094	-0.01965		-30.26	0.00787	0.01678	0.03473	0.10809	0.13648	0.11768	0.10516		-30.26	0.03491	0.03113	0.02747	0.07416	0.07465	0.05011	-0.0025	0.0733		-30.26	0.02673	0.04724	0.04578	0.07202	0.05005	0.11536	0.05701		-30.26	-0.03491	-0.00476	-0.04224	-0.00281	0.02271	0.02124	-0.00452		-32.46	0.05386	0
-30.16	-0.03314	-0.02173	-0.03052	-0.05585	0.0047	-0.08801	-0.01526	-0.02551		-30.16	0.00787	0.02264	0.04645	0.11786	0.1521	0.11768	0.10516		-30.16	0.04584	0.04089	0.02747	0.07611	0.07465	0.05206	-0.0025	0.08191		-30.16	0.02991	0.05042	0.047	0.0752	0.05005	0.11267	0.06409		-30.16	-0.04199	-0.01184	-0.04932	-0.00793	0.02979	0.01416	-0.01624		-32.36	0.05737	0
-30.06	-0.02924	-0.02173	-0.02661	-0.0578	0.00861	-0.08997	-0.01135	-0.02551		-30.06	0.00787	0.01874	0.04059	0.11786	0.14819	0.11768	0.11102		-30.06	0.02905	0.03113	0.01379	0.06049	0.06488	0.03644	-0.01617	0.06824		-30.06	0.02405	0.04456	0.047	0.06934	0.05005	0.11267	0.06018		-30.06	-0.03491	-0.00476	-0.03247	-0.00671	0.02979	0.01733	-0.01624		-32.26	0.06558	0
-29.96	-0.02338	-0.01782	-0.01685	-0.04803	0.01447	-0.0802	-0.00629	-0.01184		-29.96	0.01178	0.02655	0.04059	0.12177	0.14624	0.1333	0.10907		-29.96	0.03296	0.03503	0.02161	0.06049	0.06879	0.04034	-0.00836	0.07605		-29.96	0.02405	0.04456	0.04309	0.06934	0.05005	0.10877	0.05432		-29.96	-0.03882	0.005	-0.03247	-0.00671	0.02588	0.01147	-0.01624		-32.16	0.05835	0
-29.86	-0.02338	-0.01196	-0.00122	-0.03241	0.02618	-0.07434	-0.00745	-0.00989		-29.86	0.01373	0.03241	0.05035	0.12372	0.1521	0.13916	0.11023		-29.86	0.03491	0.03699	0.02747	0.06049	0.07074	0.05206	-0.00641	0.078		-29.86	0.01428	0.04456	0.03723	0.06934	0.04614	0.10291	0.05432		-29.86	-0.04468	0.0011	-0.03638	-0.00671	0.02393	0.01147	-0.00647		-32.06	0.05444	0
-29.76	-0.02924	-0.01196	-0.01099	-0.04803	0.02032	-0.0849	-0.00745	-0.02161		-29.76	0.00787	0.0285	0.05035	0.11786	0.15991	0.13446	0.11298		-29.76	0.02515	0.04285	0.03253	0.06049	0.06488	0.0423	-0.00446	0.07214		-29.76	0.01428	0.04456	0.047	0.06934	0.04028	0.11267	0.05432		-29.76	-0.05054	-0.01062	-0.04419	-0.01648	0.02979	0.00562	-0.01624		-31.96	0.06226	0
-29.66	-0.02338	-0.01587	-0.01099	-0.04608	0.02228	-0.08606	-0.00745	-0.00989		-29.66	0.00787	0.02264	0.05035	0.11316	0.15405	0.12744	0.11298		-29.66	0.00952	0.03308	0.01575	0.04681	0.05511	0.02667	-0.02008	0.05847		-29.66	0.00452	0.03479	0.03723	0.05957	0.03052	0.10291	0.05432		-29.66	-0.03491	-0.00476	-0.03638	-0.01648	0.02588	0.01147	-0.01624		-31.86	0.0603	0
-29.56	-0.02338	-0.02173	-0.01099	-0.05194	0.01642	-0.08606	-0.00745	-0.01575		-29.56	0.01373	0.02264	0.04645	0.10614	0.15405	0.1333	0.10907		-29.56	0.01343	0.03699	0.01575	0.04486	0.05902	0.03644	-0.01617	0.05652		-29.56	0.00452	0.03088	0.03723	0.05566	0.04028	0.10291	0.04456		-29.56	-0.03882	-0.00867	-0.04224	-0.01648	0.01025	0.00757	-0.01624		-31.76	0.05737	0
-29.46	-0.02728	-0.03149	-0.02075	-0.06561	0.00665	-0.09583	-0.00745	-0.03021		-29.46	-0.00189	0.00897	0.03082	0.09247	0.14038	0.11768	0.10321		-29.46	0.0271	0.04285	0.01575	0.04681	0.06097	0.03644	-0.01422	0.05847		-29.46	0.00452	0.02893	0.03723	0.06348	0.04419	0.10681	0.05823		-29.46	-0.05444	-0.01453	-0.052	-0.02625	0.02393	-0.00806	-0.02014		-31.66	0.06909	0
-29.36	-0.02924	-0.03149	-0.02075	-0.0578	0.02032	-0.09192	-0.00745	-0.03333		-29.36	0.00281	0.00781	0.03162	0.10107	0.13922	0.12824	0.104		-29.36	0.02515	0.05261	0.02551	0.04486	0.06879	0.04034	-0.01617	0.06824		-29.36	0.01428	0.04456	0.047	0.06934	0.04028	0.10877	0.06409		-29.36	-0.04077	-0.000854492	-0.03833	-0.01257	0.02979	0.00171	-0.01233		-31.56	0.06714	0
-29.26	-0.03314	-0.03149	-0.02075	-0.05194	0.02618	-0.08606	-0.00745	-0.0177		-29.26	0.00592	0.01483	0.04254	0.10419	0.14624	0.1333	0.10126		-29.26	0.03101	0.05261	0.02161	0.06049	0.07855	0.0423	-0.000549316	0.0741		-29.26	0.01428	0.04065	0.047	0.06934	0.04028	0.10291	0.06409		-29.26	-0.03491	0.005	-0.02271	-0.00671	0.01611	0.00171	-0.00647		-31.46	0.06909	0
-29.16	-0.02728	-0.02563	-0.02075	-0.05194	0.02228	-0.07629	-0.00159	-0.02161		-29.16	-0.0058	0.00897	0.03278	0.09247	0.15015	0.1294	0.0993		-29.16	0.03101	0.04871	0.01575	0.05658	0.08051	0.03644	-0.00525	0.07996		-29.16	0.01819	0.0387	0.0509	0.07324	0.05396	0.10681	0.06799		-29.16	-0.03491	-0.00476	-0.03247	-0.01648	0.01025	0.00171	-0.01624		-31.36	0.07007	0
-29.06	-0.03314	-0.03149	-0.02075	-0.05585	0.01642	-0.07629	-0.00745	-0.02747		-29.06	6.10352e-05	0.01093	0.03278	0.09833	0.16187	0.1294	0.10516		-29.06	0.03101	0.05652	0.01575	0.05463	0.08832	0.04034	0.0014	0.078		-29.06	0.02405	0.04456	0.05212	0.0752	0.05591	0.11267	0.07385		-29.06	-0.03882	-0.00476	-0.03247	-0.02039	0.01025	-0.00806	-0.01038		-31.26	0.06226	0
-28.96	-0.04291	-0.04126	-0.03052	-0.07147	0.00665	-0.08606	-0.0094	-0.03137		-28.96	-0.0097	-0.0047	0.02301	0.08466	0.13648	0.11963	0.09149		-28.96	0.04077	0.05768	0.01575	0.05658	0.09418	0.05597	0.00726	0.07996		-28.96	0.02405	0.04456	0.04504	0.06934	0.05005	0.12244	0.06995		-28.96	-0.04468	-0.00867	-0.03638	-0.01648	0.01025	-0.00806	-0.01624		-31.16	0.05933	0
-28.86	-0.04681	-0.04517	-0.03052	-0.07147	0.00665	-0.08606	-0.01526	-0.03723		-28.86	6.10352e-05	0.00311	0.02301	0.08856	0.14233	0.1294	0.08173		-28.86	0.03101	0.05066	0.01575	0.05072	0.08051	0.0462	-0.00641	0.0741		-28.86	0.02405	0.04456	0.04504	0.06934	0.05005	0.11853	0.06409		-28.86	-0.04468	-0.00476	-0.04224	-0.01648	0.01416	0.00171	-0.02014		-31.06	0.06226	0
-28.76	-0.04877	-0.04712	-0.02075	-0.07147	0.00665	-0.08606	-0.01526	-0.03333		-28.76	0.00397	-0.01056	0.02222	0.08856	0.14038	0.1294	0.08759		-28.76	0.0271	0.05066	0.01575	0.04602	0.07465	0.0423	-0.01227	0.07019		-28.76	0.02405	0.04456	0.04968	0.06543	0.05005	0.11267	0.06409		-28.76	-0.04468	-0.000854492	-0.03833	-0.01257	0.01611	0.00171	-0.02209		-30.96	0.06714	0
-28.66	-0.04291	-0.03149	-0.02075	-0.07147	0.00665	-0.08606	-0.00549	-0.03137		-28.66	0.01373	0.00702	0.02496	0.09247	0.14624	0.1333	0.09149		-28.66	0.02124	0.04675	0.02161	0.039	0.07465	0.03644	-0.00641	0.05963		-28.66	0.02795	0.04456	0.05603	0.06348	0.05005	0.10681	0.05823		-28.66	-0.04468	0.005	-0.02661	-0.00671	0.000488468	-0.00806	-0.01624		-30.86	0.06714	0
-28.56	-0.03314	-0.0354	-0.02075	-0.06171	0.01642	-0.08606	-0.0094	-0.03723		-28.56	0.00592	-0.01447	0.02106	0.08856	0.14624	0.12549	0.08759		-28.56	0.02124	0.0448	0.01965	0.039	0.08441	0.0462	-0.00836	0.05652		-28.56	0.02405	0.04456	0.05481	0.06934	0.05005	0.12244	0.06409		-28.56	-0.04468	-0.00476	-0.04224	-0.02039	0.000488281	-0.00806	-0.01428		-30.76	0.06226	0
-28.46	-0.02924	-0.03735	-0.01685	-0.06171	0.01642	-0.08606	-0.01135	-0.03333		-28.46	0.00397	0.00116	0.03082	0.10028	0.14624	0.1333	0.09735		-28.46	0.02124	0.04089	0.01184	0.02924	0.07465	0.03644	-0.00641	0.04871		-28.46	0.02405	0.04846	0.05481	0.06934	0.05005	0.12244	0.07385		-28.46	-0.04468	-0.00476	-0.04224	-0.01453	0.01221	-0.00806	-0.01428		-30.66	0.06421	0
-28.36	-0.02417	-0.02759	-0.01099	-0.0578	0.02032	-0.08215	0.00427	-0.0177		-28.36	0.00983	0.00311	0.03082	0.10028	0.14624	0.13525	0.09735		-28.36	0.02124	0.05066	0.00598	0.02924	0.07465	0.03644	-0.01227	0.04871		-28.36	0.01819	0.04846	0.04895	0.07324	0.04419	0.11267	0.06335		-28.36	-0.04468	-0.00476	-0.03247	-0.01453	0.01221	-0.00806	-0.01428		-30.56	0.05951	0
-28.26	-0.02533	-0.02643	-0.01099	-0.05194	0.02618	-0.07629	0.00427	-0.02161		-28.26	0.01373	0.00116	0.03473	0.10419	0.14545	0.1333	0.09735		-28.26	0.01733	0.04675	0.01379	0.03705	0.07074	0.03174	-0.01617	0.04285		-28.26	0.03381	0.06409	0.06067	0.08496	0.05981	0.12244	0.06213		-28.26	-0.04858	0.0011	-0.03247	-0.01843	0.0083	-0.00806	-0.01428		-30.46	0.06226	0
-28.16	-0.01556	-0.02173	-0.01099	-0.05194	0.02618	-0.07629	0.00427	-0.02747		-28.16	0.00513	-0.00275	0.03668	0.10614	0.13452	0.12549	0.08759		-28.16	0.02594	0.04559	0.01263	0.03589	0.06958	0.04114	-0.00757	0.05341		-28.16	0.03381	0.06409	0.05481	0.0791	0.05981	0.12244	0.06213		-28.16	-0.04272	-0.00476	-0.03247	-0.02429	0.00244	-0.01196	-0.01819		-30.36	0.05933	0
-28.06	-0.01556	-0.01782	-0.01099	-0.0625	0.03009	-0.07629	0.00427	-0.02356		-28.06	-0.00189	-0.00745	0.02692	0.10028	0.13452	0.1294	0.08759		-28.06	0.03296	0.04871	0.02472	0.039	0.08246	0.04425	-0.000549316	0.05457		-28.06	0.03381	0.05432	0.05481	0.06934	0.05005	0.11267	0.06213		-28.06	-0.04272	-0.00476	-0.03247	-0.02429	0.00244	-0.01782	-0.02405		-30.26	0.06421	0
-27.96	-0.01556	-0.01587	-0.00122	-0.05389	0.04181	-0.07629	0.01404	-0.02161		-27.96	0.00787	-0.01447	0.02106	0.10028	0.14038	0.12549	0.08289		-27.96	0.02826	0.05261	0.0177	0.03314	0.0766	0.03839	-0.00446	0.05457		-27.96	0.03381	0.05432	0.05481	0.06543	0.05005	0.11267	0.06213		-27.96	-0.04272	-0.00476	-0.03638	-0.0282	0.00635	-0.01782	-0.01428		-30.16	0.05835	0
-27.86	-0.01947	-0.03149	-0.02545	-0.06366	0.02618	-0.08606	-0.000427246	-0.04114		-27.86	-0.00189	-0.02423	0.01129	0.08661	0.12476	0.10986	0.07587		-27.86	0.01538	0.04675	0.00793	0.02728	0.06604	0.02863	-0.00641	0.0448		-27.86	0.03381	0.05432	0.04504	0.05957	0.04614	0.12048	0.06213		-27.86	-0.03882	0.00891	-0.03833	-0.03015	0.00244	-0.01392	-0.02405		-30.06	0.05249	0
-27.76	-0.02533	-0.0354	-0.03247	-0.06366	0.02228	-0.08997	-0.00159	-0.03723		-27.76	0.00201	-0.02423	0.0152	0.09442	0.12476	0.10907	0.07977		-27.76	0.02124	0.05261	0.00793	0.03314	0.06488	0.03839	-0.00446	0.05457		-27.76	0.03381	0.05432	0.0509	0.05957	0.05005	0.11462	0.06213		-27.76	-0.04272	0.005	-0.04224	-0.02429	0.00244	-0.02173	-0.02405		-29.96	0.05444	0
-27.66	-0.01477	-0.03656	-0.02777	-0.04919	0.03088	-0.09113	-0.00275	-0.03253		-27.66	0.00787	-0.02032	0.03278	0.09949	0.12866	0.11182	0.08563		-27.66	0.02124	0.06238	0.01379	0.039	0.07074	0.03839	-0.01031	0.05457		-27.66	0.03381	0.05432	0.04504	0.05957	0.05005	0.11462	0.06213		-27.66	-0.04272	0.005	-0.03247	-0.02429	-0.00146	-0.01782	-0.02405		-29.86	0.06323	0
-27.56	-0.01752	-0.02954	-0.01099	-0.04608	0.0379	-0.07239	0.01013	-0.02942		-27.56	0.01764	-0.0047	0.03278	0.09833	0.14038	0.11377	0.08563		-27.56	0.03101	0.06238	0.01184	0.03705	0.06879	0.0423	0.00336	0.06433		-27.56	0.02014	0.03479	0.03528	0.0498	0.04028	0.10095	0.05701		-27.56	-0.04272	0.0011	-0.03247	-0.0282	-0.01709	-0.01782	-0.02405		-29.76	0.06226	0
-27.46	-0.02338	-0.01978	-0.01099	-0.05194	0.0332	-0.07239	0.00427	-0.03528		-27.46	0.01843	-0.00391	0.03748	0.11279	0.13922	0.1087	0.1001		-27.46	0.03101	0.06238	0.01379	0.039	0.07465	0.05402	0.01703	0.06433		-27.46	0.02405	0.04456	0.04114	0.05566	0.05005	0.10486	0.07385		-27.46	-0.0564	-0.01453	-0.04224	-0.03406	-0.01709	-0.02759	-0.03772		-29.66	0.0564	0
-27.36	-0.01361	-0.01978	-0.01099	-0.04803	0.03009	-0.07239	0.00427	-0.03137		-27.36	0.01959	-0.00275	0.04449	0.11981	0.14624	0.11963	0.10321		-27.36	0.01538	0.05066	-0.00378	0.02142	0.06879	0.03644	-0.00525	0.04871		-27.36	0.03381	0.04456	0.03528	0.0498	0.05005	0.10486	0.07385		-27.36	-0.06226	-0.00476	-0.04614	-0.03406	-0.01318	-0.02759	-0.04358		-29.56	0.05347	0
-27.26	-0.01361	-0.02954	-0.01099	-0.04608	0.04572	-0.07239	0.00427	-0.03021		-27.26	0.00983	-0.00275	0.03473	0.11005	0.13648	0.10986	0.09149		-27.26	0.01929	0.05066	-0.00378	0.01752	0.04926	0.03644	-0.01227	0.04285		-27.26	0.03381	0.04456	0.03528	0.05957	0.05981	0.10486	0.08557		-27.26	-0.05835	-0.000854492	-0.0481	-0.03015	-0.01123	-0.02759	-0.02991		-29.46	0.0564	0
-27.16	-0.01361	-0.01978	0.000732422	-0.05194	0.04572	-0.08411	0.00427	-0.03723		-27.16	0.00983	-0.00275	0.03473	0.11005	0.13257	0.10986	0.09735		-27.16	0.02319	0.05457	0.00598	0.01556	0.0473	0.04034	0.0014	0.05261		-27.16	0.03381	0.04456	0.04504	0.0498	0.05981	0.11462	0.08557		-27.16	-0.0564	0.0011	-0.04224	-0.02429	-0.01318	-0.01782	-0.02405		-29.36	0.05151	0
-27.06	-0.01752	-0.02368	-0.00317	-0.05585	0.04181	-0.08801	0.01013	-0.02747		-27.06	0.01959	-0.00665	0.04449	0.10614	0.13648	0.10986	0.09344		-27.06	0.01538	0.05652	-0.00378	0.01166	0.0434	0.0423	-0.00641	0.04285		-27.06	0.02795	0.04846	0.03918	0.06348	0.06372	0.11462	0.08948		-27.06	-0.07202	-0.01453	-0.052	-0.0387	-0.00732	-0.02759	-0.03381		-29.26	0.05875	0
-26.96	-0.02338	-0.02954	-0.00903	-0.06171	0.03595	-0.09387	0.00427	-0.02747		-26.96	0.0235	-0.00861	0.04449	0.11395	0.13648	0.11963	0.10126		-26.96	0.01929	0.06042	0.00208	0.02728	0.06293	0.0423	0.00726	0.04791		-26.96	0.03381	0.05432	0.0509	0.06934	0.06958	0.11462	0.09534		-26.96	-0.07202	-0.01453	-0.052	-0.04578	-0.00342	-0.03735	-0.02405		-29.16	0.06226	0
-26.86	-0.01361	-0.01978	-0.00317	-0.04218	0.04572	-0.07239	0.0199	-0.03137		-26.86	0.01373	-0.0047	0.03278	0.10419	0.12476	0.11182	0.0954		-26.86	0.03296	0.06433	0.00989	0.02142	0.06683	0.04034	0.01117	0.0448		-26.86	0.03381	0.04456	0.02551	0.05957	0.05981	0.10486	0.08557		-26.86	-0.06812	-0.000854492	-0.0481	-0.0321	-0.00732	-0.02368	-0.02478		-29.06	0.06226	0
-26.76	-0.01361	-0.01001	-0.00513	-0.03827	0.04962	-0.07239	0.01794	-0.03333		-26.76	0.00397	-0.0047	0.02887	0.09833	0.13062	0.11377	0.09149		-26.76	0.03296	0.06433	0.00989	0.02533	0.06293	0.04034	0.01703	0.0448		-26.76	0.02991	0.04456	0.02551	0.05493	0.07153	0.10022	0.08557		-26.76	-0.07202	-0.00476	-0.052	-0.03601	0.00244	-0.03223	-0.03577		-28.96	0.05737	0
-26.66	-0.00189	-0.01001	0.000732422	-0.03241	0.06134	-0.07239	0.03162	-0.02747		-26.66	0.00787	-0.00861	0.02301	0.09442	0.12476	0.10791	0.08563		-26.66	0.04468	0.06628	0.01184	0.02649	0.06293	0.0423	0.01703	0.06238		-26.66	0.01428	0.04456	0.03528	0.04785	0.07153	0.09314	0.09534		-26.66	-0.06226	-0.00476	-0.052	-0.03601	0.00635	-0.03931	-0.026		-28.86	0.05347	0
-26.56	-0.0058	-0.01001	-0.00317	-0.03632	0.05548	-0.07239	0.02576	-0.02747		-26.56	0.01178	-0.01056	0.02692	0.08856	0.12396	0.10791	0.08954		-26.56	0.03491	0.06042	0.00598	0.01947	0.06879	0.0423	0.01703	0.06238		-26.56	0.01428	0.04456	0.02551	0.04785	0.07153	0.09314	0.09534		-26.56	-0.05835	-0.00476	-0.04028	-0.02625	0.0083	-0.0354	-0.02209		-28.76	0.03784	0
-26.46	-0.01166	-0.00415	0.000732422	-0.04218	0.05548	-0.06732	0.02185	-0.02747		-26.46	0.01373	-0.0047	0.03784	0.09833	0.1228	0.11963	0.09149		-26.46	0.03296	0.07214	0.00598	0.01947	0.05707	0.04034	0.01703	0.06238		-26.46	0.01428	0.04456	0.03137	0.04785	0.07153	0.09314	0.0907		-26.46	-0.05249	-0.00476	-0.04028	-0.02625	0.00244	-0.02954	-0.01624		-28.66	0.04019	0
-26.36	-0.01245	-0.0061	0.00464	-0.03827	0.05548	-0.07043	0.0199	-0.02356		-26.36	0.01178	0.00897	0.03473	0.10223	0.13452	0.12354	0.08954		-26.36	0.03882	0.07214	0.00598	0.01947	0.07269	0.0462	0.01703	0.07214		-26.36	0.01819	0.04846	0.02942	0.05176	0.07544	0.09705	0.08752		-26.36	-0.05249	0.000366211	-0.04028	-0.02625	0.00635	-0.01978	-0.00647		-28.56	0.04565	0
-26.26	-0.01361	-0.000244141	0.00659	-0.02264	0.05548	-0.06458	0.02106	-0.02161		-26.26	0.01959	0.00116	0.02692	0.10419	0.12085	0.11572	0.09149		-26.26	0.02905	0.06628	0.00989	0.01361	0.06683	0.03564	0.01117	0.06238		-26.26	0.01428	0.04456	0.02551	0.04785	0.0813	0.08923	0.08362		-26.26	-0.05249	-0.00281	-0.03638	-0.01257	0.01221	-0.01587	-0.00647		-28.46	0.04468	0
-26.16	-0.0097	-0.000244141	-0.00903	-0.03241	0.05939	-0.07434	0.01794	-0.03333		-26.16	0.01959	-0.0047	0.03082	0.09833	0.11499	0.10986	0.08563		-26.16	0.02905	0.06824	0.01105	0.01556	0.07269	0.03448	0.01312	0.06238		-26.16	0.01428	0.04456	0.02551	0.04785	0.0813	0.08337	0.08362		-26.16	-0.05249	0.00305	-0.02466	-0.00671	0.00757	-0.01392	-0.00647		-28.36	0.03394	0
-26.06	-0.00385	-0.000244141	-0.00903	-0.03241	0.06134	-0.07434	0.0238	-0.02747		-26.06	0.00983	-0.01056	0.02106	0.08856	0.10913	0.10986	0.07587		-26.06	0.02985	0.06708	0.00873	0.02417	0.07349	0.03918	0.01196	0.06317		-26.06	0.01038	0.05432	0.02161	0.04395	0.0813	0.09314	0.08362		-26.06	-0.05249	0.01477	-0.03052	0.00305	-0.01123	-0.01978	-0.00647		-28.26	0.0398	0
-25.96	0.00592	0.00482	0.0105	-0.02655	0.06525	-0.06458	0.02966	-0.01184		-25.96	0.01489	-0.0047	0.02106	0.09833	0.11499	0.10986	0.08093		-25.96	0.04077	0.0741	0.01575	0.03119	0.07465	0.05597	0.01508	0.07019		-25.96	0.00842	0.04456	0.02551	0.03809	0.0813	0.09314	0.09338		-25.96	-0.06421	0.00305	-0.04224	-0.01257	0.00317	-0.03149	-0.01819		-28.16	0.04663	0
-25.86	0.01569	0.00171	0.0105	-0.01874	0.06525	-0.06458	0.03357	-0.01379		-25.86	0.01178	-0.000793457	0.02106	0.10223	0.12476	0.12354	0.07782		-25.86	0.03687	0.0694	0.02161	0.03705	0.08051	0.05206	0.01508	0.06433		-25.86	0.02014	0.04456	0.02551	0.04785	0.0813	0.09314	0.09338		-25.86	-0.0498	0.00769	-0.0376	-0.01379	0.01025	-0.02686	-0.01355		-28.06	0.04956	0
-25.76	0.01569	0.01733	0.0105	-0.01288	0.07697	-0.05481	0.03357	-0.00793		-25.76	0.01373	-0.0047	0.01129	0.09833	0.11108	0.11493	0.07001		-25.76	0.03101	0.06238	0.01575	0.02728	0.07465	0.0462	0.01898	0.06042		-25.76	0.00452	0.04846	0.02551	0.04785	0.0813	0.09314	0.09338		-25.76	-0.04272	0.02454	-0.03052	-0.00671	0.01025	-0.01978	-0.00647		-27.96	0.0564	0
-25.66	0.01569	0.01733	0.01636	-0.01678	0.07306	-0.05872	0.04334	-0.00793		-25.66	0.00787	-0.00861	0.01129	0.09363	0.11499	0.10791	0.06415		-25.66	0.02515	0.05652	0.01575	0.01166	0.06409	0.03644	0.00922	0.0448		-25.66	0.00452	0.05432	0.02161	0.04785	0.0813	0.08923	0.09338		-25.66	-0.04272	0.02063	-0.02539	0.00305	0.000488281	-0.01001	-0.00647		-27.86	0.05151	0
-25.56	0.01569	0.01733	0.0105	-0.02264	0.0672	-0.06458	0.03943	-0.01184		-25.56	0.01178	-0.000793457	0.01129	0.09052	0.11499	0.10791	0.06415		-25.56	0.03802	0.07214	0.01184	0.02142	0.07465	0.03253	0.00922	0.05457		-25.56	0.00452	0.05432	0.01965	0.04785	0.0813	0.08337	0.09338		-25.56	-0.05249	0.005	-0.04224	-0.00671	0.01025	-0.01978	-0.00647		-27.76	0.0437	0
-25.46	0.02155	0.01343	0.0058	-0.02264	0.07697	-0.05872	0.02966	-0.00598		-25.46	0.0274	0.00507	0.01715	0.10809	0.11499	0.10791	0.07391		-25.46	0.02515	0.06238	0.00012207	0.01166	0.06879	0.03058	0.00842	0.04871		-25.46	0.01428	0.05432	0.02161	0.04785	0.0813	0.08337	0.09338		-25.46	-0.05249	0.005	-0.04224	-0.01062	0.01416	-0.01978	-0.01038		-27.66	0.0437	0
-25.36	0.01569	0.01733	-0.00122	-0.02734	0.07697	-0.06848	0.02966	-0.00989		-25.36	0.0282	0.01563	0.01599	0.10889	0.11578	0.11261	0.07471		-25.36	0.03687	0.06238	0.00208	0.01166	0.07465	0.03253	0.00726	0.05066		-25.36	0.01819	0.05823	0.01965	0.05176	0.08521	0.08728	0.09729		-25.36	-0.04858	0.00891	-0.03833	-0.01257	0.02002	-0.01978	-0.01233		-27.56	0.0437	0
-25.26	0.01569	0.02124	0.00269	-0.03046	0.07697	-0.07043	0.02771	-0.01184		-25.26	0.01959	0.00702	0.02301	0.10028	0.11694	0.11963	0.06219		-25.26	0.03101	0.05847	0.00598	0.00775	0.08051	0.02667	0.01703	0.05457		-25.26	0.02405	0.07385	0.02551	0.06348	0.09106	0.09314	0.10315		-25.26	-0.04272	0.02063	-0.02271	-0.00671	0.02002	-0.01978	-0.00647		-27.46	0.0437	0
-25.16	0.00592	0.01343	-0.00513	-0.03436	0.07227	-0.06458	0.0199	-0.01575		-25.16	0.02545	0.01209	0.0191	0.09637	0.11304	0.11572	0.05243		-25.16	0.03101	0.04675	-0.00378	0.0011	0.06879	0.03058	0.00726	0.0448		-25.16	0.01233	0.06213	0.02356	0.0498	0.07935	0.07751	0.09143		-25.16	-0.04272	0.02454	-0.02661	-0.00671	0.00635	-0.00806	-0.00647		-27.36	0.04077	0
-25.06	0.01569	0.01733	0.00464	-0.0246	0.07501	-0.05872	0.0238	-0.00012207		-25.06	0.01959	0.00507	0.01324	0.08661	0.10718	0.10596	0.04657		-25.06	0.03101	0.04871	-0.00769	-6.10352e-05	0.08051	0.03253	0.01508	0.0448		-25.06	0.01233	0.06213	0.02356	0.04199	0.07935	0.07166	0.08752		-25.06	-0.05249	0.01477	-0.04224	-0.00671	0.000488281	-0.01782	-0.01038		-27.26	0.0398	0
-24.96	0.00592	0.01343	-0.01099	-0.03436	0.06134	-0.07434	0.0199	-0.01965		-24.96	0.01959	-0.0047	0.00739	0.07489	0.10718	0.09424	0.05048		-24.96	0.03101	0.05652	-0.00964	0.00385	0.07855	0.03058	0.01312	0.05377		-24.96	0.026	0.06213	0.02356	0.0459	0.07935	0.07166	0.08167		-24.96	-0.05249	0.01086	-0.03247	-0.01648	0.000488281	-0.01782	-0.01624		-27.16	0.03589	0
-24.86	0.00983	0.01147	-0.01099	-0.01874	0.06525	-0.07434	0.01324	-0.02161		-24.86	0.01569	-0.0047	0.00934	0.07684	0.10718	0.09619	0.05243		-24.86	0.03101	0.06238	-0.00378	0.01556	0.08441	0.04816	0.01898	0.05261		-24.86	0.01819	0.06213	0.02356	0.0459	0.07544	0.07166	0.08167		-24.86	-0.04272	0.005	-0.03247	-0.01062	0.01025	-0.01782	-0.01624		-27.06	0.04565	0
-24.76	0.01648	0.02789	0.00348	-0.00818	0.06995	-0.06378	0.01678	-0.01105		-24.76	6.10352e-05	-0.00665	-0.00629	0.07098	0.09271	0.08057	0.04462		-24.76	0.01733	0.04871	-0.00183	-6.10352e-05	0.07465	0.03448	0.00531	0.03894		-24.76	0.02673	0.06677	0.02356	0.05054	0.07422	0.07629	0.0863		-24.76	-0.04736	0.005	-0.02661	-0.01648	0.01025	-0.02173	-0.026		-26.96	0.04858	0
-24.66	0.0274	0.02515	0.00659	-0.00116	0.07306	-0.06262	0.02966	-0.00873		-24.66	0.01373	-0.00861	0.00348	0.07489	0.09546	0.09424	0.04266		-24.66	0.02124	0.04675	-0.00183	-6.10352e-05	0.08441	0.03253	0.01312	0.03308		-24.66	0.03381	0.06409	0.02356	0.05762	0.0813	0.08337	0.09338		-24.66	-0.05444	0.005	-0.03247	-0.01648	0.01416	-0.01782	-0.01624		-26.86	0.04858	0
-24.56	0.0274	0.02319	0.00464	-0.00116	0.07697	-0.06342	0.02771	-0.01184		-24.56	0.01569	-0.00275	0.00348	0.07684	0.09546	0.09619	0.04382		-24.56	0.01538	0.04675	-0.0116	0.00189	0.07465	0.02863	0.01312	0.03699		-24.56	0.03381	0.06409	0.03333	0.05762	0.0813	0.08337	0.09338		-24.56	-0.05054	0.01868	-0.02856	-0.01257	0.02002	-0.01392	-0.01624		-26.76	0.04858	0
-24.46	0.0274	0.02905	0.00659	-0.00116	0.07697	-0.06458	0.03357	0.00378		-24.46	0.00983	-0.00275	0.00739	0.07489	0.09546	0.09424	0.05048		-24.46	0.01733	0.05261	-0.00183	0.00189	0.07465	0.02863	0.01508	0.04285		-24.46	0.03381	0.06409	0.02942	0.05762	0.0813	0.08337	0.10315		-24.46	-0.04468	0.02454	-0.02271	-0.00671	0.02002	-0.02173	-0.01624		-26.66	0.05347	0
-24.36	0.0274	0.02515	0.0105	-0.00116	0.07306	-0.06458	0.03943	-0.00012207		-24.36	0.01569	-0.00275	0.00854	0.08661	0.10523	0.10596	0.05243		-24.36	0.02124	0.04285	-0.00262	0.01166	0.07465	0.03839	0.02289	0.04285		-24.36	0.04358	0.06018	0.02356	0.05762	0.09106	0.08337	0.10315		-24.36	-0.04077	0.02844	-0.00903	0.00891	0.01025	-0.02368	-0.01233		-26.56	0.04956	0
-24.26	0.0274	0.01538	0.00659	0.0047	0.06329	-0.05872	0.03357	-0.00598		-24.26	0.01373	-0.00275	0.00543	0.08466	0.10523	0.1001	0.05634		-24.26	0.02124	0.05261	-0.00378	0.01166	0.08051	0.03839	0.02484	0.04871		-24.26	0.03894	0.05432	0.02356	0.05762	0.09106	0.07947	0.10315		-24.26	-0.04468	0.02454	-0.01685	0.0011	0.02002	-0.01782	-0.01624		-26.46	0.0437	0
-24.16	0.0274	0.01343	0.0144	0.00275	0.07111	-0.06067	0.03357	-0.00598		-24.16	0.00983	-0.01251	-0.00238	0.07684	0.09155	0.1001	0.04657		-24.16	0.03571	0.05731	0.000915527	0.02612	0.07935	0.03839	0.01978	0.04755		-24.16	0.03186	0.05432	0.02356	0.05371	0.09106	0.07361	0.10315		-24.16	-0.04858	0.02063	-0.02271	-0.00476	0.02002	-0.01782	-0.01624		-26.36	0.0398	0
-24.06	0.0274	0.02124	0.000732422	-0.00116	0.05743	-0.05872	0.03162	-0.00989		-24.06	0.02075	0.00116	-0.00824	0.07098	0.0896	0.1001	0.04657		-24.06	0.03802	0.06042	0.00793	0.02924	0.09222	0.03839	0.02094	0.05066		-24.06	0.03186	0.05432	0.02356	0.05957	0.09106	0.08337	0.10315		-24.06	-0.04468	0.01477	-0.01294	-0.00476	0.02002	-0.02173	-0.01624		-26.26	0.03491	0
-23.96	0.0235	0.01654	0.00659	0.0047	0.06329	-0.06848	0.02576	-0.01965		-23.96	0.01959	0.00311	-0.00824	0.08075	0.09546	0.10986	0.05634		-23.96	0.02515	0.0448	0.00793	0.01361	0.0766	0.03839	0.01117	0.04675		-23.96	0.03577	0.05823	0.02747	0.06348	0.09497	0.08728	0.11682		-23.96	-0.04468	0.01477	-0.01294	-0.00867	0.01611	-0.02759	-0.02014		-26.16	0.04565	0
-23.86	0.02155	0.02319	0.00464	-0.00702	0.06134	-0.07043	0.02576	-0.02551		-23.86	0.01764	-0.01447	-0.01019	0.07294	0.08374	0.09735	0.04462		-23.86	0.04077	0.0448	0.00403	0.02338	0.08636	0.03448	0.02094	0.04675		-23.86	0.04163	0.05432	0.02356	0.05957	0.09106	0.08337	0.10901		-23.86	-0.04468	0.02454	-0.01294	-0.01453	0.01025	-0.02368	-0.026		-26.06	0.03687	0
-23.76	0.01569	0.00757	0.0058	-0.01678	0.05157	-0.06848	0.0199	-0.047		-23.76	0.01764	-0.01447	-0.01019	0.0788	0.0896	0.104	0.04071		-23.76	0.05054	0.05377	0.00208	0.02338	0.08557	0.03839	0.02094	0.04675		-23.76	0.04163	0.06409	0.01965	0.05957	0.09106	0.08337	0.10315		-23.76	-0.04468	0.02063	-0.00122	-0.00476	0.01416	-0.01782	-0.026		-25.96	0.03491	0
-23.66	0.01489	0.01733	-0.00122	-0.00897	0.05469	-0.07434	0.01404	-0.03723		-23.66	0.0235	-0.0047	-0.000427246	0.08386	0.08374	0.09814	0.03094		-23.66	0.05054	0.05261	0.01379	0.03314	0.08051	0.03839	0.0307	0.04675		-23.66	0.04163	0.06799	0.01379	0.05957	0.08716	0.09314	0.09924		-23.66	-0.04077	0.01868	-0.00122	-0.000854492	0.02002	-0.01392	-0.01233		-25.86	0.0271	0
-23.56	0.01373	0.01343	-0.00122	-0.00311	0.05353	-0.06458	0.01404	-0.0509		-23.56	0.00787	-0.01837	-0.0141	0.06708	0.07397	0.08838	0.01532		-23.56	0.05054	0.05652	0.01184	0.03235	0.08832	0.04425	0.02991	0.05066		-23.56	0.04163	0.06995	0.01379	0.05566	0.0813	0.08337	0.10315		-23.56	-0.03882	0.0343	-0.00122	0.005	0.01025	-0.01196	-0.00647		-25.76	0.0271	0
-23.46	0.00983	0.00757	0.00464	-0.00702	0.04962	-0.06848	0.01404	-0.047		-23.46	0.00787	-0.01526	-0.01605	0.06708	0.07397	0.08447	0.02899		-23.46	0.06226	0.05847	0.01965	0.03119	0.09027	0.03839	0.02484	0.05652		-23.46	0.05139	0.06409	0.01379	0.0498	0.0813	0.08337	0.10315		-23.46	-0.05444	0.02454	-0.00122	-0.00867	0.01025	-0.02759	-0.01624		-25.66	0.02222	0
-23.36	0.00787	0.00757	-0.00122	0.000793457	0.04376	-0.07043	0.01404	-0.04779		-23.36	0.01764	-0.01642	-0.0141	0.07684	0.07904	0.07471	0.03485		-23.36	0.04663	0.04089	-0.00378	0.02924	0.08441	0.02277	0.00726	0.0448		-23.36	0.04749	0.06018	0.00989	0.0459	0.07739	0.08923	0.09924		-23.36	-0.04468	0.02454	-0.00122	-0.00476	0.01025	-0.01782	-0.01624		-25.56	0.01733	0
-23.26	0.01373	0.01733	-0.00122	0.00275	0.04376	-0.06848	0.0238	-0.04895		-23.26	0.01764	-0.01642	-0.00433	0.07684	0.07593	0.07275	0.04462		-23.26	0.04468	0.04089	-0.00378	0.02924	0.08441	0.02081	0.01703	0.05847		-23.26	0.04163	0.05432	0.00403	0.04004	0.07153	0.07947	0.08948		-23.26	-0.04468	0.02454	-0.00122	-0.00476	0.01025	-0.01782	-0.01624		-25.46	0.03101	0
-23.16	0.0235	0.01733	0.00854	0.000793457	0.05353	-0.06537	0.02771	-0.04895		-23.16	0.01373	-0.00665	-0.00238	0.07294	0.07788	0.07471	0.04462		-23.16	0.0564	0.04675	0.00598	0.02533	0.0766	0.03644	0.01703	0.05963		-23.16	0.03186	0.03479	-0.00574	0.03027	0.06177	0.06384	0.07385		-23.16	-0.04077	0.02454	-0.00513	-0.00476	0.01025	-0.02759	-0.02014		-25.36	0.03217	0
-23.06	0.0274	0.02124	0.00854	0.00665	0.05353	-0.06262	0.03278	-0.04504		-23.06	0.00787	-0.00665	-0.01215	0.06317	0.07202	0.06885	0.04071		-23.06	0.04077	0.03113	-0.00378	0.01947	0.05902	0.02667	0.01117	0.05652		-23.06	0.03772	0.04456	0.00403	0.03613	0.07739	0.07361	0.08362		-23.06	-0.03882	0.02063	-0.01099	0.000366211	0.02393	-0.01782	-0.026		-25.26	0.02026	0
-22.96	0.04303	0.03296	0.01831	0.00665	0.04962	-0.05676	0.03162	-0.03918		-22.96	0.01843	0.00391	-0.00354	0.07178	0.07281	0.07355	0.03955		-22.96	0.03687	0.03113	-0.00378	0.02533	0.07074	0.02667	0.02289	0.06238		-22.96	0.03186	0.04456	0.00403	0.03027	0.07153	0.07361	0.09338		-22.96	-0.03687	0.01868	-0.00708	-0.00281	0.02002	-0.01392	-0.02209		-25.16	0.01343	0
-22.86	0.03912	0.0271	0.0144	0.00665	0.04376	-0.05676	0.03162	-0.03918		-22.86	0.00592	-0.0047	-0.01099	0.06512	0.07593	0.08057	0.04657		-22.86	0.04077	0.02722	-0.00848	0.01556	0.06488	0.02667	0.01703	0.05847		-22.86	0.03186	0.04456	0.00012207	0.04004	0.07153	0.07361	0.08948		-22.86	-0.03882	0.02454	-0.01099	-0.00671	0.01611	-0.02173	-0.02991		-25.06	0.0105	0
-22.76	0.0282	0.01813	-0.000427246	0.00665	0.0387	-0.05597	0.02264	-0.03448		-22.76	0.00397	-0.000793457	-0.0141	0.06317	0.07593	0.08057	0.05048		-22.76	0.03101	0.0155	-0.02136	0.01556	0.05511	0.03058	0.01117	0.05652		-22.76	0.03577	0.0387	-0.00378	0.03418	0.06567	0.06775	0.07776		-22.76	-0.04468	0.02063	-0.01099	-0.00671	0.02588	-0.02759	-0.02405		-24.96	0.0105	0
-22.66	0.03131	0.01538	0.0105	0.00665	0.05157	-0.05481	0.0199	-0.02747		-22.66	0.00513	0.01093	0.00153	0.06512	0.07593	0.08057	0.05634		-22.66	0.02631	0.01746	-0.0155	0.02142	0.06488	0.03644	0.01312	0.06238		-22.66	0.04163	0.04456	-0.00378	0.04004	0.07153	0.07361	0.09338		-22.66	-0.04077	0.01868	-0.00708	0.00696	0.03174	-0.02368	-0.02014		-24.86	0.00562	0
-22.56	0.04108	0.01343	0.0097	0.01056	0.04572	-0.05481	0.01794	-0.02747		-22.56	-0.0058	0.00116	-0.00238	0.06903	0.08569	0.08057	0.05164		-22.56	0.01929	0.0155	-0.00183	0.02142	0.06879	0.03564	0.01117	0.06238		-22.56	0.05334	0.04456	0.00598	0.03613	0.07153	0.08337	0.09338		-22.56	-0.03491	0.02454	0.00854	0.01282	0.03564	-0.02173	-0.01428		-24.76	0.00562	0
-22.46	0.04303	0.02905	0.00854	0.01642	0.04572	-0.05481	0.02966	-0.02747		-22.46	0.00201	-0.0047	-0.00433	0.06903	0.08569	0.08447	0.05829		-22.46	0.01929	0.01746	0.00012207	0.02142	0.06995	0.03448	0.02289	0.06824		-22.46	0.04358	0.04456	-0.00378	0.02051	0.06689	0.0697	0.07971		-22.46	-0.03101	0.02844	0.00854	0.01282	0.0415	-0.02368	-0.01038		-24.66	0.01968	0
-22.36	0.04108	0.02905	0.01831	0.02032	0.04962	-0.04114	0.02771	-0.0177		-22.36	0.01178	-0.000793457	0.0152	0.07294	0.08569	0.09424	0.07587		-22.36	0.02905	0.0108	-0.00574	0.02142	0.06683	0.04816	0.02094	0.06628		-22.36	0.04358	0.04456	-0.00769	0.02051	0.05981	0.05408	0.07385		-22.36	-0.02515	0.02966	0.00854	0.01282	0.0415	-0.01782	-0.00452		-24.56	0.02612	0
-22.26	0.04694	0.02905	0.01831	0.03204	0.0672	-0.03528	0.04334	-0.0177		-22.26	0.01764	0.01093	0.01715	0.0788	0.09546	0.09619	0.07587		-22.26	0.02905	0.01941	-0.00574	0.03119	0.08246	0.05011	0.02679	0.08191		-22.26	0.04358	0.04065	-0.01355	0.02051	0.05981	0.06384	0.08557		-22.26	-0.04468	0.01282	-0.00122	0.00696	0.0376	-0.02759	-0.01428		-24.46	0.02222	0
-22.16	0.04694	0.02905	0.01831	0.02618	0.0625	-0.02942	0.03943	-0.02161		-22.16	0.01373	-0.0047	0.00153	0.06433	0.08179	0.08057	0.06219		-22.16	0.02515	0.01941	-0.00574	0.02728	0.08246	0.04425	0.02289	0.078		-22.16	0.03967	0.02502	-0.02332	0.00684	0.05005	0.05017	0.0719		-22.16	-0.03491	0.01282	-0.00122	0.01868	0.03638	-0.02759	-0.01819		-24.36	0.01636	0
-22.06	0.05084	0.02826	0.02808	0.02618	0.05939	-0.03137	0.03748	-0.01965		-22.06	0.00397	-0.0047	0.00153	0.06708	0.08569	0.08057	0.06219		-22.06	0.01538	0.00574	-0.00964	0.01166	0.05902	0.03448	0.00726	0.06238		-22.06	0.03772	0.02502	-0.01941	0.00488	0.06372	0.04822	0.07385		-22.06	-0.03027	0.01746	0.00342	0.00769	0.05322	-0.01318	-0.01941		-24.26	0.01343	0
-21.96	0.0567	0.0271	0.02808	0.03595	0.06525	-0.02942	0.0531	-0.01184		-21.96	0.00787	-0.0047	0.01129	0.06317	0.08569	0.08563	0.05243		-21.96	0.01422	0.00458	-0.0108	0.02612	0.06763	0.047	0.01196	0.07294		-21.96	0.04358	0.02502	-0.00378	0.01074	0.06958	0.04431	0.08557		-21.96	-0.0271	0.02063	0.0105	0.02454	0.05322	-0.0061	-0.01233		-24.16	0.01343	0
-21.86	0.06647	0.0271	0.02808	0.03595	0.06525	-0.02551	0.04919	-0.0177		-21.86	0.01178	-0.000793457	0.01129	0.06122	0.0896	0.08252	0.05634		-21.86	0.01733	0.02136	0.00403	0.02844	0.07074	0.04816	0.01898	0.0741		-21.86	0.04358	0.02502	-0.00769	0.01074	0.06958	0.05408	0.08167		-21.86	-0.03296	0.02649	0.0105	0.02454	0.05322	-0.0061	-0.01233		-24.06	0.0148	0
-21.76	0.06256	0.0271	0.03394	0.03595	0.06134	-0.02551	0.03943	-0.00793		-21.76	0.01764	0.00116	0.01129	0.07489	0.10132	0.08447	0.05243		-21.76	0.01538	0.02136	0.00208	0.02533	0.07855	0.04816	0.01898	0.08386		-21.76	0.03967	0.03479	-0.01355	0.02051	0.06958	0.05017	0.07581		-21.76	-0.01929	0.0304	0.0144	0.02844	0.05322	-0.00684	0.00134		-23.96	0.01636	0
-21.66	0.05084	0.0271	0.02222	0.03009	0.05939	-0.03528	0.03748	-0.00403		-21.66	0.02545	0.00702	0.01129	0.06903	0.09076	0.07861	0.04657		-21.66	0.0271	0.02136	0.00403	0.02728	0.08051	0.04816	0.01898	0.07996		-21.66	0.02405	0.02502	-0.02332	0.01074	0.05005	0.02478	0.06213		-21.66	-0.01343	0.03625	0.02026	0.0343	0.04932	-0.00806	0.0072		-23.86	0.00855	0
-21.56	0.0567	0.0271	0.02417	0.04181	0.06525	-0.02551	0.03943	-0.00208		-21.56	0.01373	-0.00354	0.01129	0.05927	0.07788	0.07861	0.04657		-21.56	0.02124	0.02136	-0.00183	0.02142	0.07465	0.04425	0.02405	0.0694		-21.56	0.03381	0.02502	-0.01355	0.01074	0.05591	0.02478	0.06604		-21.56	-0.01343	0.03235	0.02612	0.0304	0.04346	-0.00806	0.0072		-23.76	0.00464	0
-21.46	0.06061	0.04077	0.03198	0.03595	0.06525	-0.02551	0.03748	-0.00793		-21.46	0.01959	-0.0047	0.01129	0.06903	0.08374	0.07861	0.04187		-21.46	0.02124	0.03113	0.00793	0.02142	0.08832	0.05206	0.02094	0.07605		-21.46	0.03381	0.02502	-0.01355	0.01074	0.04028	0.02478	0.06604		-21.46	-0.01733	0.0304	0.02026	0.02454	0.05322	-0.00806	0.0072		-23.66	0.00952	0
-21.36	0.06256	0.04663	0.03394	0.03595	0.07501	-0.0177	0.0484	-0.01184		-21.36	0.01569	-0.00861	0.00739	0.06903	0.0896	0.07471	0.03094		-21.36	0.02124	0.03113	0.00793	0.03119	0.09027	0.05402	0.02679	0.078		-21.36	0.03772	0.02893	-0.00964	0.01465	0.04419	0.02869	0.06531		-21.36	-0.02319	0.03235	0.02026	0.02454	0.05322	-0.01782	0.0072		-23.56	0.01831	0
-21.26	0.04694	0.03296	0.0144	0.034	0.06134	-0.03802	0.03162	-0.02161		-21.26	0.00983	-0.01447	0.00739	0.06512	0.08374	0.06494	0.03485		-21.26	0.0271	0.03113	0.01379	0.02728	0.08441	0.05402	0.02289	0.06824		-21.26	0.04358	0.03015	-0.00769	0.01587	0.05981	0.04431	0.06409		-21.26	-0.01343	0.02649	0.03003	0.02454	0.05713	-0.01782	0.01697		-23.46	0.01245	0
-21.16	0.05084	0.04077	0.02417	0.02814	0.05939	-0.03137	0.03162	-0.02826		-21.16	0.01959	-0.00861	0.00153	0.05536	0.0896	0.06494	0.03485		-21.16	0.02124	0.03894	0.00323	0.03119	0.09027	0.04816	0.01312	0.07019		-21.16	0.03967	0.03284	-0.01355	0.00879	0.05981	0.04431	0.06409		-21.16	-0.00952	0.0304	0.0293	0.02844	0.06885	-0.01392	0.01624		-23.36	0.00952	0
-21.06	0.05591	0.04077	0.02026	0.01837	0.06525	-0.03528	0.03552	-0.02747		-21.06	0.01569	-0.01447	-0.00238	0.05927	0.08374	0.05908	0.03094		-21.06	0.01654	0.02332	-0.01746	0.02728	0.07074	0.03448	0.00922	0.05457		-21.06	0.04358	0.03284	-0.00378	0.00879	0.05005	0.03455	0.06018		-21.06	0.0022	0.05188	0.03394	0.04993	0.05908	-0.0022	0.02087		-23.26	0.00952	0
-20.96	0.05475	0.04272	0.02612	0.01837	0.06525	-0.02942	0.03748	-0.03137		-20.96	0.0235	-0.01056	0.00543	0.05927	0.08374	0.06885	0.03485		-20.96	0.00952	0.02722	-0.00964	0.02142	0.06488	0.02783	0.00922	0.06433		-20.96	0.04358	0.03284	-0.00378	0.00879	0.05005	0.04431	0.05432		-20.96	-0.00366	0.04211	0.02808	0.04407	0.04346	-0.00806	0.01501		-23.16	0.00854	0
-20.86	0.05084	0.04858	0.01556	0.01447	0.06134	-0.03918	0.02771	-0.03137		-20.86	0.01569	-0.01837	-0.00317	0.0495	0.07983	0.05518	0.03094		-20.86	0.00952	0.03308	-0.00769	0.02728	0.06995	0.03253	0.01508	0.06433		-20.86	0.04358	0.03284	-0.00842	0.00879	0.05005	0.04431	0.05432		-20.86	-0.00171	0.02649	0.01831	0.0343	0.05249	-0.00806	0.00525		-23.06	0.00269	0
-20.76	0.04889	0.03882	0.00269	0.00781	0.05548	-0.04114	0.0238	-0.047		-20.76	0.00983	-0.01447	0.00153	0.05536	0.07397	0.05438	0.02509		-20.76	0.01733	0.03894	-0.01746	0.01752	0.06293	0.02667	0.00922	0.07019		-20.76	0.04358	0.03284	-0.0155	0.00879	0.05005	0.03455	0.06018		-20.76	0.00806	0.04016	0.03198	0.04797	0.05127	0.00562	0.01892		-22.96	0.01245	0
-20.66	0.05475	0.03491	0.0144	0.01642	0.05548	-0.03918	0.0199	-0.03723		-20.66	0.0188	-0.01447	0.00543	0.04871	0.07397	0.05127	0.02509		-20.66	0.00562	0.03699	-0.02332	0.0011	0.06488	0.02667	0.00922	0.05847		-20.66	0.04358	0.03284	-0.00574	0.00879	0.05005	0.04431	0.05432		-20.66	-0.00171	0.03625	0.03784	0.04407	0.05127	0.00171	0.02478		-22.86	0.0144	0
-20.56	0.04108	0.01929	-0.00513	0.00275	0.04572	-0.05481	0.00427	-0.047		-20.56	0.00397	-0.02814	-0.00238	0.04364	0.07202	0.04346	0.02118		-20.56	0.01733	0.03894	-0.02722	0.0097	0.06488	0.03644	0.00922	0.07019		-20.56	0.05334	0.03284	-0.00574	0.01855	0.04614	0.04431	0.05432		-20.56	-0.00171	0.03625	0.03784	0.04407	0.04736	-0.00806	0.01501		-22.76	0.01245	0
-20.46	0.04578	0.02985	-0.01019	0.01135	0.05627	-0.04425	0.01093	-0.03644		-20.46	0.00787	-0.02814	0.00153	0.03387	0.06616	0.04736	0.01141		-20.46	0.00562	0.01941	-0.03308	0.00385	0.05511	0.02667	0.01312	0.05457		-20.46	0.05334	0.02893	-0.00574	0.01855	0.04028	0.03967	0.05042		-20.46	-0.00171	0.03235	0.03784	0.04407	0.0415	0.00171	0.01111		-22.66	0.00562	0
-20.36	0.05084	0.03101	0.00464	0.02228	0.06134	-0.04309	0.0199	-0.03528		-20.36	0.00867	-0.01953	0.00232	0.03271	0.06696	0.04816	0.01727		-20.36	0.01733	0.01862	-0.03308	0.0058	0.06097	0.02277	0.01898	0.05066		-20.36	0.04944	0.02307	-0.00574	0.01855	0.03052	0.03259	0.05432		-20.36	-0.00171	0.02649	0.03784	0.04016	0.05127	0.00171	0.01501		-22.56	0.00269	0
-20.26	0.06256	0.02631	0.00659	0.02423	0.0672	-0.03333	0.02106	-0.03528		-20.26	0.00983	-0.01642	0.00348	0.03583	0.07397	0.04541	0.01337		-20.26	0.01147	0.0155	-0.03308	-6.10352e-05	0.05902	0.02667	0.02875	0.04401		-20.26	0.04749	0.03674	-0.00183	0.02246	0.03442	0.0365	0.05823		-20.26	-0.00171	0.0304	0.03394	0.0343	0.05127	0.00171	0.01501		-22.46	0.0105	0
-20.16	0.05084	0.03296	0.0105	0.02814	0.06641	-0.02942	0.01404	-0.03528		-20.16	0.01959	-0.01251	0.01324	0.02997	0.06732	0.03955	0.00751		-20.16	0.01147	0.02136	-0.02332	0.00385	0.07465	0.02667	0.03265	0.05652		-20.16	0.04944	0.0387	0.00012207	0.02441	0.03638	0.03845	0.06018		-20.16	-0.00171	0.02258	0.03198	0.0343	0.05127	0.00171	0.01501		-22.36	0.01068	0
-20.06	0.0528	0.02905	-0.00317	0.01447	0.05548	-0.02747	0.00427	-0.03528		-20.06	0.01959	-0.01331	0.01715	0.03973	0.07983	0.04346	0.00751		-20.06	0.01227	0.02216	-0.02838	0.01245	0.06567	0.02161	0.02954	0.05341		-20.06	0.04749	0.03284	0.00403	0.01855	0.02661	0.04236	0.05432		-20.06	-0.00171	0.01672	0.03394	0.0343	0.06103	0.00171	0.01501		-22.26	0.00366	0
-19.96	0.04694	0.02905	-0.01373	0.00861	0.05548	-0.02942	0.01404	-0.03607		-19.96	0.00983	-0.02423	0.00934	0.02997	0.07202	0.04541	-0.00226		-19.96	0.00873	0.02332	-0.02136	0.0058	0.07269	0.02472	0.026	0.06042		-19.96	0.04944	0.01917	0.00403	0.01855	0.03052	0.03845	0.05042		-19.96	0.00415	0.02649	0.04761	0.04407	0.06104	0.01147	0.03064		-22.16	0.0105	0
-19.86	0.04498	0.01343	-0.03247	-0.00702	0.04376	-0.02942	-0.00549	-0.04895		-19.86	0.01764	-0.01056	0.00739	0.03387	0.07397	0.04346	0.01141		-19.86	-0.000244141	0.01746	-0.02802	-0.02155	0.05121	0.00323	0.00336	0.03894		-19.86	0.04358	0.01331	0.00403	0.01855	0.03052	0.03259	0.04456		-19.86	-0.00171	0.02649	0.04761	0.04016	0.05713	0.01147	0.02478		-22.06	0.01929	0
-19.76	0.04498	0.02124	-0.02271	-0.01288	0.04376	-0.02161	-0.00745	-0.03918		-19.76	0.03522	-0.00861	0.02301	0.04559	0.08179	0.04932	0.01337		-19.76	-0.000244141	0.0116	-0.03113	-0.01373	0.04535	0.01105	0.0014	0.04675		-19.76	0.04358	0.01331	0.00012207	0.01855	0.02075	0.03259	0.05042		-19.76	-0.00171	0.02649	0.04761	0.0343	0.06494	0.00171	0.02478		-21.96	0.01147	0
-19.66	0.05475	0.0271	-0.0188	-0.01367	0.04767	-0.02045	-0.00745	-0.03528		-19.66	0.0235	-0.02032	0.01324	0.02997	0.07593	0.03955	-0.00226		-19.66	-0.000244141	0.01746	-0.02917	-0.01178	0.05042	0.01221	0.00336	0.04871		-19.66	0.04749	0.01721	-0.00183	0.02246	0.02466	0.0365	0.04846		-19.66	0.0022	0.0304	0.05151	0.03821	0.06104	0.00562	0.02869		-21.86	0.00406	0
-19.56	0.06647	0.0271	-0.00708	-0.00507	0.04962	-0.02747	-0.01135	-0.02942		-19.56	0.02936	-0.01837	0.02301	0.02997	0.07593	0.03564	0.0036		-19.56	0.00952	0.0116	-0.03113	-0.01843	0.0473	0.00909	0.0014	0.04675		-19.56	0.04944	0.01917	0.00012207	0.02051	0.02661	0.03845	0.05042		-19.56	-0.00171	0.02649	0.04761	0.0343	0.0708	0.00171	0.02478		-21.76	-0.0022	0
-19.46	0.05591	0.01733	-0.0188	-0.01483	0.04376	-0.03723	-0.01721	-0.03528		-19.46	0.03131	-0.02423	0.0191	0.02527	0.08569	0.0415	-0.00226		-19.46	0.00562	0.02136	-0.01746	-0.00983	0.05902	0.01105	0.00336	0.04871		-19.46	0.04358	0.01331	-0.00574	0.01855	0.02075	0.03259	0.04065		-19.46	0.01782	0.03235	0.05737	0.05383	0.0708	0.01147	0.03455		-21.66	-0.00864	0
-19.36	0.05084	0.02319	-0.00708	-0.00897	0.03986	-0.02942	-0.02191	-0.04309		-19.36	0.01178	-0.02228	0.0152	0.00653	0.07397	0.02899	-0.00421		-19.36	-0.00415	0.01746	-0.02332	-0.01373	0.04926	0.00519	0.00726	0.05261		-19.36	0.04358	0.01721	-0.00183	0.02246	0.02466	0.04626	0.0387		-19.36	0.01392	0.02649	0.05737	0.05383	0.06689	0.01147	0.03455		-21.56	0.000732601	0
-19.26	0.05475	0.01733	-0.01294	-0.01483	0.0379	-0.03528	-0.02893	-0.03137		-19.26	0.01373	-0.02032	0.01715	0.01239	0.07007	0.02783	-0.00891		-19.26	0.00366	0.0155	-0.02332	-0.01959	0.0473	0.00519	0.01117	0.05261		-19.26	0.04358	0.02307	0.00403	0.02832	0.03052	0.04822	0.04065		-19.26	0.00806	0.02649	0.05347	0.04993	0.06104	0.01147	0.03455		-21.46	-0.000244021	0
-19.16	0.04498	0.00757	-0.01489	-0.0285	0.03009	-0.04895	-0.02893	-0.03333		-19.16	0.01685	-0.01251	0.0105	0.01044	0.07397	0.0376	-0.01202		-19.16	-0.00415	0.01666	-0.03308	-0.0235	0.03949	-0.00458	0.00726	0.04285		-19.16	0.04358	0.02307	0.00403	0.02832	0.03052	0.04236	0.03479		-19.16	0.00806	0.02649	0.04761	0.04407	0.06689	0.01147	0.03064		-21.36	0.00269	0
-19.06	0.04578	0.01813	-0.01605	-0.02966	0.0387	-0.05011	-0.0379	-0.03448		-19.06	0.01569	-0.00665	0.0191	0.01239	0.07007	0.0376	-0.000305176		-19.06	-0.000244141	0.00964	-0.03308	-0.02545	0.0434	-0.00458	0.01117	0.04675		-19.06	0.03967	0.02307	0.00403	0.02441	0.03052	0.04236	0.04456		-19.06	0.00342	0.02649	0.04761	0.04407	0.05127	0.00757	0.02478		-21.26	0.00952	0
-18.96	0.04694	0.02319	-0.00903	-0.01288	0.04572	-0.03333	-0.03284	-0.01379		-18.96	0.00671	-0.00391	0.01013	0.00146	0.05444	0.02863	-0.01514		-18.96	-0.00415	0.0116	-0.04285	-0.03326	0.02972	-0.00848	0.01312	0.05066		-18.96	0.03381	0.02307	0.00403	0.01855	0.03052	0.04236	0.04456		-18.96	-0.01343	0.01672	0.03784	0.0343	0.05127	-0.00806	0.01501		-21.16	0.00757	0
-18.86	0.0567	0.02435	-0.00317	-0.01288	0.04181	-0.03723	-0.02112	-0.00793		-18.86	0.00397	-0.00665	0.02106	0.0163	0.05444	0.03564	-0.01398		-18.86	-0.0061	0.02527	-0.03308	-0.02936	0.02777	-0.01044	0.01117	0.04401		-18.86	0.04358	0.02307	0.00403	0.01855	0.03052	0.04236	0.04456		-18.86	-0.00366	0.01672	0.02808	0.0343	0.05518	-0.00806	0.01501		-21.06	0.00952	0
-18.76	0.04694	0.02124	-0.01489	-0.02264	0.03009	-0.04895	-0.03674	-0.00403		-18.76	-0.00189	-0.01251	0.02887	0.00653	0.05054	0.02979	-0.01788		-18.76	-0.01471	0.01746	-0.04285	-0.03912	0.02386	-0.01434	0.00726	0.02917		-18.76	0.04358	0.02307	0.00012207	0.02832	0.03052	0.05408	0.04456		-18.76	0.000244141	0.02063	0.03198	0.03821	0.0708	-0.00415	0.01892		-20.96	0.0144	0
-18.66	0.04694	0.02319	-0.00397	-0.02655	0.04297	-0.03802	-0.04065	0.00183		-18.66	-0.00385	-0.02228	0.01324	-0.00909	0.04468	0.02002	-0.02765		-18.66	-0.02563	0.0116	-0.04675	-0.04303	0.03363	-0.01825	0.00726	0.01941		-18.66	0.02991	0.01331	-0.0155	0.00879	0.03052	0.04041	0.03992		-18.66	0.0061	0.02649	0.04761	0.04407	0.06689	-0.00806	0.03455		-20.86	0.01245	0
-18.56	0.04694	0.0271	-0.00708	-0.0285	0.03986	-0.04114	-0.04651	0.00183		-18.56	-0.0097	-0.01251	0.01324	-0.00909	0.04468	0.02002	-0.03351		-18.56	-0.02759	0.02527	-0.05261	-0.04498	0.03754	-0.0202	0.00726	0.01746		-18.56	0.03381	0.01917	-0.00574	0.02832	0.03638	0.04431	0.0426		-18.56	0.0061	0.02258	0.04761	0.04407	0.06104	-0.00806	0.03455		-20.76	0.00562	0
-18.46	0.04303	0.01733	-0.01099	-0.03241	0.03595	-0.04895	-0.06018	0.00378		-18.46	-0.01361	-0.02228	0.01324	-0.013	0.03491	0.01025	-0.04718		-18.46	-0.02368	0.01746	-0.05261	-0.04889	0.03363	-0.02411	0.00336	0.00964		-18.46	0.02405	0.00354	-0.0155	0.01465	0.02075	0.03455	0.03284		-18.46	0.0061	0.01672	0.04761	0.04407	0.06104	0.00171	0.03455		-20.66	0.00464	0
-18.36	0.04614	0.03296	-0.01099	-0.02148	0.03986	-0.0509	-0.06683	0.00378		-18.36	-0.01947	-0.01721	0.00934	-0.01886	0.03101	0.01025	-0.05695		-18.36	-0.02563	0.0155	-0.04364	-0.04498	0.02972	-0.02411	0.0014	0.01355		-18.36	0.02405	0.00354	-0.00574	0.00879	0.02075	0.03455	0.02893		-18.36	0.0061	0.01672	0.0437	0.04016	0.06104	0.00171	0.03455		-20.56	0.00757	0
-18.26	0.04498	0.03491	-0.00513	-0.02264	0.04181	-0.04895	-0.05823	0.00964		-18.26	-0.01361	-0.02423	-0.000427246	-0.01886	0.03491	0.00635	-0.0675		-18.26	-0.02954	0.01746	-0.05847	-0.04303	0.0094	-0.03778	-0.00641	-0.00012207		-18.26	0.02405	0.00354	-0.00574	0.00879	0.02075	0.03455	0.02307		-18.26	0.0061	0.02649	0.03784	0.0343	0.06104	0.00171	0.03455		-20.46	0.02124	0
-18.16	0.05475	0.02905	-0.00708	-0.02264	0.04572	-0.04504	-0.05823	0.00769		-18.16	-0.03314	-0.0379	-0.00629	-0.02863	0.02515	-0.01318	-0.07843		-18.16	-0.01508	0.0163	-0.05963	-0.04419	0.01685	-0.02722	-0.01147	-0.00128		-18.16	0.02405	0.00745	0.00598	0.00879	0.02075	0.03455	0.02307		-18.16	0.0022	0.02649	0.04175	0.0343	0.05713	0.00171	0.04431		-20.36	0.02026	0
-18.06	0.04108	0.01929	-0.01099	-0.03241	0.03595	-0.05872	-0.0719	0.00964		-18.06	-0.03979	-0.03009	-0.00629	-0.01965	0.02515	-0.01904	-0.08429		-18.06	-0.01392	0.02332	-0.05261	-0.04694	0.0141	-0.03076	-0.00446	-0.00403		-18.06	0.02405	0.0094	0.00598	0.00879	0.02075	0.03455	0.01917		-18.06	-0.00366	0.02649	0.04761	0.0343	0.0415	0.00171	0.04041		-20.26	0.01929	0
-17.96	0.03522	0.02319	-0.00122	-0.03241	0.03595	-0.06067	-0.06604	0.00769		-17.96	-0.04095	-0.02814	0.00348	-0.02081	0.03687	-0.00928	-0.0882		-17.96	-0.00806	0.02722	-0.04871	-0.04773	0.0141	-0.02216	0.00531	0.00574		-17.96	0.02405	0.00354	0.00598	0.00879	0.02075	0.03455	0.01331		-17.96	-0.01343	0.01672	0.03394	0.03625	0.0415	-0.01196	0.02869		-20.16	0.0271	0
-17.86	0.04498	0.03491	-0.00122	-0.02655	0.03204	-0.05481	-0.06604	0.00964		-17.86	-0.04095	-0.034	0.00348	-0.02081	0.03687	-0.01398	-0.09796		-17.86	-0.01392	0.02332	-0.05261	-0.04889	0.00824	-0.03192	0.000610352	0.00964		-17.86	0.02405	0.00354	0.00598	0.00879	0.02075	0.03064	0.01331		-17.86	-0.01343	0.00696	0.02808	0.03625	0.0415	-0.01782	0.04041		-20.06	0.02026	0
-17.76	0.04108	0.02905	-0.00513	-0.03241	0.02228	-0.05872	-0.06995	0.00378		-17.76	-0.04095	-0.03009	-0.00629	-0.03058	0.0271	-0.021	-0.10382		-17.76	-0.01196	0.01941	-0.05261	-0.04889	0.02191	-0.03583	-0.00446	0.0155		-17.76	0.02405	0.00354	0.00598	0.00879	0.02075	0.02478	0.02307		-17.76	-0.01343	0.00696	0.02808	0.03235	0.04541	-0.01782	0.03455		-19.96	0.01929	0
-17.66	0.03522	0.02905	-0.01099	-0.04608	0.00665	-0.06458	-0.07971	-0.00598		-17.66	-0.04095	-0.02032	0.00739	-0.02667	0.03687	-0.01709	-0.09991		-17.66	-0.01392	0.02722	-0.04285	-0.04889	0.01996	-0.04169	0.00336	0.01471		-17.66	0.02917	0.0094	0.02551	0.01855	0.02661	0.03455	0.02307		-17.66	-0.00952	0.01086	0.03198	0.0304	0.06299	-0.01392	0.03845		-19.86	0.01636	0
-17.56	0.04108	0.02515	-0.01489	-0.04608	0.00275	-0.06848	-0.08948	0.00378		-17.56	-0.04095	-0.01837	0.00854	-0.01495	0.03296	-0.00537	-0.09406		-17.56	-0.01978	0.01666	-0.05457	-0.06061	0.01996	-0.04755	-0.00641	0.0116		-17.56	0.026	0.00745	0.02942	0.02246	0.02856	0.03845	0.02698		-17.56	0.0061	0.01282	0.03784	0.03625	0.06299	-0.00806	0.05603		-19.76	0.02164	0
-17.46	0.03522	0.01538	-0.02466	-0.05194	-0.00702	-0.07825	-0.09924	-0.000915527		-17.46	-0.039	-0.01447	-0.00238	-0.02472	0.03687	-0.01514	-0.09796		-17.46	-0.01978	0.01355	-0.05457	-0.06061	0.0141	-0.05341	-0.00836	0.0116		-17.46	0.02209	0.00354	0.02551	0.01465	0.02661	0.03455	0.03284		-17.46	0.0061	0.00696	0.03784	0.03625	0.06299	-0.00806	0.04431		-19.66	0.02222	0
-17.36	0.03522	0.00952	-0.01685	-0.04803	-0.00391	-0.07513	-0.1012	-0.00403		-17.36	-0.05658	-0.02423	-0.00433	-0.05011	0.02631	-0.02686	-0.11359		-17.36	-0.01978	0.0155	-0.05457	-0.06451	0.0141	-0.05731	-0.00641	0.0116		-17.36	0.02209	0.00354	0.02551	0.00879	0.02075	0.03455	0.02893		-17.36	0.0022	0.00696	0.03784	0.03625	0.05908	0.00171	0.05212		-19.56	0.01929	0
-17.26	0.04694	0.01929	-0.01489	-0.04608	-0.00507	-0.07629	-0.08557	0.0116		-17.26	-0.05463	-0.02814	-0.00238	-0.04034	0.03491	-0.01123	-0.10382		-17.26	-0.01587	0.01941	-0.0448	-0.07037	0.0141	-0.0542	-0.00836	0.0155		-17.26	0.02673	0.00354	0.02551	0.00879	0.02075	0.03455	0.02307		-17.26	-0.00366	0.00696	0.03784	0.03625	0.05127	-0.0022	0.04626		-19.46	0.01947	0
-17.16	0.03796	0.00952	-0.02582	-0.06091	-0.01013	-0.08527	-0.09064	0.00262		-17.16	-0.06049	-0.02032	-0.00824	-0.04034	0.03491	-0.00732	-0.09991		-17.16	-0.01392	0.01941	-0.0448	-0.06061	0.01996	-0.05536	-0.0025	0.01746		-17.16	0.03381	0.01331	0.03528	0.01855	0.02075	0.03455	0.02307		-17.16	-0.01538	0.005	0.03198	0.02454	0.04663	-0.01587	0.03455		-19.36	0.01245	0
-17.06	0.03833	0.01343	-0.0188	-0.05585	-0.01678	-0.07434	-0.07581	0.00769		-17.06	-0.05658	-0.02423	-0.0141	-0.0462	0.02905	-0.01123	-0.09991		-17.06	-0.01001	0.01941	-0.0448	-0.0567	0.01331	-0.05145	0.0014	0.02527		-17.06	0.03381	0.01331	0.02551	0.01855	0.02075	0.03064	0.02307		-17.06	-0.00562	0.005	0.02612	0.02454	0.03955	-0.01392	0.03455		-19.26	0.01733	0
-16.96	0.03717	0.01538	-0.0188	-0.05389	-0.01288	-0.07434	-0.06409	0.02332		-16.96	-0.05463	-0.02814	-0.01215	-0.04425	0.03101	-0.01514	-0.09406		-16.96	-0.01587	0.00964	-0.04089	-0.0567	0.00629	-0.05145	-0.0025	0.02136		-16.96	0.02332	0.01721	0.03918	0.02246	0.02466	0.02869	0.02698		-16.96	-0.00562	0.005	0.02612	0.0343	0.03955	-0.01978	0.03455		-19.16	0.0109	0
-16.86	0.04694	0.01929	-0.01959	-0.06055	-0.01288	-0.06653	-0.06409	0.02332		-16.86	-0.06519	-0.02423	-0.01215	-0.05011	0.03101	-0.01123	-0.08234		-16.86	-0.01001	0.00964	-0.03503	-0.04498	0.01215	-0.04559	0.00726	0.02136		-16.86	0.03186	0.01917	0.04504	0.02832	0.03052	0.03455	0.03284		-16.86	-0.00562	0.0011	0.02612	0.0343	0.03955	-0.01978	0.04431		-19.06	0.01147	0
-16.76	0.04108	0.00952	-0.02661	-0.06757	-0.01874	-0.06067	-0.06995	0.01746		-16.76	-0.05853	-0.02502	-0.0141	-0.05011	0.02905	-0.00732	-0.07843		-16.76	-0.02368	0.00574	-0.0495	-0.06061	0.00824	-0.0495	-0.0025	0.0116		-16.76	0.03186	0.01331	0.04504	0.02832	0.02661	0.03455	0.03284		-16.76	0.00415	-0.01453	0.02612	0.0343	0.03564	-0.01978	0.04431		-18.96	0.02319	0
-16.66	0.0567	0.00952	-0.02075	-0.04803	0.000793457	-0.04114	-0.06018	0.02722		-16.66	-0.05658	-0.01447	-0.01215	-0.03644	0.03101	-0.00146	-0.06281		-16.66	-0.02954	-0.00012207	-0.04675	-0.06451	0.00238	-0.05145	-0.0025	0.0116		-16.66	0.03186	0.01331	0.04504	0.02832	0.02466	0.03455	0.02893		-16.66	0.000244141	-0.000854492	0.02612	0.02966	0.02979	-0.01978	0.04431		-18.86	0.01636	0
-16.56	0.0528	0.01538	-0.02075	-0.04218	0.00275	-0.03528	-0.04065	0.03308		-16.56	-0.04797	-0.02148	-0.01331	-0.02588	0.02985	0.00323	-0.05811		-16.56	-0.01508	0.000671387	-0.04205	-0.05396	0.00708	-0.04089	0.0022	0.02606		-16.56	0.02795	0.01331	0.03528	0.02832	0.02661	0.03455	0.02307		-16.56	-0.00562	0.005	0.02222	0.02258	0.02979	-0.01978	0.04431		-18.76	0.01343	0
-16.46	0.0567	0.01343	-0.00708	-0.03827	0.000793457	-0.03528	-0.03088	0.03699		-16.46	-0.04486	-0.00665	-0.00629	-0.01886	0.03687	0.02197	-0.05109		-16.46	-0.00885	0.01746	-0.03113	-0.03326	0.02777	-0.02411	0.01898	0.03308		-16.46	0.02209	0.01331	0.03528	0.02832	0.02075	0.03455	0.02307		-16.46	-0.00562	0.005	0.01636	0.02258	0.02002	-0.01001	0.04431		-18.66	0.03003	0
-16.36	0.04498	0.00757	-0.01294	-0.03436	-0.00507	-0.047	-0.03674	0.03699		-16.36	-0.05463	-0.02423	-0.02191	-0.02081	0.02515	0.00635	-0.0589		-16.36	-0.000244141	0.02332	-0.01355	-0.0274	0.02972	-0.02411	0.01898	0.03308		-16.36	0.02209	0.01331	0.03528	0.02832	0.02075	0.03064	0.02307		-16.36	-0.01538	-0.00476	0.00659	0.01282	0.01611	-0.01978	0.04041		-18.56	0.02222	0
-16.26	0.04498	0.01343	-0.00513	-0.02966	-0.00507	-0.047	-0.03674	0.03113		-16.26	-0.06439	-0.02814	-0.02777	-0.02081	0.02515	0.000488281	-0.05695		-16.26	-0.01001	0.01355	-0.02332	-0.03717	0.0141	-0.02411	0.01898	0.02332		-16.26	0.02209	0.01331	0.03528	0.02832	0.02075	0.03455	0.02307		-16.26	-0.01538	-0.00867	0.00659	0.02258	0.01416	-0.02368	0.03455		-18.46	0.02066	0
-16.16	0.03912	0.00171	-0.01294	-0.0332	-0.01093	-0.04114	-0.0426	0.02136		-16.16	-0.06635	-0.034	-0.02386	-0.01691	0.03882	0.00439	-0.0589		-16.16	-0.0061	0.01746	-0.00964	-0.03326	0.01801	-0.0202	0.01898	0.02722		-16.16	0.03186	0.03674	0.04504	0.04785	0.03052	0.03455	0.02893		-16.16	-0.00562	-0.01062	0.01831	0.02258	0.00635	-0.02954	0.03455		-18.36	0.01831	0
-16.06	0.04108	0.00757	-0.00513	-0.03436	-0.00507	-0.047	-0.04065	0.02136		-16.06	-0.06049	-0.034	-0.00824	-0.00128	0.04468	0.02002	-0.04327		-16.06	0.00366	0.02722	-0.00964	-0.0235	0.02777	-0.01044	0.01898	0.03308		-16.06	0.03186	0.0426	0.04504	0.04785	0.03052	0.03455	0.03284		-16.06	-0.01538	-0.01453	0.00854	0.01282	0.000488281	-0.03931	0.02087		-18.26	0.01538	0
-15.96	0.03522	0.00366	-0.01099	-0.03436	-0.00507	-0.03528	-0.04651	0.02136		-15.96	-0.04291	-0.03009	-0.00433	0.00262	0.04468	0.02002	-0.03937		-15.96	0.01929	0.02917	0.00598	-0.00397	0.03363	0.00519	0.01898	0.03308		-15.96	0.03186	0.0426	0.04504	0.04785	0.03052	0.04822	0.03284		-15.96	-0.01538	-0.01453	0.00854	0.01282	0.00439	-0.02954	0.01501		-18.16	0.02164	0
-15.86	0.02155	-0.0022	-0.02466	-0.04803	-0.00507	-0.04504	-0.05627	0.02136		-15.86	-0.0351	-0.01447	0.00543	0.00848	0.04858	0.01532	-0.03351		-15.86	0.00952	0.02722	0.00012207	-0.00397	0.03363	-0.00458	0.02289	0.02722		-15.86	0.03186	0.0426	0.04504	0.04785	0.02661	0.05408	0.03284		-15.86	-0.01147	-0.01453	0.01245	0.01672	0.00635	-0.02563	0.02869		-18.06	0.00952	0
-15.76	0.01569	-0.0022	-0.02075	-0.04413	-0.01483	-0.04504	-0.05627	0.0116		-15.76	-0.04095	-0.01837	0.00348	0.00458	0.05054	0.00439	-0.03741		-15.76	0.00952	0.03308	0.00598	-0.00201	0.03363	-0.00458	0.02875	0.03308		-15.76	0.03186	0.0426	0.04114	0.04395	0.02075	0.05017	0.03284		-15.76	-0.00562	-0.01453	0.01831	0.02258	0.000488281	-0.01978	0.03455		-17.96	0.01849	0
-15.66	0.01959	-0.0022	-0.02075	-0.04413	-0.01874	-0.04895	-0.05627	0.0116		-15.66	-0.02728	-0.02423	-0.00433	0.00262	0.04468	0.00244	-0.03937		-15.66	-0.000244141	0.01941	-0.00378	-0.00787	0.02386	-0.01434	0.01428	0.01941		-15.66	0.03186	0.0426	0.03918	0.03809	0.02075	0.04431	0.02893		-15.66	-0.00562	-0.01453	0.01831	0.03235	0.00439	-0.01978	0.02991		-17.86	0.02124	0
-15.56	0.02155	-0.0022	-0.02466	-0.04413	-0.01483	-0.05481	-0.05237	0.02136		-15.56	-0.02142	-0.02032	0.01129	0.00458	0.05444	0.0083	-0.0296		-15.56	0.00366	0.01746	-0.00378	-0.00867	0.02777	-0.00262	0.01117	0.02722		-15.56	0.03186	0.0426	0.04114	0.03809	0.02075	0.04822	0.02307		-15.56	-0.00952	-0.01453	0.0144	0.02258	-0.00342	-0.01978	0.02283		-17.76	0.02026	0
-15.46	0.01569	-0.01666	-0.04028	-0.05389	-0.0246	-0.06458	-0.06604	0.0116		-15.46	-0.01752	-0.01837	0.01129	-0.00128	0.05054	0.01807	-0.01788		-15.46	0.00366	0.01355	-0.00964	-0.00983	0.03363	-0.01239	0.00726	0.02332		-15.46	0.02209	0.03284	0.02551	0.02832	0.02075	0.04041	0.01331		-15.46	-0.01538	-0.02429	-0.00122	0.02258	-0.00537	-0.01978	0.01306		-17.66	0.01245	0
-15.36	0.01569	-0.01978	-0.02661	-0.04999	-0.03436	-0.06067	-0.06213	0.0116		-15.36	-0.01166	-0.02423	0.00659	-0.00128	0.04468	0.01416	-0.02374		-15.36	0.01147	0.01941	0.00208	-0.00397	0.03949	-0.00653	0.02289	0.02917		-15.36	0.0221	0.02893	0.03528	0.02832	0.01685	0.03455	0.01331		-15.36	-0.01147	-0.02502	0.00269	0.02649	0.000488058	-0.01587	0.01697		-17.56	0.00269	0
-15.26	0.01959	-0.00415	-0.02075	-0.04413	-0.03436	-0.06653	-0.05627	0.0116		-15.26	-0.01556	-0.01447	-0.000427246	-0.00128	0.04468	0.0083	-0.02374		-15.26	-0.0061	0.00299	-0.00964	-0.01569	0.02386	-0.01825	0.0014	0.01746		-15.26	0.03186	0.03284	0.04504	0.03809	0.02075	0.04431	0.02307		-15.26	-0.00562	-0.01648	0.01831	0.02844	0.00635	-0.01001	0.02283		-17.46	-0.00317	0
-15.16	0.01569	-0.01001	-0.02661	-0.04999	-0.04022	-0.07239	-0.06213	0.00574		-15.16	-0.01752	-0.02423	-0.00629	0.00262	0.04858	0.00244	-0.0296		-15.16	-0.000244141	0.00183	0.00598	-6.10352e-05	0.02386	-0.01239	0.01312	0.01355		-15.16	0.026	0.03088	0.03918	0.03223	0.01489	0.03845	0.01721		-15.16	-0.00562	-0.01648	0.01831	0.03235	-0.00928	-0.000244141	0.02283		-17.36	-0.000243589	0
-15.06	0.01569	-0.00806	-0.02075	-0.04413	-0.03436	-0.05481	-0.04651	0.0116		-15.06	-0.01166	-0.02423	-0.000427246	0.00848	0.05444	0.01807	-0.02374		-15.06	-0.000244141	0.0116	0.00598	-6.10352e-05	0.02386	-0.00262	-0.0025	0.01941		-15.06	0.03186	0.0426	0.04504	0.03809	0.02075	0.04431	0.02307		-15.06	-0.00952	-0.02625	0.00854	0.01282	-0.00928	-0.01001	0.00916		-17.26	0.00113	0
-14.96	0.01959	-0.01392	-0.02466	-0.04413	-0.03046	-0.06653	-0.04651	0.0116		-14.96	-0.01166	-0.01447	-0.000427246	0.00848	0.04468	0.01807	-0.02374		-14.96	-0.00415	-0.00208	0.00208	-0.00397	0.01605	-0.00653	0.00336	0.00964		-14.96	0.02795	0.0387	0.03137	0.03809	0.02075	0.04431	0.03479		-14.96	-0.01538	-0.02625	0.00854	0.01282	0.00513	-0.01001	0.0033		-17.16	0.00269	0
-14.86	0.02545	-0.01392	-0.03052	-0.04413	-0.0285	-0.06262	-0.04651	0.01941		-14.86	-0.00775	-0.01447	0.00348	0.01239	0.04858	0.02197	-0.01984		-14.86	-0.01001	0.00183	-0.00378	-0.00983	0.01801	-0.01239	-0.0025	0.00378		-14.86	0.02209	0.03284	0.02551	0.03809	0.02075	0.04041	0.03479		-14.86	-0.01074	-0.02161	0.01318	0.01746	0.01221	-0.00537	0.0177		-17.06	0.000152871	0
-14.76	0.02545	-0.01392	-0.03052	-0.04413	-0.03046	-0.05676	-0.05627	0.01355		-14.76	-0.00189	-0.01447	0.00934	0.01825	0.06421	0.02783	-0.01398		-14.76	-0.01001	0.00183	-0.00378	-0.00983	0.01996	-0.01239	-0.0025	0.00378		-14.76	0.02209	0.03284	0.02551	0.04785	0.03052	0.03455	0.03479		-14.76	-0.00366	-0.01453	0.02026	0.0343	0.0083	0.00171	0.02087		-16.96	0.00366	0
-14.66	0.03992	-0.00922	-0.02191	-0.03943	-0.0238	-0.05597	-0.05157	0.01825		-14.66	-0.00189	-0.0047	0.00543	0.01825	0.05054	0.02783	-0.00421		-14.66	-0.0061	0.00574	0.00012207	-0.00592	0.00824	-0.00848	0.00531	0.00769		-14.66	0.01819	0.03284	0.02942	0.04785	0.03052	0.04431	0.03479		-14.66	-0.00366	-0.00476	0.02026	0.0343	0.00244	0.00171	0.01501		-16.86	0.00385	0
-14.56	0.03717	-0.0061	0.000732422	-0.03241	-0.02264	-0.05481	-0.04456	0.02527		-14.56	-0.01166	-0.01447	0.00153	0.00848	0.04468	0.01416	-0.01398		-14.56	-0.000244141	0.00769	0.01575	-6.10352e-05	0.02777	-0.00262	0.01312	0.01355		-14.56	0.01233	0.03284	0.03528	0.04395	0.03052	0.04431	0.03088		-14.56	-0.00757	-0.00476	0.01636	0.0343	-0.00732	0.01147	0.01501		-16.76	-0.00513	0
-14.46	0.03326	-0.01196	-0.00317	-0.03241	-0.02264	-0.0509	-0.04065	0.02527		-14.46	-0.01556	-0.01447	0.00153	0.0202	0.04468	0.02197	-0.01398		-14.46	-0.01001	-0.00793	0.00598	-0.01373	0.01996	-0.0163	-0.0025	0.00378		-14.46	0.01233	0.03284	0.03137	0.03809	0.04028	0.04431	0.02502		-14.46	-0.01147	-0.01453	0.000732422	0.02063	-0.00342	0.00171	0.00525		-16.66	-0.01099	0
-14.36	0.01764	-0.02173	-0.0188	-0.04218	-0.03241	-0.05481	-0.04456	0.0116		-14.36	-0.00775	-0.01447	0.00153	0.00848	0.04468	0.02783	-0.01398		-14.36	-0.01001	0.00183	0.00598	-0.01569	0.0141	-0.00848	-0.0025	0.0155		-14.36	0.01233	0.02307	0.01575	0.02832	0.02588	0.03455	0.01526		-14.36	-0.00757	-0.000854492	0.00464	0.01868	0.01221	0.00562	0.00525		-16.56	-0.01099	0
-14.26	0.01764	-0.02173	-0.0188	-0.03241	-0.03241	-0.05481	-0.04456	0.00574		-14.26	-0.00189	-0.01447	0.00153	0.0202	0.03491	0.02393	-0.01398		-14.26	-0.01392	-0.00793	0.00598	-0.00397	0.01801	-0.00653	0.00726	0.0155		-14.26	0.0072	0.01794	0.02039	0.03296	0.02344	0.03918	0.0199		-14.26	-0.00171	0.0011	0.0105	0.02454	0.0083	0.01147	0.01501		-16.46	0.00171	0
-14.16	0.02155	-0.02173	-0.0188	-0.03241	-0.03241	-0.05481	-0.04456	0.00574		-14.16	-0.02142	-0.02423	-0.00824	0.01044	0.03491	0.0083	-0.01398		-14.16	-0.01587	-0.00793	0.00598	-0.00983	0.02386	-0.01239	0.00336	0.0155		-14.16	0.01428	0.02502	0.02747	0.04004	0.03052	0.04626	0.02698		-14.16	-0.00171	-0.00476	0.02026	0.02454	0.00244	0.01147	0.01501		-16.36	-0.0022	0
-14.06	0.0274	-0.01001	-0.00903	-0.03241	-0.03241	-0.0509	-0.04456	0.00574		-14.06	-0.01166	-0.02423	-0.00824	0.01044	0.03491	0.0083	-0.01398		-14.06	-0.01001	-0.00793	0.00598	-0.00983	0.02386	-0.00262	-0.0025	0.0155		-14.06	0.02405	0.02502	0.03723	0.04004	0.03052	0.04626	0.03674		-14.06	-0.00171	0.005	0.01563	0.02454	0.00244	0.01147	0.02478		-16.26	-0.00961	0
-13.96	0.03131	-0.0061	-0.00513	-0.0285	-0.0285	-0.04114	-0.04456	0.00574		-13.96	-0.01166	-0.02423	0.00153	0.01044	0.03101	0.0083	-0.01398		-13.96	-0.01001	-0.00793	0.00598	-0.00983	0.02386	-0.00262	-0.0025	0.0155		-13.96	0.02014	0.02502	0.02747	0.04004	0.03052	0.04626	0.03674		-13.96	-0.00562	0.005	0.01318	0.02454	-0.00732	0.00757	0.02478		-16.16	-0.01685	0
-13.86	0.03717	-0.000244141	-0.00317	-0.01288	-0.02264	-0.02356	-0.04456	0.00574		-13.86	-0.01166	-0.02423	0.00153	0.01044	0.02515	0.0083	-0.01398		-13.86	-0.0022	-0.00403	0.00598	-0.00592	0.02777	0.00128	-0.0025	0.01941		-13.86	0.01428	0.02502	0.03723	0.04004	0.04224	0.04626	0.02698		-13.86	-0.01147	-0.00476	0.0105	0.01868	-0.00146	0.00366	0.01501		-16.06	-0.01978	0
-13.76	0.0274	-0.01001	-0.0188	-0.02264	-0.03241	-0.03723	-0.05432	-0.00403		-13.76	-0.01166	-0.01447	0.00153	0.01044	0.01538	0.0083	-0.00421		-13.76	0.00952	0.00183	0.01575	0.0097	0.03363	0.00714	0.00922	0.02136		-13.76	0.01428	0.03479	0.03723	0.04004	0.04224	0.04626	0.02234		-13.76	-0.01147	0.0011	0.00586	0.02454	-0.00732	0.00366	0.02087		-15.96	-0.00513	0
-13.66	0.0274	-0.01001	-0.0188	-0.02264	-0.03241	-0.03918	-0.04456	0.00574		-13.66	-0.01166	-0.01447	0.00153	0.01044	0.02515	0.01807	-0.00421		-13.66	0.00952	0.00183	0.01575	0.0097	0.04144	0.00714	0.00922	0.0155		-13.66	0.01428	0.03479	0.03723	0.03613	0.03833	0.04626	0.01526		-13.66	-0.01147	-0.00476	-0.00122	0.02454	-0.00342	0.00366	0.01501		-15.86	-0.00455	0
-13.56	0.0274	-0.01392	-0.0188	-0.02264	-0.03241	-0.04504	-0.04456	0.00574		-13.56	-0.01166	-0.01447	0.00153	0.01044	0.02515	0.01807	-0.00421		-13.56	0.00952	0.00183	0.01575	0.0097	0.02386	0.013	0.00922	0.0155		-13.56	0.02014	0.03479	0.03723	0.03027	0.03247	0.04163	0.02502		-13.56	-0.00244	-0.000854492	0.00269	0.03821	0.00244	0.00366	0.01892		-15.76	-0.01001	0
-13.46	0.0274	-0.01587	-0.0188	-0.02264	-0.03241	-0.03333	-0.04456	0.00104		-13.46	0.00201	-0.01056	0.00543	0.01434	0.02905	0.02197	-0.000305176		-13.46	0.00562	-0.00598	0.01184	0.0058	0.03168	0.00323	0.00531	0.0116		-13.46	0.01819	0.0387	0.0509	0.03418	0.03638	0.03845	0.02893		-13.46	-0.00366	0.01477	0.00854	0.04407	-0.00732	0.01343	0.0365		-15.66	-0.01489	0
-13.36	0.01764	-0.01978	-0.02466	-0.03241	-0.04218	-0.04309	-0.05042	-0.01575		-13.36	0.00787	-0.0047	0.01129	0.02527	0.02515	0.02783	0.00555		-13.36	0.00366	-0.01379	0.00989	-6.10352e-05	0.02972	0.00128	0.00336	0.00964		-13.36	0.02405	0.03479	0.05676	0.03027	0.04224	0.04431	0.03479		-13.36	-0.01343	0.005	-0.00122	0.0343	-0.00732	0.00366	0.02283		-15.56	-0.02759	0
-13.26	0.02155	-0.01587	-0.0188	-0.0285	-0.04218	-0.03918	-0.04456	-0.01184		-13.26	0.01178	-0.000793457	0.0152	0.02216	0.02905	0.03174	0.00946		-13.26	0.00562	-0.00793	0.02551	0.01166	0.03558	0.013	0.00922	0.0155		-13.26	0.01428	0.02502	0.04309	0.02051	0.03247	0.03455	0.02502		-13.26	-0.01343	0.005	0.00854	0.0343	-0.01196	0.00366	0.01697		-15.46	-0.02759	0
-13.16	0.0274	-0.01001	-0.0188	-0.02264	-0.03827	-0.03333	-0.04456	-0.00989		-13.16	0.01373	0.00116	0.01715	0.02411	0.02631	0.03369	0.02118		-13.16	-0.000244141	-0.00793	0.02551	0.01166	0.03558	0.00714	0.00922	0.0155		-13.16	0.01428	0.03479	0.047	0.02051	0.03247	0.03455	0.02502		-13.16	-0.01343	0.005	0.00854	0.0304	-0.0249	0.00366	0.01697		-15.36	-0.02466	0
-13.06	0.0274	-0.01001	-0.0188	-0.02264	-0.03632	-0.03333	-0.04456	-0.01575		-13.06	0.01569	-0.000793457	0.0152	0.02216	0.0318	0.02783	0.00946		-13.06	-0.000244141	-0.00793	0.02551	0.01166	0.03558	0.00714	0.00922	0.0155		-13.06	0.01428	0.03479	0.047	0.02051	0.04224	0.03455	0.01526		-13.06	-0.00952	0.01086	0.00269	0.01868	-0.00928	0.00757	0.01501		-15.26	-0.03247	0
-12.96	0.03131	-0.01001	-0.0188	-0.01288	-0.04218	-0.03333	-0.03479	-0.01575		-12.96	0.0274	0.01483	0.02106	0.02802	0.03998	0.02783	0.01532		-12.96	-0.000244141	-0.00793	0.02942	0.01166	0.03558	0.00714	0.00922	0.0155		-12.96	0.02209	0.03088	0.04309	0.0166	0.03833	0.02673	0.01135		-12.96	-0.00366	0.01282	0.00854	0.0343	-0.01904	0.01343	0.0365		-15.16	-0.03247	0
-12.86	0.03717	-0.01001	-0.0188	-0.02264	-0.04218	-0.04114	-0.03479	-0.00598		-12.86	0.0274	0.01483	0.02106	0.02802	0.03296	0.02783	0.02509		-12.86	-0.00415	-0.01184	0.02747	0.01752	0.03168	0.00323	0.00531	0.0116		-12.86	0.01624	0.02502	0.03333	0.01074	0.03247	0.01501	0.01526		-12.86	-0.00366	0.00696	0.00854	0.0304	-0.01904	0.01343	0.03259		-15.06	-0.02271	0
-12.76	0.0274	-0.01001	-0.00903	-0.01288	-0.04218	-0.02356	-0.03479	-0.00598		-12.76	0.0274	0.01483	0.01715	0.02802	0.03296	0.0376	0.02509		-12.76	-0.01001	-0.0177	0.01575	0.00775	0.02582	0.00714	-0.000549316	0.00574		-12.76	0.01624	0.02502	0.02747	0.01074	0.02856	0.01501	0.01526		-12.76	-0.00366	0.00305	0.01831	0.02454	-0.01904	0.00952	0.02673		-14.96	-0.02759	0
-12.66	0.03131	-0.0061	-0.00513	-0.00897	-0.03827	-0.01965	-0.03088	-0.00208		-12.66	0.0274	0.01093	0.01129	0.03778	0.03296	0.02783	0.02509		-12.66	-0.01001	-0.0177	0.01575	0.00189	0.0141	0.00323	-0.000549316	0.00574		-12.66	0.02014	0.02893	0.03137	0.01001	0.02661	0.01892	0.01526		-12.66	-0.00366	-0.00281	0.01831	0.02454	-0.01514	0.00366	0.02673		-14.86	-0.02759	0
-12.56	0.03717	-0.000244141	0.000732422	-0.00311	-0.03241	-0.01379	-0.02502	0.00378		-12.56	0.0274	0.00507	0.01129	0.03778	0.02905	0.03369	0.02509		-12.56	-0.00415	-0.00208	0.02161	0.00775	0.02777	0.00323	0.01508	0.0069		-12.56	0.02209	0.03088	0.03723	0.01855	0.03247	0.02478	0.01526		-12.56	0.0061	0.01086	0.02222	0.02844	0.000488058	0.00757	0.03064		-14.76	-0.02759	0
-12.46	0.03717	-0.000244141	0.000732422	-0.00702	-0.03241	-0.0177	-0.02502	-0.00012207		-12.46	0.0274	0.00507	0.01129	0.02411	0.02319	0.02783	0.02039		-12.46	-0.000244141	-0.00793	0.01575	0.00189	0.01605	-0.00262	0.00922	-0.00128		-12.46	0.01624	0.02502	0.047	0.01855	0.03247	0.02478	0.01917		-12.46	0.0061	0.01672	0.02808	0.0343	-0.01123	0.01343	0.0365		-14.66	-0.02954	0
-12.36	0.03717	-0.000244141	0.000732422	-0.01288	-0.03241	-0.02356	-0.02502	-0.00598		-12.36	0.0274	0.00507	0.01129	0.02802	0.03296	0.02783	0.01337		-12.36	-0.01001	-0.0177	0.01184	-0.00201	0.01605	0.00714	0.00922	0.00104		-12.36	0.00452	0.01331	0.03528	0.00684	0.02075	0.01306	0.01331		-12.36	0.000244141	0.005	0.01636	0.02844	-0.01123	0.00171	0.03064		-14.56	-0.0354	0
-12.26	0.02545	-0.01196	-0.01489	-0.0246	-0.04413	-0.03137	-0.03674	-0.02161		-12.26	0.0235	-0.00275	0.00739	0.02411	0.02905	0.02393	0.00946		-12.26	-0.000244141	-0.0177	0.01575	0.00189	0.01605	0.00714	0.00531	-0.00128		-12.26	0.01428	0.01331	0.02551	0.00684	0.02075	0.01306	0.01331		-12.26	-0.00562	0.005	0.01636	0.02258	-0.01123	0.01147	0.02478		-14.46	-0.02856	0
-12.16	0.02936	-0.00806	-0.01685	-0.02069	-0.04022	-0.02161	-0.03284	-0.02356		-12.16	0.01764	-0.0047	0.00153	0.01825	0.02319	0.01807	0.0036		-12.16	-0.000244141	-0.0177	0.01575	0.00189	0.01605	-0.00262	-0.000549316	0.00104		-12.16	0.01038	0.01331	0.02551	0.00684	0.01685	0.01306	0.01331		-12.16	-0.00171	0.005	0.01636	0.02649	-0.01123	0.01538	0.02869		-14.36	-0.03052	0
-12.06	0.02545	-0.0022	-0.01099	-0.01483	-0.03436	-0.01575	-0.02698	-0.0177		-12.06	0.02155	-0.000793457	0.00543	0.03192	0.02319	0.02197	0.01923		-12.06	-0.000244141	-0.01184	0.01575	0.00189	0.01605	0.00714	-0.000549316	-0.00598		-12.06	0.00452	0.01331	0.02551	0.00293	0.01099	0.01306	0.01331		-12.06	0.01392	0.005	0.01636	0.03235	-0.00146	0.02124	0.03455		-14.26	-0.03345	0
-11.96	0.01569	-0.0022	-0.00122	-0.01483	-0.03436	-0.01575	-0.02698	-0.0177		-11.96	0.0274	0.00507	0.01129	0.03387	0.02319	0.02783	0.02509		-11.96	-0.0061	-0.02356	0.00989	-0.00397	0.01019	0.00128	-0.00641	-0.01184		-11.96	0.00452	0.01331	0.02551	0.00879	0.02075	0.01306	0.0094		-11.96	0.01392	0.005	0.01636	0.03235	-0.00146	0.02124	0.03064		-14.16	-0.03345	0
-11.86	0.01569	-0.0022	-0.00122	-0.00311	-0.03436	-0.01575	-0.01721	-0.0177		-11.86	0.0235	0.00507	0.01129	0.02802	0.02319	0.02783	0.02509		-11.86	-0.000244141	-0.0177	0.01575	0.00189	0.01605	0.00714	-0.000549316	-0.00598		-11.86	0.00842	0.01721	0.02942	0.0127	0.02466	0.01306	0.00745		-11.86	0.01392	0.005	0.01636	0.03235	-0.01514	0.01733	0.02478		-14.06	-0.03345	0
-11.76	0.01569	-0.0022	-0.00592	-0.00311	-0.03436	-0.01575	-0.01721	-0.0177		-11.76	0.01764	0.00507	0.01129	0.02802	0.02319	0.02393	0.02509		-11.76	0.00952	-0.00793	0.02551	0.01752	0.02191	0.01691	0.00922	0.00378		-11.76	0.00452	0.01331	0.02551	0.00879	0.01685	0.0033	0.00354		-11.76	0.00415	-0.00867	0.00659	0.0343	-0.021	0.00171	0.01501		-13.96	-0.03345	0
-11.66	0.01959	-0.0022	-0.01294	-0.00311	-0.03046	-0.01575	-0.01721	-0.0177		-11.66	0.01764	0.00507	0.01129	0.02802	0.01343	0.01807	0.02509		-11.66	-0.000244141	-0.0177	0.01575	0.00189	0.00629	0.00714	-0.00446	-0.00598		-11.66	0.00964	0.01331	0.03528	0.00879	0.01099	0.0033	0.00354		-11.66	0.00415	-0.00476	0.00659	0.02258	-0.00928	0.00171	0.02478		-13.86	-0.0354	0
-11.56	0.01569	-0.0022	-0.01294	-0.00311	-0.0246	-0.01575	-0.01721	-0.0177		-11.56	0.0274	0.00507	0.01129	0.02411	0.01343	0.02783	0.02509		-11.56	-0.000244141	-0.0177	0.01575	0.00189	-0.00543	0.00714	-0.01031	-0.00598		-11.56	0.00256	0.01331	0.03137	0.00879	0.01099	0.0033	0.00354		-11.56	0.000244141	-0.00476	0.00659	0.02258	-0.00928	0.01147	0.02014		-13.76	-0.02954	0
-11.46	0.01569	-0.0022	-0.01294	-0.00311	-0.0246	-0.01575	-0.01721	-0.00793		-11.46	0.0274	0.00507	0.01129	0.01825	0.01343	0.02393	0.02509		-11.46	-0.000244141	-0.0177	0.01184	0.00189	-0.00543	0.00714	-0.000549316	-0.00598		-11.46	0.00256	0.01331	0.01575	0.00879	0.02075	0.0033	0.00354		-11.46	0.00806	-0.00476	0.00659	0.02258	-0.01514	0.01147	0.0033		-13.66	-0.02954	0
-11.36	0.01569	-0.0022	-0.01294	-0.00311	-0.0246	-0.01575	-0.01721	-0.00793		-11.36	0.0274	0.01288	0.00739	0.02411	0.00952	0.01416	0.02118		-11.36	-0.000244141	-0.0177	0.00598	0.01166	0.00629	0.00714	-0.000549316	-0.00598		-11.36	0.00256	0.01331	0.01575	0.00879	0.02075	0.0033	0.00354		-11.36	0.00415	-0.00476	0.000732422	0.01672	-0.00928	0.00562	-0.00256		-13.56	-0.01978	0
-11.26	0.00397	-0.0022	-0.01294	0.00665	-0.03436	-0.01575	-0.01721	-0.01184		-11.26	0.03131	0.01093	0.0152	0.02216	0.00757	0.01221	0.01923		-11.26	-0.000244141	-0.02161	0.01575	0.00775	0.00629	0.00323	-0.000549316	-0.00598		-11.26	0.00256	0.01331	0.01575	0.01855	0.01099	0.01306	0.00354		-11.26	0.00415	-0.00476	0.00269	0.02258	-0.01318	0.01147	0.0033		-13.46	-0.01978	0
-11.16	-0.0058	-0.01587	-0.02271	-0.00311	-0.03436	-0.02551	-0.02698	-0.02747		-11.16	0.04694	0.01678	0.01715	0.01825	0.01343	0.01807	0.03485		-11.16	-0.000244141	-0.02747	0.00598	0.00189	0.00629	0.00909	-0.000549316	-0.00598		-11.16	0.00256	0.01331	0.01575	0.01855	0.01685	0.01306	0.01331		-11.16	0.00415	-0.00476	-0.00317	0.02258	-0.01514	0.01147	0.0033		-13.36	-0.01782	0
-11.06	-0.01166	-0.00806	-0.0188	0.000793457	-0.03046	-0.02161	-0.01331	-0.02356		-11.06	0.03717	0.01678	0.01129	0.01825	-0.000244141	0.01807	0.03485		-11.06	0.00952	-0.0177	0.00598	0.00189	0.00629	0.00909	-0.000549316	-0.00598		-11.06	0.01233	0.01331	0.02551	0.01855	0.01099	0.01306	0.01331		-11.06	0.00415	-0.00476	0.00659	0.01868	-0.01318	0.01147	0.00916		-13.26	-0.02368	0
-10.96	-0.0058	-0.0022	-0.01685	0.00275	-0.0246	-0.01575	-0.00745	-0.0177		-10.96	0.03717	0.01678	0.01129	0.01434	-0.0022	0.01416	0.03485		-10.96	0.00952	-0.0177	0.00208	0.00189	0.00629	0.00909	-0.000549316	-0.00598		-10.96	0.00256	0.00354	0.01184	0.00879	0.00122	0.0033	-0.000366211		-10.96	0.00415	-0.00476	0.00659	0.01282	-0.01514	0.00684	0.0033		-13.16	-0.03149	0
-10.86	-0.0058	-0.0022	-0.01294	-0.00311	-0.0246	-0.01575	-0.00745	-0.0177		-10.86	0.03326	0.02655	0.01129	0.01825	-0.000244141	0.0083	0.03485		-10.86	0.00952	-0.0177	-0.00378	0.00189	0.01019	0.00909	-0.00446	0.00378		-10.86	-0.00134	-0.000366211	0.00598	0.00879	0.00122	0.0033	-0.00232		-10.86	0.00806	0.00891	0.0105	0.01672	0.000488058	0.01343	0.0072		-13.06	-0.03207	0
-10.76	-0.01556	-0.0022	-0.01294	0.00665	-0.0246	-0.01575	-0.01135	-0.0177		-10.76	0.01764	0.01209	0.00153	0.00848	-0.0061	-0.00146	0.02509		-10.76	-0.000244141	-0.0177	-0.00378	-0.00787	0.00238	-0.000671387	-0.01031	-0.00598		-10.76	-0.0033	-0.00232	0.00989	0.0127	0.00513	0.0072	0.00354		-10.76	0.01392	0.01477	0.01636	0.02258	0.000488281	0.01929	0.01306		-12.96	-0.01489	0
-10.66	-0.02142	-0.00806	-0.02271	0.000793457	-0.03046	-0.01691	-0.02307	-0.02356		-10.66	0.01764	0.00507	0.00739	0.00458	-0.0061	-0.00146	0.02118		-10.66	-0.000244141	-0.02161	-0.00378	-0.00787	-0.00348	-0.000671387	-0.01031	-0.00598		-10.66	0.00647	0.00354	0.01575	0.01855	0.00708	0.01306	0.01331		-10.66	0.01392	0.01477	0.01636	0.02258	-0.00928	0.01538	0.00916		-12.86	-0.00806	0
-10.56	-0.0058	0.00757	-0.01294	0.01251	-0.01483	0.00574	-0.00745	-0.01184		-10.56	0.02155	0.00897	0.00543	0.00262	-0.00806	0.00244	0.02313		-10.56	-0.000244141	-0.02356	-0.01355	-0.00787	0.000427246	-0.000671387	-0.01031	-0.00598		-10.56	0.00256	-0.00623	0.00598	0.00879	0.00122	0.0033	-0.00623		-10.56	0.00415	0.000366211	0.00269	0.01282	-0.00928	-0.000244141	-0.00647		-12.76	-0.01099	0
-10.46	-0.01556	-0.01196	-0.02271	-0.00311	-0.0246	-0.00403	-0.01331	-0.02747		-10.46	0.0274	0.01953	0.01129	0.00848	0.01343	0.0083	0.03485		-10.46	-0.000244141	-0.0177	-0.01355	-0.01178	0.00238	-0.000671387	-0.01031	-0.00598		-10.46	0.00256	-0.00623	0.00134	0.00879	0.00122	0.00916	-0.00623		-10.46	0.00415	-0.00671	0.00659	0.01282	-0.00928	0.00952	-0.00647		-12.66	-0.01685	0
-10.36	-0.01556	-0.0022	-0.02271	-0.00311	-0.0246	-0.00403	-0.01135	-0.0177		-10.36	0.0235	0.02264	0.00739	0.00458	0.00952	0.00439	0.0368		-10.36	-0.000244141	-0.02161	-0.01355	-0.01764	-0.00348	0.00439	-0.01031	-0.00598		-10.36	0.00256	-0.00623	-0.00574	0.00879	0.00122	0.0033	0.00354		-10.36	0.000244141	-0.00671	0.00659	0.01282	0.01416	-0.000243619	0.0033		-12.56	-0.01099	0
-10.26	-0.01556	-0.0061	-0.02661	-0.00702	-0.0285	-0.00793	-0.02112	-0.02161		-10.26	0.01178	0.02576	0.0152	0.00262	0.00366	0.00244	0.02899		-10.26	-0.000244141	-0.0177	-0.01746	-0.02234	-0.00348	-0.00262	-0.01031	-0.00598		-10.26	0.00256	-0.00623	-0.00574	0.00879	0.00122	0.0033	0.00354		-10.26	0.01978	0.00696	0.01636	0.02258	0.01611	0.02319	0.01697		-12.46	-0.01099	0
-10.16	-0.01556	-0.01782	-0.02856	0.000793457	-0.03046	-0.00989	-0.02307	-0.02356		-10.16	0.01764	0.0246	0.01715	0.00848	0.00366	0.02002	0.03485		-10.16	-0.000244141	-0.0177	-0.02332	-0.01959	-0.00348	-0.00262	-0.01031	-0.00989		-10.16	-0.00134	-0.00623	-0.00574	0.00879	0.00122	0.0033	0.00354		-10.16	0.02563	0.02258	0.01636	0.02258	0.01025	0.02905	0.01306		-12.36	-0.02173	0
-10.06	-0.01556	-0.01196	-0.02271	0.00665	-0.0246	-0.00403	-0.01721	-0.0177		-10.06	0.00397	0.01953	0.00153	-0.00128	-0.0061	0.01025	0.02509		-10.06	-0.000244141	-0.0177	-0.02332	-0.01959	-0.0152	-0.00262	-0.01031	-0.01575		-10.06	0.000610054	-0.00623	0.00793	0.0127	0.00513	0.0072	0.01721		-10.06	0.02563	0.02258	0.01636	0.02258	0.01025	0.02905	0.01306		-12.26	-0.02173	0
-9.96	-0.01556	-0.01196	-0.02271	0.00665	-0.0246	-0.00403	-0.01331	-0.0177		-9.96	0.00201	0.03632	0.00153	-0.00519	-0.0061	0.01025	0.02509		-9.96	-0.000244141	-0.0177	-0.02332	-0.01959	-0.0152	-0.00262	-0.01031	-0.00598		-9.96	-0.00134	-0.0199	0.00012207	0.000976563	0.00708	-0.000610352	0.00549		-9.96	0.02173	0.02258	0.01636	0.02258	0.000488281	0.02905	0.02283		-12.16	-0.01196	0
-9.86	-0.0058	0.00171	-0.01294	0.01251	-0.01483	0.00574	0.00232	-0.00793		-9.86	0.00787	0.03162	0.00153	-0.01105	-0.01587	0.01025	0.03094		-9.86	0.00366	-0.01379	-0.01941	-0.01959	-0.01129	-0.00262	-0.00641	-0.01184		-9.86	-0.0072	-0.02576	-0.00574	-0.01074	-0.00269	0.0033	-0.00623		-9.86	0.0061	0.00891	0.00659	0.01282	0.000488281	0.01929	0.01306		-12.06	-0.01489	0
-9.76	-0.01556	0.01733	-0.00317	0.00665	-0.01483	0.00104	0.00232	-0.00793		-9.76	0.00397	0.0246	0.00153	-0.01105	-0.01587	0.00635	0.02509		-9.76	0.00952	0.00574	-0.01746	-0.00983	-0.00543	-0.00262	-0.000549316	-0.00989		-9.76	-0.0033	-0.02185	-0.00183	-0.00684	-0.00464	0.0033	-0.00232		-9.76	0.0022	0.01282	0.00269	0.01282	0.00635	0.02515	0.01306		-11.96	-0.00708	0
-9.66	-0.01166	0.00757	-0.00903	0.02032	-0.01093	-0.00208	0.00623	-0.00403		-9.66	-0.00189	0.0246	0.00153	-0.01105	-0.01587	0.000488281	0.02509		-9.66	0.00952	0.0116	-0.02332	-0.00983	-0.00153	0.00128	-0.00446	-0.00598		-9.66	0.00256	-0.01599	0.00403	-0.000976563	0.00122	0.0033	0.00354		-9.66	-0.00366	0.01282	-0.00317	0.01282	0.000488281	0.01929	0.00916		-11.86	-0.01196	0
-9.56	-0.0058	0.01147	-0.00317	0.02618	-0.00116	0.00848	0.02185	0.00183		-9.56	0.00201	0.0246	0.00153	-0.00714	-0.01196	0.01025	0.02509		-9.56	0.02124	0.00769	-0.02332	-0.00983	0.00433	0.00714	-0.00641	-0.00598		-9.56	0.00256	-0.01599	0.00012207	-0.000976563	0.00122	0.0033	0.00354		-9.56	0.0061	0.01282	-0.00317	0.00891	0.01025	0.01929	0.0072		-11.76	-0.01196	0
-9.46	-0.0058	0.01733	-0.00317	0.02618	0.0047	0.0155	0.02185	0.00183		-9.46	-0.00189	0.01483	-0.00824	-0.01495	-0.01587	0.000488281	0.01141		-9.46	0.00562	0.00183	-0.02722	-0.00592	0.00433	0.00323	-0.000549316	-0.00598		-9.46	0.00256	-0.01599	-0.00574	-0.000976563	0.00122	-0.000610352	0.00354		-9.46	0.0061	0.01282	0.00659	0.00305	0.01025	0.01929	0.01306		-11.66	-0.01196	0
-9.36	-0.0058	0.01733	-0.00317	0.02618	0.0047	0.0155	0.03357	0.00183		-9.36	0.00397	0.03436	0.01129	-0.00714	-0.0061	0.01416	0.00555		-9.36	0.01929	0.00574	-0.02917	0.00385	0.00824	0.00128	-0.000549316	-0.00208		-9.36	0.00256	-0.01599	-0.00574	-0.000976563	0.00122	-0.00647	-0.000366211		-9.36	0.0061	0.01282	-0.00317	0.01477	0.000488654	0.01929	0.00916		-11.56	-0.0061	0
-9.26	-0.0058	0.01733	-0.00317	0.02228	0.0047	0.02527	0.02966	0.00183		-9.26	-0.00775	0.0246	-0.00824	-0.01495	-0.01587	0.01025	-0.00421		-9.26	0.03101	0.0116	-0.01355	-0.00397	0.0141	0.00714	0.00336	0.00378		-9.26	0.00256	-0.01599	-0.00574	-0.000976563	0.00122	-0.00647	-0.00623		-9.26	-0.00366	0.00305	-0.00317	-0.00671	0.000488281	0.00562	-0.00647		-11.46	-0.01685	0
-9.16	-0.0058	0.0271	0.01636	0.03595	0.01447	0.03503	0.03357	0.0116		-9.16	-0.01166	0.01483	0.00153	-0.02081	-0.01587	0.00635	0.00555		-9.16	0.0271	0.0116	-0.01355	-0.00983	0.0141	0.00714	0.01508	0.01355		-9.16	0.00256	-0.01599	-0.00574	-0.000976563	-0.00342	-0.00647	-0.00623		-9.16	-0.00366	0.00305	-0.00317	-0.00671	0.00513	-0.000244141	-0.00647		-11.36	-0.01685	0
-9.06	-0.0058	0.0271	0.01636	0.03595	0.01447	0.0401	0.03357	0.0116		-9.06	-0.01166	0.0246	0.00153	-0.02081	-0.01587	0.000488281	0.00555		-9.06	0.02124	0.0116	-0.01355	-0.00592	0.0141	0.00714	0.00336	0.01355		-9.06	0.00256	-0.01599	-0.00574	-0.00488	-0.000732794	-0.00647	-0.00623		-9.06	0.000976563	0.01746	-0.00244	-0.00208	0.01221	0.00439	-0.00183		-11.26	-0.01178	0
-8.96	-0.0058	0.0271	0.01636	0.03595	0.02423	0.03308	0.03357	0.0116		-8.96	-0.01166	0.0246	0.00153	-0.02081	-0.01978	0.000488281	0.00555		-8.96	0.00952	-0.00012207	-0.02527	-0.01178	0.00238	-0.00848	-0.0025	0.00183		-8.96	-0.0072	-0.01599	-0.0155	-0.02051	-0.0105	-0.01624	-0.00623		-8.96	0.00806	0.02063	0.00269	0.0011	0.0083	0.02319	0.00525		-11.16	-0.01685	0
-8.86	-0.0058	0.01538	0.01636	0.03595	0.02423	0.03308	0.03357	0.0116		-8.86	-0.01166	0.0246	0.00153	-0.02081	-0.02563	0.000488281	0.00165		-8.86	0.02124	0.0116	-0.01746	0.0097	0.0141	-0.00262	0.01898	0.01355		-8.86	-0.0072	-0.02576	-0.0155	-0.02051	-0.0105	-0.01624	-0.01599		-8.86	0.00415	0.01477	0.00464	-0.00476	0.00244	0.01929	0.00525		-11.06	-0.00922	0
-8.76	-0.0097	0.0271	0.01245	0.04572	0.02423	0.03308	0.03357	0.00769		-8.76	-0.01166	0.0246	0.00153	-0.01691	-0.02563	0.000488281	-0.00421		-8.76	0.00952	-0.00012207	-0.03113	-0.00201	0.00238	-0.00458	0.00726	0.00183		-8.76	-0.0072	-0.01599	-0.0155	-0.02051	-0.0105	-0.02014	-0.01599		-8.76	-0.00171	0.01477	-0.00122	-0.00476	-0.00732	0.01343	0.00525		-10.96	-0.01178	0
-8.66	-0.01556	0.0271	0.01831	0.04181	0.02423	0.03308	0.03864	0.00183		-8.66	-0.01166	0.0246	0.00739	-0.01495	-0.02563	0.000488281	-0.00421		-8.66	0.00952	-0.00012207	-0.01746	-0.00201	0.00238	-0.00458	-0.0025	0.00183		-8.66	-0.0033	-0.01209	-0.0116	-0.0166	-0.00659	-0.02209	-0.01599		-8.66	-0.00757	0.005	-0.01099	-0.01453	0.00244	0.00366	-0.00452		-10.86	-0.0188	0
-8.56	-0.01556	0.02319	0.0144	0.03204	0.02032	0.02917	0.02771	0.00183		-8.56	-0.01166	0.0246	0.00543	-0.02081	-0.02563	0.000488281	-0.00421		-8.56	0.00952	-0.00012207	-0.02332	-0.00201	0.00238	-0.00458	0.00336	0.00183		-8.56	0.00256	-0.00623	0.00012207	-0.01074	-0.00464	-0.01624	-0.00623		-8.56	0.00806	0.005	-0.00122	-0.01453	-0.00146	0.00366	-0.00452		-10.76	-0.0188	0
-8.46	-0.01556	0.01733	0.00854	0.02618	0.01447	0.02332	0.02185	0.00183		-8.46	-0.00189	0.03046	0.01715	-0.01105	-0.01587	0.01025	0.01141		-8.46	0.00952	-0.00012207	-0.01941	-0.00201	-0.00153	-0.00458	-0.00836	0.00183		-8.46	0.0072	-0.00623	-0.00574	-0.01074	-0.02026	-0.01624	-0.00623		-8.46	0.00415	0.005	-0.00122	-0.01453	-0.00732	0.00952	-0.00452		-10.66	-0.0188	0
-8.36	-0.02533	0.01733	0.00854	0.02618	0.01447	0.03308	0.02185	-0.00208		-8.36	-0.0058	0.0246	0.01129	-0.01105	-0.01587	0.01025	0.00555		-8.36	0.00562	-0.00012207	-0.01355	-0.00201	-0.00348	-0.00458	0.00726	0.00183		-8.36	-0.00989	-0.01599	-0.0155	-0.01074	-0.02417	-0.01624	-0.01599		-8.36	-0.00171	0.005	-0.00122	-0.01917	-0.00732	0.00366	-0.00452		-10.56	-0.01099	0
-8.26	-0.01556	0.01733	0.01245	0.02618	0.01447	0.02332	0.02185	-0.00793		-8.26	-0.01166	0.01483	0.01129	-0.01105	-0.01587	0.00555	0.00555		-8.26	0.01147	0.01941	-0.00183	0.0097	0.01019	0.00714	0.01898	0.00964		-8.26	-0.0072	-0.01599	-0.01941	-0.01074	-0.03003	-0.01624	-0.01599		-8.26	-0.00171	0.0011	-0.00122	-0.01453	-0.01709	0.00366	-0.00452		-10.46	-0.01392	0
-8.16	-0.01556	0.01733	0.01831	0.01642	0.02423	0.03308	0.03162	-0.00793		-8.16	-0.01166	0.0246	0.01129	-0.01105	-0.01587	-0.00146	0.00555		-8.16	0.00952	0.00183	-0.01355	-0.00201	-0.00739	0.00128	0.00726	-0.00793		-8.16	-0.0072	-0.01599	-0.02527	-0.02051	-0.03003	-0.02014	-0.01599		-8.16	-0.01147	-0.00476	-0.01099	-0.03601	-0.01709	-0.0061	-0.01428		-10.36	-0.0188	0
-8.06	-0.01947	0.01733	0.01831	0.02618	0.02423	0.02332	0.03162	0.00574		-8.06	-0.00189	0.0246	0.01129	-0.01105	-0.01587	-0.00146	0.00165		-8.06	0.00952	0.00183	-0.01355	-0.00201	-0.00739	-0.00458	0.00726	-0.00793		-8.06	-0.01697	-0.0304	-0.03503	-0.03027	-0.03979	-0.03577	-0.02576		-8.06	-0.01147	-0.000854492	-0.01489	-0.02429	-0.01709	-0.01001	-0.01428		-10.26	-0.00903	0
-7.96	-0.02533	0.01733	0.01831	0.02148	0.02423	0.02332	0.04138	0.0116		-7.96	0.00201	0.02069	0.01129	-0.01105	-0.01587	-0.00146	-0.00421		-7.96	0.01422	0.00653	-0.00885	-0.00122	-0.00269	0.00012207	0.01196	-0.00323		-7.96	-0.0072	-0.02771	-0.02527	-0.01074	-0.03003	-0.02087	-0.01599		-7.96	-0.01147	0.0011	-0.02075	-0.02429	-0.01318	-0.0061	-0.01819		-10.16	-0.00708	0
-7.86	-0.0351	0.01343	0.01831	0.01447	0.02423	0.02332	0.04138	0.0116		-7.86	-0.00189	0.01483	0.00153	-0.01105	-0.01196	-0.00146	-0.00421		-7.86	0.01263	0.00885	-0.00653	-0.00476	-0.000366211	0.00244	0.01428	-0.000915527		-7.86	-0.01306	-0.02185	-0.03113	-0.02051	-0.03589	-0.03381	-0.02576		-7.86	-0.00757	-0.000854492	-0.01685	-0.02039	-0.01709	-0.0022	-0.01624		-10.06	-0.00415	0
-7.76	-0.02533	0.00757	0.02808	0.01447	0.02423	0.02332	0.03162	0.00769		-7.76	-0.00189	0.01483	0.00153	-0.01105	-0.0061	-0.00537	0.00555		-7.76	-0.01001	-0.00793	-0.02722	-0.01178	-0.02106	-0.01434	-0.0025	-0.0177		-7.76	-0.01697	-0.01599	-0.0155	-0.02051	-0.03003	-0.02795	-0.02576		-7.76	-0.01147	-0.00476	-0.02075	-0.0282	-0.00732	-0.0061	-0.00842		-9.96	-0.00415	0
-7.66	-0.02533	0.00757	0.02808	0.01056	0.02423	0.02332	0.03162	0.00183		-7.66	-0.0097	0.00116	-0.00238	-0.02863	-0.01978	-0.0249	-0.00812		-7.66	0.00446	-0.00323	-0.02838	-0.00708	-0.02222	-0.00964	0.0022	-0.013		-7.66	-0.01697	-0.01599	-0.02527	-0.02051	-0.03394	-0.02795	-0.02576		-7.66	-0.01147	-0.00476	-0.00903	-0.03406	-0.00732	-0.01001	-0.01428		-9.86	-0.00415	0
-7.56	-0.02338	0.01929	0.03979	0.01642	0.03595	0.03503	0.04334	0.01355		-7.56	-0.02142	-0.0047	-0.01215	-0.03644	-0.02563	-0.03076	-0.01788		-7.56	0.01147	0.00378	-0.01746	-6.10352e-05	-0.0152	0.00714	0.00922	-0.00598		-7.56	-0.01892	-0.03943	-0.04089	-0.03613	-0.04175	-0.03967	-0.03748		-7.56	-0.01147	-0.00476	-0.01294	-0.03406	-0.00732	-0.01587	-0.01819		-9.76	-0.00415	0
-7.46	-0.02338	0.01929	0.03589	0.01642	0.03595	0.03503	0.04919	0.01355		-7.46	-0.02142	-0.0047	-0.01801	-0.03058	-0.01587	-0.03076	-0.02374		-7.46	0.00171	0.01746	-0.0116	-6.10352e-05	-0.0152	0.00714	0.00531	-0.00598		-7.46	-0.01892	-0.02771	-0.04675	-0.04199	-0.04175	-0.03967	-0.03748		-7.46	-0.00171	-0.00867	-0.0188	-0.03406	0.00244	-0.01587	-0.03381		-9.66	-0.00903	0
-7.36	-0.0351	0.00757	0.01831	0.01447	0.02423	0.02332	0.03162	0.00183		-7.36	-0.01752	-0.0047	-0.01801	-0.03058	-0.01587	-0.03076	-0.02374		-7.36	0.01147	0.02332	-0.00183	-6.10352e-05	-0.0152	0.00714	-0.000549316	0.00378		-7.36	-0.01892	-0.02771	-0.04675	-0.04199	-0.04175	-0.03967	-0.03748		-7.36	-0.00171	-0.01453	-0.0188	-0.03406	0.00244	-0.01587	-0.03381		-9.56	0.00757	0
-7.26	-0.02338	0.01929	0.02612	0.02618	0.04572	0.0448	0.03943	0.01355		-7.26	-0.01556	-0.0047	-0.01801	-0.03448	-0.01587	-0.03467	-0.02374		-7.26	0.00171	0.00964	-0.0155	0.00189	-0.02496	-0.00262	-0.000549316	-0.00598		-7.26	-0.01892	-0.02771	-0.04675	-0.03223	-0.03198	-0.03967	-0.02771		-7.26	-0.00171	-0.01453	-0.00903	-0.03796	-0.00146	-0.02051	-0.03381		-9.46	0.00171	0
-7.16	-0.02338	0.01538	0.02026	0.02228	0.04572	0.0448	0.03357	0.01355		-7.16	-0.02142	-0.00861	-0.01801	-0.03644	-0.01587	-0.04053	-0.02374		-7.16	0.00171	0.00378	-0.01746	-0.00983	-0.02496	-0.00262	-0.000549316	-0.00598		-7.16	-0.02478	-0.02771	-0.04285	-0.03223	-0.03198	-0.03577	-0.0238		-7.16	-0.00171	-0.01453	-0.00903	-0.04382	-0.00342	-0.02759	-0.03381		-9.36	-0.0022	0
-7.06	-0.02338	-0.0022	0.02026	0.01642	0.04572	0.0448	0.03357	0.01355		-7.06	-0.02142	-0.01447	-0.01801	-0.03058	-0.0061	-0.04053	-0.02374		-7.06	-0.00806	0.00378	-0.0116	-0.00983	-0.02496	-0.00653	-0.000549316	-0.00598		-7.06	-0.01892	-0.02771	-0.03699	-0.03223	-0.03198	-0.02991	-0.01794		-7.06	-0.00171	-0.01453	-0.01367	-0.03406	0.01025	-0.02759	-0.03381		-9.26	0.01245	0
-6.96	-0.02728	-0.0061	0.02026	0.01642	0.04572	0.04089	0.04334	0.01941		-6.96	-0.02142	-0.01447	-0.00824	-0.03058	-0.01001	-0.04053	-0.02374		-6.96	0.00171	0.00378	-0.0116	-0.00983	-0.02966	-0.01239	-0.00525	-0.00598		-6.96	-0.01892	-0.02771	-0.02722	-0.03223	-0.04175	-0.03381	-0.01794		-6.96	-0.00171	-0.01843	-0.02075	-0.03406	0.00439	-0.02759	-0.03381		-9.16	0.00854	0
-6.86	-0.03314	-0.000244141	0.0105	0.01642	0.04572	0.03503	0.04334	0.01355		-6.86	-0.02142	-0.01447	-0.00824	-0.03058	-0.02563	-0.03076	-0.02374		-6.86	-0.00806	0.00769	-0.00769	-0.00592	-0.03278	0.00128	-0.00836	-0.00208		-6.86	-0.01501	-0.0238	-0.02722	-0.02832	-0.02808	-0.03577	-0.01404		-6.86	0.00806	-0.02429	-0.02075	-0.04382	0.01416	-0.02759	-0.02405		-9.06	0.00562	0
-6.76	-0.02924	-0.000244141	0.0105	0.01642	0.04572	0.03503	0.04334	0.01746		-6.76	-0.02142	-0.01837	-0.00824	-0.02081	-0.02563	-0.03076	-0.02765		-6.76	0.00171	0.02332	-0.00183	-6.10352e-05	-0.02692	0.00714	-0.0025	0.00378		-6.76	-0.00916	-0.01794	-0.02722	-0.02246	-0.02222	-0.01819	-0.00818		-6.76	0.00415	-0.01257	-0.01099	-0.04382	0.01807	-0.02759	-0.02405		-8.96	0.01538	0
-6.66	-0.02338	-0.000244141	0.0105	0.02423	0.04572	0.03503	0.04334	0.01941		-6.66	-0.02142	-0.02423	-0.00824	-0.02081	-0.02563	-0.03076	-0.03351		-6.66	0.00171	0.02332	-0.00183	-6.10352e-05	-0.02692	0.00714	-0.0025	0.01355		-6.66	-0.00916	-0.01794	-0.02722	-0.02246	-0.02222	-0.01819	-0.00818		-6.66	0.0022	-0.00867	-0.01099	-0.03992	0.02393	-0.02368	-0.02405		-8.86	0.00659	0
-6.56	-0.02338	-0.000244141	0.02026	0.01837	0.04572	0.03503	0.03943	0.01746		-6.56	-0.02142	-0.02423	-0.00824	-0.02081	-0.02563	-0.03076	-0.03351		-6.56	0.00171	0.02332	-0.00183	0.00385	-0.02692	0.00714	-0.0025	-0.00012207		-6.56	-0.01306	-0.02185	-0.03113	-0.02637	-0.02612	-0.026	-0.01599		-6.56	0.00806	-0.00281	-0.01099	-0.03406	0.01929	-0.01196	-0.02405		-8.76	-0.01001	0
-6.46	-0.02338	-0.000244141	0.01636	0.01447	0.04572	0.03503	0.03357	0.02332		-6.46	-0.02142	-0.02423	-0.00824	-0.01691	-0.02563	-0.03076	-0.02374		-6.46	0.00171	0.02332	-0.00183	0.0097	-0.0152	0.00714	0.00726	0.00378		-6.46	-0.02478	-0.03357	-0.04285	-0.03809	-0.03784	-0.04358	-0.03357		-6.46	0.00806	-0.00281	-0.01099	-0.02429	0.02197	-0.01782	-0.02405		-8.66	-0.00082384	0
-6.36	-0.02338	-0.000244141	0.0105	0.00861	0.04572	0.03503	0.03943	0.01941		-6.36	-0.02142	-0.02423	-0.01215	-0.01105	-0.02563	-0.03076	-0.02374		-6.36	0.00171	0.02332	0.00793	0.01752	-0.0191	0.00323	0.00726	0.00378		-6.36	-0.00916	-0.01794	-0.02722	-0.02246	-0.02222	-0.02795	-0.00818		-6.36	0.00806	-0.00281	-0.01099	-0.02429	0.02197	-0.01782	-0.02405		-8.56	-0.00122	0
-6.26	-0.02338	0.00366	0.0105	0.00861	0.05548	0.03503	0.03357	0.01355		-6.26	-0.01166	-0.02423	-0.01801	-0.01105	-0.02563	-0.03076	-0.02374		-6.26	0.00562	0.02722	0.01184	0.01947	-0.01715	0.00128	0.00726	0.00769		-6.26	-0.01892	-0.01794	-0.03699	-0.03223	-0.03198	-0.03772	-0.02185		-6.26	0.00806	0.00305	-0.01099	-0.0282	0.01807	-0.01782	-0.02405		-8.46	-0.00708	0
-6.16	-0.02338	0.00562	0.0105	0.00861	0.05157	0.03503	0.03357	0.00885		-6.16	-0.01166	-0.02423	-0.01801	-0.01105	-0.02563	-0.021	-0.01398		-6.16	-0.0022	0.02332	0.00793	0.0058	-0.0191	-0.00262	-0.0025	0.00378		-6.16	-0.01892	-0.01794	-0.04089	-0.03223	-0.03589	-0.03772	-0.03748		-6.16	0.00806	-0.00281	-0.01099	-0.03406	0.01221	-0.01782	-0.02405		-8.36	-0.01001	0
-6.06	-0.01361	0.00366	0.0105	0.0047	0.04572	0.03503	0.03357	0.00183		-6.06	-0.01166	-0.02423	-0.02271	-0.01495	-0.0354	-0.03467	-0.01398		-6.06	-0.00806	0.02332	0.00793	-6.10352e-05	-0.03668	-0.00262	-0.0025	0.00378		-6.06	-0.01428	-0.01331	-0.04211	-0.02759	-0.03711	-0.02722	-0.03284		-6.06	0.00806	-0.00281	-0.00513	-0.03406	0.02197	-0.01782	-0.02405		-8.26	-0.0022	0
-5.96	-0.01361	0.00952	0.0105	-0.00116	0.04572	0.03113	0.02966	0.0116		-5.96	-0.01166	-0.02423	-0.02972	-0.01691	-0.0354	-0.03076	-0.01868		-5.96	-0.00806	0.02332	0.00793	-6.10352e-05	-0.03668	0.00323	-0.0025	0.00378		-5.96	-0.0072	-0.00623	-0.03503	-0.02051	-0.01831	-0.026	-0.01209		-5.96	0.00806	-0.00281	-0.01099	-0.03406	0.02197	-0.02173	-0.02405		-8.16	-0.0022	0
-5.86	-0.01361	0.00562	0.0105	-0.00116	0.04181	0.02527	0.0238	0.0116		-5.86	-0.01166	-0.02423	-0.02972	-0.01495	-0.0354	-0.03076	-0.0257		-5.86	-0.01196	0.02332	0.00793	0.01166	-0.03668	-0.00262	-0.00641	0.00378		-5.86	-0.0072	-0.01013	-0.03503	-0.02051	-0.03003	-0.026	-0.00623		-5.86	0.00342	-0.00281	-0.01099	-0.03406	0.02197	-0.02759	-0.02405		-8.06	-0.00513	0
-5.76	-0.00775	-0.000244141	0.0105	-0.00116	0.04767	0.03503	0.03357	0.0116		-5.76	-0.02142	-0.034	-0.03949	-0.02667	-0.04907	-0.04053	-0.03546		-5.76	-0.02173	0.01941	0.00403	0.00775	-0.02887	-0.00653	-0.01617	-0.00012207		-5.76	-0.01697	-0.01599	-0.03503	-0.02051	-0.03003	-0.026	-0.00623		-5.76	-0.00366	-0.00281	-0.01099	-0.03406	0.02197	-0.02759	-0.02795		-7.96	-0.00122	0
-5.66	-0.01361	-0.000244141	0.0105	-0.00116	0.04767	0.03113	0.03357	0.01746		-5.66	-0.02142	-0.02423	-0.02777	-0.02081	-0.04517	-0.04053	-0.02765		-5.66	-0.03735	0.01355	-0.0116	-0.00787	-0.0484	-0.0163	-0.02203	-0.01965		-5.66	-0.01306	-0.01209	-0.04089	-0.0166	-0.02612	-0.02209	-0.01209		-5.66	-0.00366	-0.00281	-0.02075	-0.03796	0.01807	-0.02759	-0.04358		-7.86	-0.00122	0
-5.56	-0.01556	-0.01587	0.00854	-0.01093	0.03595	0.02332	0.02185	-0.00012207		-5.56	-0.02338	-0.03204	-0.03558	-0.02863	-0.04321	-0.06201	-0.04132		-5.56	-0.02368	0.02332	0.00208	0.0058	-0.04059	-0.01318	-0.01813	-0.02161		-5.56	-0.01697	-0.01599	-0.03503	-0.02441	-0.02026	-0.01624	-0.01013		-5.56	-0.01343	-0.00281	-0.02075	-0.04382	0.01221	-0.02759	-0.03967		-7.76	-0.00122	0
-5.46	-0.00775	-0.01001	0.02026	-0.01093	0.05743	0.03503	0.03357	0.00769		-5.46	-0.02338	-0.02618	-0.01996	-0.02277	-0.03735	-0.05225	-0.03546		-5.46	-0.01392	0.02722	0.01184	0.01556	-0.03082	-0.01044	-0.00836	-0.01575		-5.46	-0.01697	-0.01599	-0.03503	-0.02637	-0.02026	-0.026	-0.01599		-5.46	-0.01343	-0.00281	-0.02075	-0.05359	0.01221	-0.03735	-0.04358		-7.66	0.00269	0
-5.36	-0.00385	-0.01001	0.03003	-0.01093	0.05743	0.03113	0.03357	0.00183		-5.36	-0.02844	-0.03516	-0.01526	-0.0083	-0.03265	-0.04755	-0.03467		-5.36	-0.00806	0.03308	0.0177	0.02142	-0.02887	-0.00458	-0.00641	-0.01575		-5.36	-0.01697	-0.01209	-0.03503	-0.02051	-0.02026	-0.026	-0.01599		-5.36	-0.01343	-0.01257	-0.02466	-0.05359	0.01221	-0.02759	-0.03381		-7.56	-0.00122	0
-5.26	-0.01361	-0.01001	0.03003	-0.00586	0.05743	0.02527	0.02966	0.00183		-5.26	-0.02142	-0.034	-0.00824	-0.00128	-0.02563	-0.04053	-0.03351		-5.26	-0.00806	0.02332	0.0177	0.03119	-0.03473	-0.00458	-0.0025	-0.00598		-5.26	-0.01233	-0.00623	-0.03894	-0.02051	-0.02026	-0.026	-0.01599		-5.26	-0.00879	-0.01257	-0.03052	-0.05359	0.01221	-0.02759	-0.03381		-7.46	-0.01294	0
-5.16	-0.00385	-0.01001	0.03003	-0.01288	0.05743	0.02527	0.0238	0.00183		-5.16	-0.02222	-0.02893	-0.01685	-0.00598	-0.03424	-0.04523	-0.03821		-5.16	-0.01276	0.02332	0.02747	0.02728	-0.03473	-0.00848	-0.0025	-0.01965		-5.16	-0.01697	-0.00623	-0.0448	-0.02441	-0.02026	-0.02991	-0.02576		-5.16	-0.00171	-0.01257	-0.02661	-0.05359	0.0083	-0.02759	-0.03381		-7.36	-0.0188	0
-5.06	0.00201	-0.00415	0.04565	-0.00702	0.06329	0.02722	0.03552	0.00769		-5.06	-0.02728	-0.03986	-0.02972	-0.013	-0.0354	-0.04639	-0.04913		-5.06	-0.03931	0.01355	0.0177	0.01166	-0.04449	-0.02411	-0.01227	-0.03528		-5.06	-0.02161	-0.01013	-0.0448	-0.04004	-0.02026	-0.03577	-0.01599		-5.06	-0.00562	-0.01648	-0.02856	-0.0575	0.02197	-0.03149	-0.03772		-7.26	-0.01196	0
-4.96	-0.00385	-0.01001	0.03979	-0.01288	0.0625	0.02527	0.03357	0.00183		-4.96	-0.01947	-0.05548	-0.02972	-0.013	-0.03931	-0.06201	-0.05499		-4.96	-0.03931	0.01355	0.0177	0.01556	-0.04449	-0.01239	-0.01227	-0.02551		-4.96	-0.02869	-0.01599	-0.0448	-0.03613	-0.03003	-0.03577	-0.02576		-4.96	0.00342	-0.01257	-0.03052	-0.05359	0.02197	-0.03735	-0.04358		-7.16	-0.01196	0
-4.86	6.10352e-05	-0.0061	0.03394	-0.00897	0.05939	0.02917	0.03357	0.00183		-4.86	-0.01752	-0.05548	-0.02972	-0.01691	-0.04517	-0.06201	-0.0589		-4.86	-0.02954	0.01746	0.03137	0.02533	-0.04449	-0.0202	-0.00836	-0.02161		-4.86	-0.01892	-0.01404	-0.03503	-0.01074	-0.01636	-0.026	-0.02576		-4.86	-0.00366	-0.01257	-0.03052	-0.05359	0.02197	-0.03735	-0.04358		-7.06	-0.04672	0
-4.76	0.01569	-0.00415	0.04956	-0.00702	0.06525	0.03503	0.02887	0.00183		-4.76	-0.01947	-0.05548	-0.02972	-0.02277	-0.04517	-0.06201	-0.06476		-4.76	-0.02954	0.02332	0.03723	0.03119	-0.03473	-0.00653	-0.0025	-0.01184		-4.76	-0.01428	0.00354	-0.03503	-0.01074	-0.0105	-0.026	-0.02576		-4.76	-0.00366	-0.01257	-0.03052	-0.05359	0.02197	-0.03735	-0.05334		-6.96	0.04388	0
-4.66	0.00201	-0.02368	0.03198	-0.02655	0.06134	0.02136	0.0199	-0.00012207		-4.66	-0.01282	-0.05078	-0.02893	-0.0083	-0.04047	-0.06122	-0.06006		-4.66	-0.03345	0.02332	0.03723	0.03119	-0.03864	-0.01239	-0.0025	-0.00598		-4.66	-0.01184	-0.00818	-0.0448	-0.02051	-0.0105	-0.02209	-0.03552		-4.66	-0.00366	-0.01257	-0.03052	-0.0614	0.02588	-0.03345	-0.05334		-6.86	0.02417	0
-4.56	-0.00385	-0.02954	0.02026	-0.04218	0.05157	0.0155	0.0199	-0.00598		-4.56	-0.01166	-0.04767	-0.01801	-0.00128	-0.03735	-0.06006	-0.04718		-4.56	-0.04321	0.01941	0.02942	0.02338	-0.05231	-0.01044	0.0014	-0.00989		-4.56	-0.01892	0.00354	-0.0448	-0.01074	-0.0105	-0.01624	-0.03552		-4.56	-0.00366	-0.01257	-0.02075	-0.05554	0.03174	-0.03735	-0.05334		-6.76	0.05151	0
-4.46	-0.00385	-0.02448	0.03394	-0.03632	0.04572	0.0155	0.01404	0.00378		-4.46	-0.00385	-0.05353	-0.02191	0.00458	-0.03815	-0.06982	-0.05304		-4.46	-0.05493	0.00769	0.01575	0.01556	-0.06989	-0.02411	-0.01617	-0.02551		-4.46	-0.01892	0.00354	-0.03503	-0.01465	-0.0105	-0.02014	-0.03552		-4.46	-0.01343	-0.01257	-0.02075	-0.05945	0.03174	-0.03735	-0.05334		-6.66	0.05484	0
-4.36	0.00787	-0.03149	0.03979	-0.04218	0.06525	0.02527	0.01404	0.01355		-4.36	-0.01361	-0.04376	-0.02777	0.01044	-0.04517	-0.06396	-0.05304		-4.36	-0.04321	0.00378	0.03723	0.02142	-0.05817	-0.01239	-0.00446	-0.02161		-4.36	-0.01892	-0.00818	-0.0448	-0.02051	-0.0105	-0.03772	-0.03552		-4.36	-0.01343	-0.01648	-0.03052	-0.06531	0.0415	-0.03735	-0.05334		-6.56	0.07749	0
-4.26	0.00201	-0.03345	0.02808	-0.03436	0.05939	0.01355	0.00232	0.00183		-4.26	-0.01947	-0.04846	-0.02777	0.02997	-0.04517	-0.06006	-0.03351		-4.26	-0.05493	0.00769	0.04114	0.03119	-0.06012	-0.01239	-0.00641	-0.01575		-4.26	-0.01892	0.00354	-0.04944	-0.02051	-0.0105	-0.026	-0.03552		-4.26	-0.00366	-0.01257	-0.02075	-0.05554	0.0415	-0.03735	-0.04358		-6.46	0.14817	0
-4.16	-0.0097	-0.03931	0.01831	-0.04022	0.04767	0.00574	-0.01331	0.00574		-4.16	-0.01361	-0.04572	-0.02777	0.03973	-0.0354	-0.05029	-0.02374		-4.16	-0.0647	0.00183	0.03723	0.01947	-0.07068	-0.01434	-0.01617	-0.03217		-4.16	-0.02869	-0.01794	-0.06628	-0.03027	-0.02026	-0.03577	-0.04529		-4.16	0.0061	-0.01257	-0.02075	-0.04382	0.0415	-0.03735	-0.04358		-6.36	0.0324	0
-4.06	-0.00385	-0.02759	0.0144	-0.0285	0.05353	0.00964	0.00232	0.01746		-4.06	-0.01166	-0.05157	-0.03754	0.03387	-0.04126	-0.04639	-0.01984		-4.06	-0.08032	-0.00793	0.03723	0.01556	-0.0777	-0.00848	-0.01617	-0.03723		-4.06	-0.03259	-0.01794	-0.06628	-0.03027	-0.02026	-0.03577	-0.05505		-4.06	0.01074	-0.01257	-0.01099	-0.04382	0.0415	-0.03735	-0.04358		-6.26	-0.0278	0
-3.96	-0.00385	-0.04321	-0.00397	-0.04218	0.05157	0.0116	0.00232	0.00183		-3.96	6.10352e-05	-0.04572	-0.03754	0.0495	-0.02954	-0.04523	-0.00421		-3.96	-0.09009	-0.01379	0.04309	0.02142	-0.06598	-0.01434	-0.02203	-0.02747		-3.96	-0.04822	-0.01794	-0.05652	-0.03027	-0.02026	-0.03577	-0.04529		-3.96	0.01782	-0.01257	-0.02075	-0.04382	0.05127	-0.03735	-0.04358		-6.16	0.05759	0
-3.86	-0.0097	-0.02759	0.00269	-0.03827	0.04572	0.00964	0.01013	0.00769		-3.86	6.10352e-05	-0.05353	-0.03754	0.03973	-0.0354	-0.06006	-0.00812		-3.86	-0.10571	-0.00403	0.03137	0.01556	-0.06598	-0.01825	-0.0318	-0.02863		-3.86	-0.04431	-0.0238	-0.05261	-0.02637	-0.01636	-0.04358	-0.05115		-3.86	0.01782	-0.01257	-0.01099	-0.04382	0.06689	-0.04907	-0.04358		-6.06	-0.14184	0
-3.76	-0.01556	-0.03735	-0.00122	-0.04803	0.03009	-0.00012207	0.02185	0.00769		-3.76	-0.0097	-0.05353	-0.03558	0.03192	-0.03735	-0.06006	-0.01202		-3.76	-0.09985	0.00183	0.03723	0.01166	-0.07184	-0.02216	-0.04431	-0.02045		-3.76	-0.03845	-0.01794	-0.05652	-0.02441	-0.000732422	-0.03772	-0.04529		-3.76	0.01392	-0.00671	-0.00513	-0.03796	0.0708	-0.04712	-0.05139		-5.96	-0.0477	0
-3.66	-0.03003	-0.03931	-0.00903	-0.04022	0.02814	-0.01575	0.02655	-0.00793		-3.66	-0.0058	-0.03986	-0.03949	0.03583	-0.03931	-0.04639	-0.01202		-3.66	-0.09985	0.00769	0.03528	0.0097	-0.06793	-0.02802	-0.05328	-0.02472		-3.66	-0.03845	-0.00818	-0.04675	-0.02051	-0.0105	-0.02795	-0.04529		-3.66	0.00806	-0.01453	-0.01489	-0.03406	0.08057	-0.05884	-0.05334		-5.86	0.01423	0
-3.56	-0.03235	-0.03265	-0.01215	-0.02966	0.0387	-0.01495	0.03943	-0.00714		-3.56	-0.00385	-0.02618	-0.03754	0.03583	-0.02954	-0.03271	-0.00421		-3.56	-0.09985	0.0155	0.03918	0.01361	-0.06909	-0.03778	-0.05914	-0.02826		-3.56	-0.03845	-0.01794	-0.05652	-0.02051	-0.0105	-0.03381	-0.04529		-3.56	0.01782	0.00696	-0.02075	-0.02429	0.08057	-0.04907	-0.04358		-5.76	0.09507	0
-3.46	-0.03314	-0.04126	-0.03638	-0.03632	0.02618	-0.01379	0.02966	-0.01965		-3.46	-0.0097	-0.03986	-0.04144	0.04364	-0.0354	-0.03271	-0.01788		-3.46	-0.09399	0.02643	0.03528	0.01947	-0.06091	-0.05341	-0.05719	-0.02942		-3.46	-0.03845	-0.01794	-0.06628	-0.03027	-0.01636	-0.04163	-0.05505		-3.46	0.02759	0.01477	-0.01099	-0.00476	0.0708	-0.03931	-0.02991		-5.66	0.16147	0
-3.36	-0.02728	-0.03149	-0.06763	-0.04022	0.03204	-0.00989	0.04334	-0.01575		-3.36	-0.01556	-0.04572	-0.0481	0.0495	-0.04517	-0.03076	-0.02374		-3.36	-0.10101	0.02881	0.02551	0.01831	-0.06323	-0.05847	-0.06812	-0.03253		-3.36	-0.02673	-0.00623	-0.06433	-0.02832	-0.00854	-0.026	-0.05969		-3.36	0.01782	0.005	-0.01099	-0.01648	0.08642	-0.04907	-0.03577		-5.56	0.09293	0
-3.26	-0.03394	-0.01862	-0.09656	-0.06055	0.02539	-0.01068	0.04449	-0.02045		-3.26	-0.00854	-0.02618	-0.06293	0.06042	-0.0354	-0.0249	-0.01398		-3.26	-0.07446	0.02057	-0.01239	0.01752	-0.06989	-0.05145	-0.08063	-0.03333		-3.26	-0.02283	-0.01209	-0.05066	-0.03223	0.00513	-0.01819	-0.04846		-3.26	0.03149	0.02063	0.00269	-0.000854492	0.07471	-0.02368	-0.01428		-5.46	0.08765	0
-3.16	-0.039	-0.0022	-0.13599	-0.07147	0.00665	-0.03217	0.04919	-0.03607		-3.16	-0.02142	-0.01447	-0.11841	0.0495	-0.05298	-0.02881	-0.01086		-3.16	-0.07526	-0.03607	-0.06824	0.00775	-0.06403	-0.07178	-0.13611	-0.05286		-3.16	-0.01697	-0.01599	-0.05457	-0.03027	-0.00854	-0.00647	-0.03552		-3.16	0.01904	0.01282	0.00464	-0.00867	0.05127	-0.02759	-0.02405		-5.36	0.09155	0
-3.06	-0.05658	-0.01001	-0.17975	-0.08203	-0.01367	-0.05286	0.03162	-0.05286		-3.06	-0.03705	-0.03284	-0.16449	0.05341	-0.04907	-0.03076	-0.01984		-3.06	-0.11743	-0.07629	-0.112	-0.01178	-0.07574	-0.11475	-0.17517	-0.0509		-3.06	-0.02087	-0.02966	-0.05457	-0.02637	-0.00854	-0.00647	-0.04529		-3.06	0.0061	0.00696	-0.01099	-0.00867	0.06103	-0.01392	-0.02405		-5.26	0.09058	0
-2.96	-0.10034	-0.02563	-0.20239	-0.10272	-0.07227	-0.09662	0.0238	-0.06653		-2.96	-0.08667	-0.1004	-0.19458	0.03503	-0.05963	-0.05304	-0.0304		-2.96	-0.14752	-0.10248	-0.14246	0.02142	-0.12732	-0.15106	-0.21149	-0.01575		-2.96	-0.02283	-0.03552	-0.05847	-0.02051	-0.00854	-0.026	-0.04138		-2.96	0.0061	0.01672	-0.00708	-0.01062	0.05127	-0.01196	-0.01428		-5.16	0.06323	0
-2.86	-0.17377	-0.03265	-0.22192	-0.10584	-0.13593	-0.1759	0.000366211	-0.10364		-2.86	-0.11322	-0.12189	-0.21137	-0.02277	-0.05414	-0.07568	-0.06396		-2.86	-0.12836	-0.07745	-0.11902	0.08667	-0.13629	-0.13544	-0.1861	0.0155		-2.86	-0.01111	-0.02771	-0.05457	-0.01074	0.00122	-0.02014	-0.02966		-2.86	-0.00366	0.02649	-0.00122	0.005	0.04663	-0.00415	-0.01428		-5.06	0.05112	0
-2.76	-0.14758	-0.0022	-0.15198	-0.00739	-0.10779	-0.15363	0.000366211	-0.09698		-2.76	-0.08313	-0.10236	-0.17932	-0.03253	-0.06158	-0.06592	-0.0589		-2.76	-0.10767	-0.05481	-0.08698	0.08899	-0.15466	-0.12763	-0.15405	-0.03998		-2.76	-0.02673	-0.01794	-0.05652	-0.01074	-0.00464	-0.03772	-0.02576		-2.76	-0.0083	0.01599	-0.00586	0.000366211	0.03442	-0.0127	-0.01892		-4.96	0.05972	0
-2.66	-0.06049	0.04077	-0.03052	0.08398	-0.03046	-0.07043	-0.00824	-0.0509		-2.66	-0.03314	-0.09454	-0.13519	-0.02081	-0.07056	-0.04755	-0.04327		-2.66	-0.09985	-0.03723	-0.06042	0.02844	-0.18823	-0.10339	-0.14313	-0.09583		-2.66	-0.03845	-0.03748	-0.06628	-0.02637	-0.03003	-0.04358	-0.04919		-2.66	-0.01782	0.01941	-0.01807	-0.00208	0.04077	-0.02686	-0.03503		-4.86	0.10034	0
-2.56	0.02698	0.09503	0.10852	0.11285	0.05505	0.03851	-0.00281	0.02209		-2.56	-0.02258	-0.08008	-0.10431	-0.01611	-0.08734	-0.04559	-0.05029		-2.56	-0.08344	-0.00909	-0.02838	-0.07117	-0.18707	-0.09052	-0.1228	-0.12317		-2.56	-0.05408	-0.0531	-0.07214	-0.0127	-0.04565	-0.06311	-0.07068		-2.56	-0.01807	0.00427	-0.01172	-0.0094	0.02978	-0.01978	-0.03845		-4.76	0.08862	0
-2.46	0.13171	0.17358	0.25348	0.13751	0.14612	0.14325	0.04529	0.09637		-2.46	0.03015	-0.02344	-0.03949	0.00848	-0.0733	-0.00342	-0.03741		-2.46	-0.05103	0.03308	0.00989	-0.1153	-0.15387	-0.06512	-0.08649	-0.12982		-2.46	-0.04163	-0.04919	-0.06824	-0.01074	-0.03784	-0.05139	-0.05505		-2.46	-0.04272	0.0011	-0.02075	-0.02039	0.02002	-0.02173	-0.03577		-4.66	0.08276	0
-2.36	0.19537	0.21851	0.36401	0.16681	0.2254	0.23425	0.09412	0.16394		-2.36	0.05865	0.01483	0.00934	0.01825	-0.07251	0.05713	0.00555		-2.36	-0.00726	0.02722	0.04974	-0.13953	-0.14996	-0.05731	-0.08258	-0.17981		-2.36	-0.05017	-0.07654	-0.06824	-0.03027	-0.0437	-0.06506	-0.08435		-2.36	-0.03882	-0.000854492	-0.052	-0.0282	0.0188	-0.04321	-0.05139		-4.56	0.0896	0
-2.26	0.17114	0.15833	0.34448	0.13281	0.18945	0.1983	0.14179	0.17096		-2.26	0.0528	0.00897	0.05426	-0.03058	-0.09985	0.04816	-0.04523		-2.26	0.06616	0.0448	0.05286	-0.10278	-0.15973	-0.05457	-0.065	-0.20911		-2.26	-0.08142	-0.08044	-0.07019	-0.04004	-0.03589	-0.09631	-0.07263		-2.26	-0.04077	0.01672	-0.03247	-0.00281	0.06104	-0.03931	-0.02014		-4.46	0.09741	0
-2.16	0.01569	0.00562	0.17767	0.02423	0.06329	0.07605	0.07068	0.06042		-2.16	0.14264	0.02069	0.10974	-0.03058	-0.05414	0.09424	-0.01007		-2.16	0.07593	0.05066	0.05676	-0.04224	-0.19098	-0.06512	-0.05249	-0.1712		-2.16	-0.09387	-0.09802	-0.07288	-0.06616	0.00903	-0.12561	-0.04211		-2.16	-0.00757	0.0304	-0.04028	0.01355	0.06689	-0.02173	-0.01624		-4.36	0.10522	0
-2.06	-0.01245	-0.01471	0.12689	0.00861	-0.00195	0.02252	0.05621	0.03699		-2.06	0.15552	0.00427	0.17651	-0.02277	-0.0022	0.06726	-0.0343		-2.06	0.06067	0.03229	0.03174	0.02924	-0.17731	-0.06592	-0.06073	-0.10169		-2.06	-0.12048	-0.09998	-0.0968	-0.0752	0.00513	-0.14123	0.01331		-2.06	-0.01343	0.0304	-0.052	0.01868	0.1001	-0.04321	-0.01819		-4.26	0.0896	0
-1.96	-0.0351	-0.00922	0.08783	0.00861	-0.02069	0.00964	0.02771	0.03033		-1.96	0.10553	-0.01953	0.14606	-0.013	-0.00336	0.01495	-0.03662		-1.96	0.02594	0.04559	-0.0069	0.01166	-0.13159	-0.08661	-0.10523	-0.09698		-1.96	-0.11926	-0.08899	-0.06311	-0.06738	0.00708	-0.12756	0.02502		-1.96	-0.01733	0.02649	-0.03638	0.04602	0.11182	-0.02368	-0.02405		-4.16	0.06909	0
-1.86	-0.04993	0.00171	0.02692	0.01721	-0.02771	-0.03918	-0.03674	-0.00128		-1.86	0.06921	-0.02423	0.0863	-0.00635	0.01147	0.01025	-0.04718		-1.86	-0.01862	0.01276	-0.03192	-0.01257	-0.14099	-0.12177	-0.12439	-0.12006		-1.86	-0.1322	-0.1156	-0.07141	-0.08691	0.00781	-0.1217	-0.01599		-1.86	-0.00366	0.02649	-0.04419	0.06946	0.10596	0.0083	-0.05334		-4.06001	0.04468	0
-1.76	-0.04761	-0.01978	0.00189	-0.00977	-0.01172	-0.06927	-0.06018	-0.03412		-1.76	0.03638	-0.03284	0.03394	-0.00403	0.00677	0.0036	-0.07922		-1.76	-0.05103	-0.02747	-0.05847	-0.04614	-0.14606	-0.13739	-0.14117	-0.12122		-1.76	-0.09436	-0.11951	-0.06897	-0.12476	0.00122	-0.09631	-0.04724		-1.76	-0.00171	0.04089	-0.07349	0.03821	0.1106	0.02832	-0.07288		-3.96	0.0398	0
-1.66	-0.04797	-0.0354	-0.03442	-0.0285	-0.01404	-0.11261	-0.09924	-0.05481		-1.66	0.00201	-0.03711	-0.00238	-0.00519	0.02008	0.0083	-0.10107		-1.66	-0.06079	-0.02472	-0.03894	-0.03912	-0.12183	-0.12177	-0.10797	-0.11145		-1.66	0.61121	-0.09021	-0.03894	-0.09595	0.37427	0.03491	-0.03479		-1.66	0.05566	0.03162	-0.01917	0.05969	-0.35693	0.06775	-0.08069		-3.86	0.06421	0
-1.56	-0.05658	-0.0354	-0.05981	-0.01599	-0.00311	-0.1427	-0.14807	-0.08215		-1.56	-0.01947	-0.0379	-0.0766	-0.00323	0.01849	-0.00458	-0.09796		-1.56	-0.04712	-0.00989	-0.02136	-0.0528	-0.10114	-0.11395	-0.10016	-0.09973		-1.56	1.40597	0.03979	0.14856	0.24158	0.9996	0.47701	0.33435		-1.56	0.16577	-0.28528	0.25269	0.23853	-0.61471	0.21603	-0.1991		-3.76	0.08881	0
-1.46	-0.0351	-0.02759	-0.06567	-0.02264	-0.01874	-0.16614	-0.19495	-0.09387		-1.46	-0.04291	-0.05548	-0.14887	-0.01886	-0.01196	-0.0296	-0.13196		-1.46	-0.09985	-0.047	-0.05457	-0.09967	-0.11481	-0.15186	-0.13922	-0.1134		-1.46	0.71851	0.17773	0.27393	0.45801	0.67078	0.48999	0.49377		-1.46	0.18616	-0.39624	0.41748	0.3667	0.1958	0.27161	-0.15613		-3.66	0.09488	0
-1.36	-0.04877	-0.02759	-0.06177	-0.01483	-0.00897	-0.2052	-0.2301	-0.12317		-1.36	-0.05072	-0.05353	-0.22504	-0.03058	-0.0354	-0.06396	-0.16827		-1.36	-0.11353	-0.04584	-0.04675	-0.12116	-0.09412	-0.13934	-0.1275	-0.09973		-1.36	0.01477	-0.06628	0.07007	0.03967	-0.04321	-0.14392	-0.06165		-1.36	-0.02747	0.0824	0.16602	0.28088	0.1665	0.12915	0.14002		-3.56001	0.09155	0
-1.26	-0.05267	-0.0061	-0.07935	0.01056	0.000793457	-0.1767	-0.25629	-0.19544		-1.26	-0.05267	-0.02307	-0.1723	0.00848	-0.01001	-0.03467	-0.1507		-1.26	-0.1272	-0.04895	-0.0448	-0.11725	-0.06989	-0.08661	-0.10407	-0.14661		-1.26	0.03772	-0.09998	0.00952	-0.00415	-0.00781	-0.16858	0.01453		-1.26	-0.1814	-0.01575	0.1023	0.17761	0.10474	0.05127	0.08215		-3.46	0.09839	0
-1.16	-0.0097	0.00641	-0.06763	0.02893	0.00861	-0.1095	-0.15509	-0.14465		-1.16	-0.039	-0.02539	-0.05707	0.02881	-0.00415	-0.06006	-0.18195		-1.16	-0.0686	-0.047	-0.05261	-0.04498	-0.05035	-0.06512	-0.09821	-0.08606		-1.16	0.10217	-0.02112	0.10877	0.05103	0.06763	-0.11389	0.01917		-1.16	-0.10645	-0.04382	0.13745	0.1886	0.1333	0.12866	0.09631		-3.36	0.11108	0
-1.06	-0.00189	0.00562	-0.07465	0.02618	0.0047	-0.12317	-0.12463	-0.13489		-1.06	-0.05347	-0.03479	-0.06958	0.00964	-0.02643	-0.07062	-0.24133		-1.06	-0.05768	-0.08881	-0.01825	-0.04968	-0.02966	-0.03857	-0.07556	-0.04272		-1.06	0.12097	0.01721	0.04895	0.03223	0.05908	-0.07874	0.04651		-1.06	-0.0459	-0.03992	0.10425	0.20227	0.23486	0.18408	0.09509		-3.26	0.1189	0
-0.96	-0.03003	0.03998	-0.10162	-0.00195	0.000793457	-0.10364	-0.13519	-0.1759		-0.96	-0.07806	-0.08673	-0.11487	-0.02356	-0.08813	-0.11279	-0.29327		-0.96	-0.05804	-0.06378	0.01068	-0.03442	-0.04175	-0.01941	-0.0271	-0.00439		-0.96	0.01624	0.00671	0.04114	0.00293	0.03442	-0.09631	-0.00623		-0.96	0.0022	0.02844	0.21558	0.25501	0.26294	0.25366	0.1615		-3.16	0.12573	0
-0.86	-0.02728	0.07202	-0.10669	-0.00116	-0.00116	-0.16888	-0.13049	-0.15833		-0.86	-0.04602	-0.06134	-0.10474	-0.05206	-0.11157	-0.15186	-0.30499		-0.86	-0.05103	-0.0556	-0.02917	-0.00592	-0.0152	0.00519	-0.01227	0.03503		-0.86	-0.10022	0.07263	0.00989	-0.07715	-0.00977	-0.22327	-0.0238		-0.86	0.15918	0.02063	0.18628	0.1886	0.43408	0.34156	0.10169		-3.06001	0.12573	0
-0.76	-0.00696	0.01422	-0.11762	0.03674	0.00549	-0.138	-0.09454	-0.14386		-0.76	-0.05151	-0.03986	-0.11371	-0.08331	-0.14282	-0.18195	-0.35577		-0.76	-0.02954	-0.02747	-0.02332	0.06165	0.05902	0.07941	0.03851	0.08191		-0.76	0.05652	-0.11902	-0.1803	-0.17358	0.02588	-0.29822	-0.0675		-0.76	0.04712	0.11047	0.14844	0.13001	0.26611	0.33252	0.31897		-2.96	0.1355	0
-0.66	-0.08276	-0.07056	-0.16217	0.05273	0.05548	-0.11536	-0.06213	-0.29584		-0.66	-0.11322	-0.08008	-0.13245	-0.07355	-0.14203	-0.21552	-0.38702		-0.66	-0.04242	-0.01886	-0.03619	0.04175	0.02777	0.08136	0.07758	0.12878		-0.66	0.07874	-0.14294	-0.24988	-0.03809	0.12231	-0.14832	0.13635		-0.66	0.16553	0.0304	0.41052	0.1156	-0.20618	0.30054	0.12439		-2.86	0.1189	0
-0.56	-0.0921	-0.20026	-0.21686	-0.09961	-0.000366211	-0.27551	-0.11487	-0.15717		-0.56	-0.0929	-0.04883	-0.16058	-0.15717	-0.10571	-0.33624	-0.49249		-0.56	-0.14557	-0.02435	-0.05457	-0.10791	0.02112	-0.04718	0.026	0.0022		-0.56	0.30251	0.36011	0.05713	0.29236	-0.03196	0.17092	-0.00781		-0.56	0.0459	-0.4364	-0.02893	0.01709	0.45944	0.36734	0.09436		-2.76	0.11597	0
-0.46	0.00983	0.05597	-0.11414	-0.06409	-0.00586	-0.07043	-0.11408	-0.10407		-0.46	0.2309	0.21484	0.06244	-0.04816	0.14465	0.08331	-0.29681		-0.46	-0.18848	-0.19385	-0.07056	-0.31683	-0.42297	-0.33972	-0.25714	-0.2489		-0.46	-0.06189	-0.25305	0.13928	-0.30054	-0.58508	-0.2146	-0.75427		-0.46	-0.07129	0.41394	-0.36023	0.05737	0.1239	-0.09753	-0.04639		-2.66	0.13745	0
-0.36	0.0899	0.05792	-0.40472	0.14844	-0.94568	-0.36383	0.08978	-2.3681		-0.36	0.10864	0.25507	0.38904	0.11237	0.16925	0.25909	0.1247		-0.36	0.12671	0.17212	0.20013	0.01318	-0.357	-0.06628	-0.72437	-2.31653		-0.36	3.32708	-0.46948	-0.15222	-0.38025	1.6441	-0.37885	0.96411		-0.36	-0.47754	-0.10913	0.13428	-0.25049	0.50249	-0.3781	0.32239		-2.56001	0.15445	0
-0.26	-4.7605	-4.06897	-7.42267	-4.69452	-10.8707	-6.76184	-4.77618	-12.4794		-0.26	-5.91864	-2.18475	-2.03595	-5.1673	-3.46313	-1.5108	-1.75146		-0.26	0.4693	-4.07745	-0.68152	-4.40277	-4.92145	-3.59753	-6.01263	-6.0415		-0.26	-0.03186	-0.96411	-0.59753	-0.64197	-0.89026	-0.6366	-0.47583		-0.26	-1.1333	-1.1958	-0.66846	-0.58997	1.3252	-0.26856	1.26538		-2.46	0.1679	0
-0.16	-5.43469	-5.67682	-5.22626	-10.7621	-6.54297	-4.43921	-6.77228	-3.50836		-0.16	-4.11005	-3.43945	-3.284	-5.67822	-3.83655	-7.86823	-6.02179		-0.16	-8.83502	-7.74426	-7.62061	-4.21411	-3.80701	-4.49518	-2.34705	1.81433		-0.16	-0.51148	-0.24597	0.07947	-0.24036	-0.4679	0.31702	-0.8335		-0.16	0.42566	0.87573	0.63013	0.67578	0.63025	1.28735	-0.13294		-2.36	0.14917	0
-0.06	0.0575	0.10559	0.55774	-0.68127	1.13086	1.63617	1.98163	1.0733		-0.06	0.18756	-0.29724	-0.08478	-0.16455	0.27515	-1.47021	-0.66516		-0.06	-2.01001	-0.37585	-0.95648	0.40271	0.89771	1.16028	2.53265	1.487		-0.06	1.01501	1.08044	0.97315	1.07861	1.29259	2.02868	0.82031		-0.06	0.96985	1.01477	0.96021	1.37146	0.83949	2.39354	0.78223		-2.26	0.09116	0
0.04	0.55005	0.95953	0.97064	0.94959	1.93518	2.69751	3.75702	1.08228		0.04	0.56574	0.4469	0.41052	0.49329	0.81616	1.03174	0.93213		0.04	0.39075	0.72253	0.69617	1.09955	1.80743	2.5376	3.92365	1.72015		0.04	0.97046	1.02075	0.93408	1.02869	1.4032	2.27393	1.06641		0.04	0.80762	0.76038	0.85339	1.42688	1.32861	2.66919	1.00989		-2.16	0.07339	0
0.14	0.61139	0.75324	1.0589	1.20233	1.95935	3.36859	4.52771	1.12488		0.14	0.28717	0.50153	0.44916	0.48578	1.11066	1.63837	1.00238		0.14	0.42633	0.47797	0.69934	1.16241	1.90118	2.7583	4.1936	1.7569		0.14	0.78844	0.93677	0.82507	0.98999	1.4785	2.34508	1.26599		0.14	0.80017	1.01477	1.06787	1.45105	1.81421	2.97705	1.55444		-2.06001	0.00677	0
0.24	0.41962	0.70288	0.84332	0.93207	2.08362	3.49091	4.82776	0.93817		0.24	0.04498	0.3941	0.52692	0.49402	1.16266	1.77942	1.12469		0.24	0.16773	0.38934	0.43805	1.08081	1.9184	3.26807	4.53931	2.07257		0.24	0.6322	0.77771	0.73254	1.08264	1.48047	2.21497	1.26599		0.24	0.7323	0.93005	1.15271	1.59412	1.79932	3.3092	1.95142		-1.96	-0.0141	0
0.34	0.23407	0.60565	1.06989	1.07227	2.3266	3.72644	5.02496	1.16241		0.34	0.30902	0.60974	0.49335	0.83661	1.47711	2.30554	1.25006		0.34	0.10718	0.37408	0.63562	1.36005	2.31879	3.61456	5.16858	2.3194		0.34	0.77368	0.92346	0.8584	1.12292	1.76575	2.42407	1.5426		0.34	0.39282	0.5304	0.85144	1.31824	2.07385	3.03101	2.01733		-1.86	-0.05785	0
0.44	0.13721	0.61658	0.93201	0.95392	2.37231	4.04169	5.26837	1.25421		0.44	0.14032	0.33478	0.40625	0.97492	1.27753	2.4892	1.41296		0.44	0.26502	0.52411	0.77631	1.49603	2.68677	3.92981	5.37604	2.67645		0.44	0.91931	0.9469	0.95789	1.32324	1.94848	2.62829	1.80505		0.44	0.50684	0.66711	1.03076	1.63391	2.32593	3.25439	2.32166		-1.76	0.00172	0
0.54	0.06335	0.56384	0.79565	1.10394	2.37189	4.19012	5.54572	1.31317		0.54	0.00867	0.41211	0.40546	0.77606	1.44781	2.58917	1.58368		0.54	0.20172	0.43311	0.86694	1.56989	2.91644	4.13373	5.68579	2.96356		0.54	0.89197	0.89099	1.01257	1.35645	2.05591	2.71497	1.93787		0.54	0.58228	0.76794	1.15698	1.78625	2.46802	3.44702	2.51538		-1.66	0.09879	0
0.64	0.05322	0.56305	0.84021	1.0481	2.43988	4.28387	5.74609	1.35693		0.64	-0.11829	0.47186	0.58435	0.85773	1.6037	2.83136	1.69385		0.64	0.12439	0.38232	0.9068	1.66638	3.00201	4.34076	5.85846	3.0827		0.64	0.85803	0.84265	0.95837	1.47949	2.08129	2.72399	2.0094		0.64	0.56348	0.82019	1.23389	1.8905	2.62427	3.59619	2.65051		-1.56001	0.21713	0
0.74	0.12701	0.58649	0.90698	1.1297	2.56799	4.52722	5.8988	1.47253		0.74	-0.05579	0.45117	0.58942	0.9245	1.71735	2.92316	1.78369		0.74	0.14002	0.3905	0.92786	1.82141	3.14105	4.47864	5.98267	3.18933		0.74	0.85608	0.80627	0.97278	1.58105	2.14575	2.79626	2.11487		0.74	0.5647	0.89368	1.35034	1.95813	2.80591	3.67749	2.82825		-1.46	0.13217	0
0.84	0.13171	0.5896	0.93512	1.28088	2.72345	4.7323	6.06091	1.55847		0.84	-0.10346	0.42499	0.56207	1.00146	1.78882	3.10284	1.83759		0.84	0.12476	0.47723	0.97083	1.86011	3.26996	4.64777	6.09515	3.3905		0.84	0.79431	0.70349	0.92664	1.55054	2.15625	2.81067	2.18005		0.84	0.5791	0.91785	1.40771	2.05457	2.87354	3.6958	2.93176		-1.36	0.14917	0
0.94	0.15515	0.64587	1.01715	1.38519	2.93323	4.87958	6.22852	1.59912		0.94	-0.0968	0.42694	0.60779	1.04364	1.84821	3.31494	1.9458		0.94	0.17554	0.49988	1.04309	2.00189	3.45355	4.77277	6.24359	3.56433		0.94	0.81897	0.73523	0.99231	1.61426	2.28638	2.84314	2.25623		0.94	0.5249	0.92297	1.46558	2.10266	3.03565	3.71069	3.00134		-1.26	0.11401	0
1.04	0.16022	0.73608	1.09839	1.48126	3.1051	5.00769	6.37537	1.69714		1.04	-0.08978	0.42383	0.62848	1.13153	2.00446	3.47705	2.09735		1.04	0.1861	0.54675	1.09857	2.09564	3.59302	4.89581	6.36664	3.7323		1.04	0.82752	0.73669	1.04187	1.69312	2.35156	2.92395	2.41443		1.04	0.52759	0.95813	1.52417	2.16638	3.16138	3.78564	3.13611		-1.16	0.1232	0
1.14	0.16687	0.76538	1.21051	1.57581	3.2547	5.15613	6.4906	1.81122		1.14	-0.0437	0.49646	0.67065	1.23505	2.16302	3.65009	2.27704		1.14	0.26343	0.64832	1.12122	2.23236	3.76215	5.05988	6.49048	3.86316		1.14	0.83264	0.68127	1.03333	1.75098	2.39184	2.95447	2.48401		1.14	0.54395	1.01355	1.56006	2.276	3.18677	3.86767	3.25793		-1.06001	0.11987	0
1.24	0.211	0.82867	1.30542	1.66095	3.38751	5.32294	6.64685	1.94324		1.24	-0.0304	0.48749	0.69177	1.33075	2.32477	3.81885	2.41962		1.24	0.27594	0.68543	1.172	2.33978	3.89691	5.18097	6.5932	3.96863		1.24	0.87048	0.69885	1.04114	1.79077	2.51685	3.05676	2.53162		1.24	0.53931	1.02649	1.6062	2.36047	3.25049	3.87671	3.30017		-0.96	0.11615	0
1.34	0.25397	0.86304	1.38159	1.74377	3.50275	5.41003	6.73669	2.02722		1.34	-0.04407	0.47656	0.72302	1.40967	2.46539	3.95831	2.54425		1.34	0.28021	0.71082	1.23059	2.40033	4.00629	5.27081	6.67719	4.06628		1.34	0.89319	0.68713	1.08411	1.80957	2.56836	3.07751	2.55627		1.34	0.53418	1.05774	1.62183	2.39172	3.29224	3.9021	3.35681		-0.86	0.0738	0
1.44	0.2489	0.88843	1.42847	1.82306	3.59064	5.48541	6.8324	2.0788		1.44	-0.02808	0.51599	0.77222	1.48895	2.59857	4.09149	2.66882		1.44	0.27399	0.73816	1.28918	2.46283	4.13129	5.36261	6.76312	4.16003		1.44	0.91077	0.68518	1.11536	1.85327	2.60669	3.11267	2.59338		1.44	0.52173	1.07141	1.6499	2.42297	3.35791	3.90991	3.42712		-0.76	0.01148	0
1.54	0.26569	0.93726	1.51129	1.90784	3.70587	5.59442	6.93866	2.1698		1.54	-0.01361	0.52069	0.80426	1.56317	2.72125	4.229	2.79462		1.54	0.29077	0.77722	1.32239	2.50775	4.19574	5.4505	6.86078	4.24402		1.54	0.89783	0.70276	1.14661	1.90723	2.63989	3.14978	2.60779		1.54	0.55884	1.11829	1.73511	2.50305	3.39185	3.97314	3.52356		-0.66	-0.04752	0
1.64	0.29694	1.00757	1.61987	2.00665	3.77814	5.69324	7.04529	2.27216		1.64	-0.03235	0.50977	0.84998	1.61786	2.80835	4.32666	2.86102		1.64	0.32007	0.79871	1.40442	2.62494	4.2641	5.55988	6.96039	4.36316		1.64	0.91931	0.72961	1.18127	1.95947	2.69531	3.1825	2.64099		1.64	0.55689	1.12415	1.75269	2.5343	3.44775	3.97241	3.5658		-0.56001	0.10016	0
1.74	0.31256	1.0271	1.67651	2.06799	3.84259	5.7616	7.10974	2.33777		1.74	-0.04877	0.52655	0.87457	1.65887	2.91968	4.40283	2.93604		1.74	0.32202	0.81043	1.46497	2.70111	4.3598	5.672	7.05609	4.43152		1.74	0.94006	0.76721	1.22864	2.02051	2.74414	3.24158	2.6969		1.74	0.57446	1.14954	1.79175	2.57141	3.49341	4.00366	3.61267		-0.46	0.19214	0
1.84	0.29498	1.02319	1.67572	2.10742	3.91095	5.83307	7.14606	2.39246		1.84	-0.04681	0.5578	0.8902	1.7038	3.02985	4.50244	3.0368		1.84	0.32398	0.828	1.49231	2.77417	4.42426	5.72198	7.11859	4.47058		1.84	0.94861	0.77112	1.27942	2.0498	2.77856	3.29626	2.73987		1.84	0.58032	1.1886	1.82764	2.62488	3.51416	4.03955	3.66931		-0.36	-0.06441	0
1.94	0.29108	1.04858	1.6687	2.17932	3.98322	5.90106	7.20349	2.453		1.94	-0.05347	0.56873	0.94489	1.76044	3.12982	4.59656	3.12976		1.94	0.35443	0.84869	1.53839	2.85266	4.48206	5.76807	7.17053	4.52057		1.94	0.95959	0.79456	1.29309	2.08765	2.82544	3.30017	2.78943		1.94	0.58496	1.18933	1.84448	2.66248	3.56958	4.05835	3.70251		-0.26	-0.03702	0
2.04	0.31531	1.04858	1.69879	2.2547	4.02814	5.94714	7.27771	2.52136		2.04	-0.06165	0.591	0.97614	1.83856	3.22321	4.68097	3.19696		2.04	0.35132	0.88074	1.57825	2.89056	4.53638	5.82745	7.20258	4.56433		2.04	0.98303	0.81482	1.32239	2.12012	2.87305	3.33533	2.83362		2.04	0.60571	1.21594	1.88745	2.68933	3.62549	4.07593	3.74036		-0.06001	-0.93109	0
2.14	0.36139	1.08374	1.74097	2.34143	4.09259	6.04871	7.34998	2.60223		2.14	-0.05463	0.62109	1.03668	1.88544	3.32202	4.76416	3.2829		2.14	0.35327	0.91003	1.61926	2.9472	4.58832	5.88409	7.2561	4.6405		2.14	0.99353	0.86096	1.33801	2.15991	2.89771	3.3595	2.85388		2.14	0.62524	1.2511	1.91675	2.73743	3.66455	4.11108	3.77869		0.04	-0.000852287	0.2205
2.24	0.37116	1.08374	1.77924	2.40625	4.14142	6.09088	7.3949	2.66315		2.24	-0.03979	0.63318	1.08356	1.93622	3.37982	4.84344	3.33954		2.24	0.34857	0.9151	1.65948	2.97375	4.62268	5.9126	7.29279	4.69049		2.24	1.00061	0.8844	1.38489	2.19824	2.92505	3.38416	2.88245		2.24	0.64087	1.2804	1.95386	2.77649	3.70435	4.14624	3.85486		0.14	0.10074	0.22108
2.34	0.35553	1.07788	1.80426	2.44885	4.19611	6.13544	7.42419	2.67645		2.34	-0.02649	0.6496	1.1402	1.98309	3.47321	4.92822	3.42743		2.34	0.33569	0.91785	1.69934	3.02026	4.65082	5.94348	7.31586	4.74597		2.34	1.0033	0.88245	1.3927	2.20605	2.927	3.39978	2.91833		2.34	0.65137	1.29016	1.98779	2.80969	3.73218	4.17432	3.89978		0.24	-0.01331	0.22165
2.44	0.36646	1.10913	1.83588	2.53595	4.26172	6.21588	7.48981	2.73541		2.44	0.00513	0.69647	1.19879	2.0448	3.56421	4.99188	3.53796		2.44	0.35407	0.93738	1.73059	3.08588	4.68011	5.99152	7.35376	4.79169		2.44	1.01819	0.90393	1.42078	2.23413	2.9707	3.41345	2.96448		2.44	0.646	1.31165	2.02148	2.81677	3.75244	4.19434	3.89783		0.34	0.0611	0.22223
2.54	0.36218	1.11499	1.86011	2.57697	4.3172	6.28583	7.54413	2.77332		2.54	0.00867	0.72772	1.24176	2.09131	3.64624	5.07861	3.60596		2.54	0.35638	0.94714	1.76691	3.13	4.71448	6.02197	7.39124	4.84283		2.54	1.01428	0.91565	1.42981	2.25684	2.98755	3.42517	2.97815		2.54	0.65845	1.32336	2.04956	2.84094	3.77075	4.20288	3.91736		0.44	-0.05298	0.2228
2.64	0.35083	1.10443	1.85425	2.60626	4.3172	6.29791	7.57379	2.79675		2.64	0.01489	0.76874	1.30151	2.15222	3.72357	5.17352	3.6864		2.64	0.39038	1.0116	1.81146	3.21558	4.78833	6.0802	7.44086	4.90222		2.64	1.01501	0.91565	1.45911	2.27637	3.0227	3.43957	2.99963		2.64	0.67798	1.35266	2.07104	2.87097	3.82666	4.21729	3.9447		0.54	-0.05494	0.22338
2.74	0.31921	1.0943	1.85229	2.60431	4.33087	6.31708	7.59216	2.80261		2.74	0.02936	0.81366	1.33826	2.22217	3.80524	5.25323	3.77118		2.74	0.4021	1.0163	1.8302	3.24017	4.84418	6.13214	7.44672	4.94598		2.74	1.026	0.92029	1.47864	2.29004	3.0481	3.47205	3.02576		2.74	0.70337	1.39954	2.10229	2.91907	3.85864	4.24976	3.99622		0.64	-0.09303	0.22395
2.84	0.33991	1.11694	1.91364	2.66565	4.39142	6.39441	7.65741	2.84247		2.84	0.06531	0.82538	1.37457	2.29364	3.88257	5.32471	3.85791		2.84	0.41968	1.05768	1.85284	3.27649	4.87933	6.17822	7.46741	5.00104		2.84	1.03772	0.9469	1.49817	2.32007	3.07813	3.49744	3.05627		2.84	0.72876	1.42883	2.13232	2.94836	3.87549	4.27905	4.03845		0.74	-0.1395	0.22453
2.94	0.37116	1.12866	1.92572	2.6922	4.41095	6.43542	7.68903	2.84869		2.94	0.06958	0.84686	1.41364	2.36005	3.9314	5.39032	3.9325		2.94	0.44116	1.078	1.90717	3.31244	4.9223	6.20325	7.50024	5.02136		2.94	1.04431	0.96448	1.51184	2.34473	3.09888	3.50525	3.08044		2.94	0.73535	1.44446	2.14917	2.97375	3.8794	4.29468	4.04822		0.84	-0.16547	0.2251
3.04	0.40241	1.12866	1.94684	2.70587	4.45001	6.47449	7.71326	2.86981		3.04	0.10437	0.87225	1.4566	2.42841	3.98413	5.46729	3.98096		3.04	0.47516	1.11005	1.95325	3.36011	4.94849	6.23566	7.53265	5.05731		3.04	1.0592	0.98596	1.53918	2.38965	3.11841	3.53137	3.12268		3.04	0.73071	1.44519	2.14917	2.96399	3.8938	4.29541	4.03845		0.94	-0.11978	0.22567
3.14	0.41217	1.1521	1.97845	2.72931	4.49493	6.48346	7.7406	2.91003		3.14	0.14966	0.90271	1.52496	2.49286	4.06616	5.53174	4.07001		3.14	0.51263	1.15338	2.01965	3.41711	4.99963	6.28644	7.58459	5.11627		3.14	1.07556	0.99573	1.56458	2.41577	3.14771	3.56189	3.14026		3.14	0.74439	1.46399	2.16675	2.98938	3.92041	4.28687	4.05676		1.04	-0.12485	0.22625
3.24	0.41492	1.13647	1.97809	2.7254	4.5047	6.47919	7.75897	2.90417		3.24	0.13367	0.9043	1.53668	2.54559	4.11969	5.59814	4.11688		3.24	0.52008	1.17175	2.06653	3.45306	5.04535	6.30402	7.62329	5.13464		3.24	1.07874	1.01721	1.57825	2.44043	3.15747	3.58142	3.17224		3.24	0.74634	1.48547	2.17847	3.00574	3.93994	4.29663	4.07947		1.14	-0.11841	0.22682
3.34	0.427	1.17944	2.00775	2.7547	4.53595	6.51276	7.80035	2.93073		3.34	0.1438	0.93982	1.58942	2.5788	4.20013	5.67041	4.1864		3.34	0.56537	1.25574	2.11731	3.52142	5.09222	6.37823	7.69086	5.19714		3.34	1.09436	1.01599	1.59851	2.45605	3.1875	3.59705	3.1969		3.34	0.75415	1.49915	2.20654	3.0304	3.9458	4.32397	4.09314		1.24	-0.09555	0.22739
3.44	0.41217	1.19427	2.00073	2.77423	4.52734	6.53113	7.82068	2.95105		3.44	0.16492	0.99219	1.64294	2.64716	4.25055	5.75049	4.24072		3.44	0.5896	1.29871	2.12433	3.55188	5.14301	6.42627	7.71936	5.20026		3.44	1.10486	1.0426	1.61926	2.46655	3.20825	3.61072	3.2301		3.44	0.7666	1.52063	2.23315	3.04602	3.96997	4.34619	4.10876		1.34	-0.14633	0.22797
3.54	0.43054	1.22906	2.00073	2.79572	4.55042	6.5495	7.82849	2.96747		3.54	0.16724	1.0238	1.68237	2.69989	4.32318	5.83252	4.29071		3.54	0.63922	1.33777	2.1767	3.6062	5.21918	6.50598	7.76196	5.23425		3.54	1.10803	1.06799	1.64465	2.47754	3.22778	3.63611	3.26208		3.54	0.78149	1.54602	2.2644	3.05969	3.99072	4.35718	4.13879		1.43999	-0.13736	0.22854
3.64	0.43091	1.2439	2.0105	2.83087	4.58008	6.55963	7.86365	2.99127		3.64	0.22742	1.07227	1.71716	2.78271	4.40289	5.91064	4.37079		3.64	0.66382	1.37878	2.18683	3.63586	5.23285	6.53955	7.78186	5.25183		3.64	1.13415	1.09729	1.67004	2.51074	3.25708	3.66028	3.28479		3.64	0.79126	1.56433	2.28394	3.08508	3.99585	4.37085	4.16345		1.54	-0.12915	0.22911
3.74	0.44147	1.24701	2.039	2.83984	4.60822	6.60535	7.86871	3.01941		3.74	0.25317	1.08044	1.7312	2.8241	4.45013	5.9411	4.42548		3.74	0.68726	1.40027	2.22162	3.67456	5.27661	6.58215	7.83032	5.28503		3.74	1.13538	1.1012	1.67981	2.53027	3.26367	3.66736	3.30042		3.74	0.80029	1.5863	2.30273	3.09802	4.00903	4.37598	4.15881		1.64	-0.13288	0.22968
3.84	0.43951	1.26227	2.06598	2.87073	4.63947	6.63934	7.88708	3.05341		3.84	0.2489	1.10938	1.76208	2.85303	4.47906	5.9837	4.48016		3.84	0.70288	1.42957	2.26379	3.72455	5.31213	6.60596	7.85687	5.31042		3.84	1.15491	1.13635	1.7052	2.5564	3.28833	3.68103	3.32458		3.84	0.81274	1.59875	2.31714	3.10657	4.04346	4.37939	4.1615		1.74	-0.13617	0.23026
3.94	0.46491	1.30951	2.11011	2.91211	4.67462	6.69049	7.9281	3.11316		3.94	0.2688	1.1449	1.78589	2.91669	4.53882	6.05908	4.54462		3.94	0.72516	1.46161	2.297	3.73627	5.33521	6.60754	7.88617	5.31512		3.94	1.16345	1.14685	1.71887	2.57715	3.31177	3.70056	3.3512		3.94	0.83887	1.61829	2.33081	3.13196	4.06494	4.40015	4.19153		1.84	-0.14966	0.23083
4.04	0.47156	1.33063	2.11792	2.92542	4.70471	6.7038	7.93866	3.15613		4.04	0.2821	1.14453	1.81091	2.96356	4.60406	6.1333	4.59424		4.04	0.73724	1.48346	2.33606	3.76361	5.38049	6.64893	7.91547	5.33502		4.04	1.16077	1.15784	1.72473	2.57715	3.31763	3.70642	3.36487		4.04	0.85962	1.63782	2.35693	3.15222	4.07861	4.40991	4.21814		1.93999	-0.15747	0.2314
4.14	0.4895	1.38257	2.14917	2.98126	4.72656	6.74518	7.98981	3.203		4.14	0.31451	1.18201	1.85309	2.99091	4.65717	6.1958	4.6571		4.14	0.72046	1.48346	2.34698	3.76672	5.40472	6.67316	7.91858	5.34753		4.14	1.16858	1.17737	1.74231	2.59668	3.33325	3.72083	3.38513		4.14	0.85962	1.64758	2.37573	3.16711	4.08325	4.41772	4.22205		2.04	-0.13404	0.23197
4.24	0.49109	1.3728	2.14996	2.99573	4.73987	6.77997	8.01288	3.23114		4.24	0.29889	1.20038	1.85815	3.02917	4.6853	6.23016	4.68524		4.24	0.74585	1.48114	2.39154	3.77808	5.44067	6.67786	7.96313	5.36981		4.24	1.18494	1.1969	1.77356	2.61499	3.36133	3.75134	3.40784		4.24	0.85962	1.65344	2.38745	3.17297	4.09424	4.42358	4.23181		2.14	-0.10571	0.23254
4.34	0.53522	1.40405	2.18353	3.0625	4.79572	6.82605	8.07574	3.28815		4.34	0.30866	1.23163	1.89294	3.06787	4.72906	6.26886	4.74072		4.34	0.73413	1.50769	2.41809	3.78235	5.46643	6.70752	7.96545	5.38385		4.34	1.1842	1.1969	1.77356	2.62988	3.36841	3.7572	3.40198		4.34	0.87915	1.67761	2.40112	3.18665	4.09814	4.43799	4.25208		2.24	-0.11295	0.23312
4.44	0.54889	1.41187	2.20776	3.0672	4.82422	6.85455	8.10193	3.2948		4.44	0.32428	1.24725	1.92065	3.09442	4.78412	6.31415	4.78796		4.44	0.76538	1.51276	2.43292	3.79681	5.49457	6.73761	7.98187	5.40417		4.44	1.20374	1.21643	1.797	2.65527	3.3938	3.77087	3.43127		4.44	0.89282	1.6886	2.40112	3.19641	4.11768	4.44897	4.26111		2.34	-0.10278	0.23369
4.54	0.5567	1.41772	2.22028	3.08167	4.84924	6.87567	8.12811	3.32294		4.54	0.31763	1.25897	1.94098	3.12372	4.82788	6.33838	4.81024		4.54	0.78766	1.53778	2.46381	3.82416	5.5141	6.76105	8.02563	5.45691		4.54	1.21033	1.2262	1.80676	2.66577	3.39771	3.7865	3.44104		4.54	0.89941	1.70813	2.41089	3.2179	4.11963	4.46851	4.27087		2.43999	-0.09048	0.23426
4.64	0.56256	1.42944	2.24017	3.11914	4.8797	6.89636	8.18121	3.33893		4.64	0.35242	1.28632	1.97693	3.19403	4.87555	6.40558	4.87549		4.64	0.78882	1.54089	2.46887	3.81049	5.52777	6.75323	8.04633	5.45886		4.64	1.20764	1.23596	1.82434	2.68652	3.41797	3.797	3.45154		4.64	0.9104	1.71399	2.42651	3.21985	4.11841	4.47437	4.28137		2.54	-0.10004	0.23483
4.74	0.56567	1.44116	2.2644	3.14142	4.89844	6.91901	8.2074	3.35535		4.74	0.35553	1.29022	1.99683	3.21356	4.87006	6.43134	4.90515		4.74	0.80365	1.53229	2.47589	3.83002	5.53363	6.75909	8.04749	5.48621		4.74	1.224	1.25549	1.83875	2.69238	3.42896	3.81189	3.45862		4.74	0.9104	1.72766	2.42139	3.2179	4.14502	4.48413	4.28845		2.64	-0.07877	0.2354
4.84	0.56921	1.45953	2.2691	3.14221	4.90588	6.95184	8.21796	3.38153		4.84	0.35864	1.29218	2.00543	3.21942	4.90796	6.46924	4.92938		4.84	0.81616	1.56042	2.50598	3.83704	5.56018	6.80206	8.05219	5.51941		4.84	1.22522	1.26135	1.85559	2.70605	3.43872	3.81775	3.47229		4.84	0.92603	1.74329	2.43823	3.23352	4.14893	4.49463	4.30798		2.74	-0.08814	0.23597
4.94	0.586	1.4599	2.2851	3.17773	4.92657	6.97253	8.26129	3.40027		4.94	0.36218	1.29218	2.02576	3.25067	4.94	6.51025	4.96729		4.94	0.815	1.56903	2.50677	3.85425	5.55981	6.82159	8.06274	5.53699		4.94	1.23499	1.27966	1.87903	2.71973	3.45825	3.83142	3.4801		4.94	0.93384	1.7511	2.44214	3.23352	4.17432	4.49585	4.31189		2.84	-0.09204	0.23654
5.04	0.586	1.45679	2.30151	3.17657	4.93359	6.9823	8.26599	3.41705		5.04	0.38287	1.30975	2.06207	3.26825	4.98022	6.55322	5.00946		5.04	0.83099	1.57721	2.51495	3.88666	5.55511	6.8255	8.07758	5.53894		5.04	1.23376	1.30432	1.89465	2.74194	3.47852	3.84705	3.48596		5.04	0.95532	1.76868	2.45776	3.24329	4.17432	4.51147	4.32751		2.93999	-0.08716	0.23711
5.14	0.59106	1.46265	2.30933	3.20587	4.94611	6.99988	8.30505	3.43738		5.14	0.38287	1.32654	2.08667	3.29364	5.01343	6.58447	5.04382		5.14	0.82007	1.58777	2.52161	3.90149	5.55042	6.82941	8.0885	5.55261		5.14	1.23499	1.30823	1.90442	2.74707	3.48755	3.86072	3.50037		5.14	0.95996	1.76746	2.46167	3.25305	4.18872	4.50562	4.33606		3.04	-0.0813	0.23768
5.24	0.60828	1.48804	2.32379	3.22424	4.96838	7.02527	8.32263	3.46356		5.24	0.38013	1.34491	2.10114	3.31042	5.03998	6.60321	5.07001		5.24	0.82086	1.59637	2.53021	3.91089	5.56177	6.84113	8.09204	5.57294		5.24	1.24084	1.31409	1.91418	2.75684	3.50317	3.87317	3.50745		5.24	0.95923	1.77844	2.4812	3.25769	4.20361	4.50366	4.349		3.14	-0.07526	0.23825
5.34	0.63092	1.51147	2.33862	3.23633	5.0047	7.05652	8.34802	3.4823		5.34	0.36804	1.33203	2.10583	3.32178	5.05914	6.638	5.08838		5.34	0.82398	1.61237	2.56067	3.92572	5.56879	6.85284	8.11273	5.58698		5.34	1.24353	1.32385	1.91418	2.7666	3.50317	3.87244	3.52112		5.34	0.98071	1.80969	2.49878	3.27258	4.19971	4.51538	4.36462		3.24	-0.07544	0.23882
5.44	0.64264	1.53491	2.36908	3.25665	5.03516	7.09558	8.36365	3.51276		5.44	0.38287	1.35583	2.15778	3.35419	5.0896	6.68994	5.12079		5.44	0.83099	1.63464	2.57745	3.94641	5.58167	6.86652	8.13342	5.59949		5.44	1.24475	1.32776	1.9259	2.78687	3.50708	3.88806	3.53088		5.44	0.99048	1.81946	2.49878	3.2804	4.21533	4.52588	4.37244		3.34	-0.07349	0.23938
5.54	0.63989	1.53296	2.37378	3.26251	5.04572	7.09949	8.36285	3.51746		5.54	0.38873	1.36523	2.17535	3.39209	5.09821	6.729	5.14813		5.54	0.84937	1.66785	2.58215	3.95697	5.59027	6.87354	8.12836	5.60925		5.54	1.24475	1.32385	1.92981	2.78613	3.52148	3.88806	3.53674		5.54	0.99048	1.83313	2.48901	3.28235	4.2251	4.5271	4.37512		3.43999	-0.08344	0.23995
5.64	0.62195	1.52905	2.37457	3.27307	5.04065	7.09247	8.36249	3.50848		5.64	0.39069	1.37811	2.18707	3.43542	5.12592	6.77197	5.20087		5.64	0.85602	1.68738	2.59857	3.97144	5.60278	6.88098	8.14673	5.62292		5.64	1.25525	1.34143	1.94934	2.80957	3.53833	3.90564	3.54529		5.64	1.01001	1.84094	2.51318	3.29016	4.22583	4.53687	4.38416		3.54	-0.07349	0.24052
5.74	0.63678	1.53882	2.39526	3.28906	5.06329	7.12018	8.39294	3.52332		5.74	0.3692	1.38318	2.19684	3.43622	5.14038	6.79932	5.21649		5.74	0.86499	1.69519	2.61731	3.96594	5.61877	6.87042	8.15179	5.62292		5.74	1.26428	1.35706	1.97473	2.8252	3.5481	3.92712	3.5719		5.74	1.01074	1.85071	2.52417	3.30579	4.24072	4.54077	4.39001		3.64	-0.0647	0.24109
5.84	0.63678	1.54858	2.4101	3.2879	5.08984	7.14636	8.41443	3.53424		5.84	0.3645	1.40155	2.23199	3.45966	5.15601	6.82977	5.21649		5.84	0.87006	1.70691	2.63605	4.0097	5.64301	6.90167	8.16467	5.64246		5.84	1.27014	1.35901	1.97473	2.83179	3.56372	3.922	3.57385		5.84	1.02563	1.86047	2.53394	3.30579	4.24658	4.54663	4.39392		3.74	-0.05786	0.24166
5.94	0.63794	1.55835	2.41675	3.31329	5.1004	7.14441	8.42224	3.54089		5.94	0.38171	1.42499	2.25543	3.49756	5.21344	6.86847	5.26025		5.94	0.87555	1.71747	2.66107	4.02222	5.65942	6.94073	8.18579	5.65497		5.94	1.26502	1.36682	1.9845	2.82715	3.56445	3.93103	3.5719		5.94	1.04126	1.85461	2.5437	3.30579	4.26025	4.5564	4.40369		3.84	-0.06354	0.24223
6.04	0.64539	1.56305	2.42926	3.33752	5.11487	7.16473	8.42419	3.55731		6.04	0.39459	1.45233	2.28082	3.53894	5.24115	6.88525	5.29187		6.04	0.89429	1.74127	2.68567	4.04486	5.67346	6.96417	8.20258	5.67682		6.04	1.28186	1.38708	2.00403	2.84277	3.57935	3.96033	3.58752		6.04	1.05493	1.88074	2.55933	3.31946	4.27197	4.56689	4.42004		3.93999	-0.05786	0.24279
6.14	0.64655	1.58295	2.43433	3.35236	5.12305	7.17682	8.43982	3.57996		6.14	0.39655	1.46796	2.28864	3.54169	5.25171	6.9165	5.30243		6.14	0.90601	1.74792	2.69269	4.05774	5.68402	6.98175	8.22406	5.68933		6.14	1.28381	1.39417	2.01379	2.85059	3.59888	3.96619	3.60193		6.14	1.06665	1.88782	2.55933	3.33118	4.27979	4.57397	4.42126		4.04	-0.0481	0.24336
6.24	0.66022	1.59937	2.44995	3.36798	5.1297	7.18542	8.44958	3.58307		6.24	0.38092	1.44958	2.28864	3.53973	5.26147	6.92743	5.31415		6.24	0.90131	1.7616	2.69934	4.06635	5.68402	6.97784	8.2182	5.703		6.24	1.276	1.40784	2.02942	2.8623	3.60864	3.97595	3.60901		6.24	1.07056	1.89758	2.56909	3.33508	4.28638	4.57788	4.43298		4.14	-0.03833	0.24393
6.34	0.66608	1.61499	2.47064	3.39258	5.16486	7.19519	8.45935	3.60925		6.34	0.39771	1.46405	2.31598	3.5788	5.28882	6.96729	5.33563		6.34	0.9068	1.7663	2.70209	4.08276	5.69458	6.97864	8.22992	5.71552		6.34	1.27478	1.4137	2.04504	2.86694	3.61719	3.98572	3.61096		6.34	1.08032	1.90149	2.573	3.34485	4.2915	4.57983	4.43298		4.24	-0.03833	0.2445
6.44	0.67975	1.62164	2.48199	3.41956	5.19495	7.21552	8.48279	3.612		6.44	0.3985	1.48163	2.3316	3.612	5.31421	7.0083	5.35632		6.44	0.91382	1.79205	2.70715	4.10071	5.69379	6.99072	8.23773	5.72369		6.44	1.28381	1.4176	2.05481	2.8877	3.62817	3.98645	3.61682		6.44	1.09082	1.90735	2.57886	3.34875	4.29541	4.59546	4.43884		4.34	-0.03949	0.24506
6.54	0.68561	1.63959	2.50854	3.43048	5.21564	7.23035	8.48865	3.62683		6.54	0.40906	1.49609	2.35699	3.63934	5.33063	7.03644	5.38135		6.54	0.92163	1.78699	2.72668	4.10345	5.69495	7.01691	8.24359	5.7323		6.54	1.29431	1.42346	2.06458	2.89551	3.64771	3.99744	3.62073		6.54	1.09595	1.92102	2.58276	3.36438	4.31421	4.59546	4.44348		4.43999	-0.03482	0.24563
6.64	0.70905	1.6521	2.52026	3.45782	5.23633	7.25885	8.50818	3.64362		6.64	0.41608	1.51208	2.36871	3.65302	5.35638	7.06415	5.4118		6.64	0.93451	1.80066	2.72589	4.12494	5.7016	7.02081	8.2428	5.75378		6.64	1.3053	1.43713	2.07434	2.90527	3.65356	3.99744	3.63635		6.64	1.1167	1.93591	2.59375	3.36951	4.30908	4.60059	4.45569		4.54	-0.02759	0.2462
6.74	0.71686	1.66382	2.53003	3.45782	5.24103	7.27527	8.5199	3.63855		6.74	0.40747	1.50702	2.39215	3.6745	5.37085	7.1001	5.42664		6.74	0.94391	1.82294	2.73724	4.15112	5.71997	7.0509	8.25806	5.77332		6.74	1.31506	1.44299	2.08411	2.91577	3.65747	4.01111	3.63708		6.74	1.10962	1.93469	2.59058	3.36243	4.31689	4.60327	4.45837		4.64	-0.0188	0.24676
6.84	0.72076	1.65796	2.539	3.4715	5.24689	7.28503	8.51324	3.63269		6.84	0.40241	1.52069	2.41559	3.68817	5.39819	7.12158	5.44891		6.84	0.95093	1.84558	2.74622	4.16205	5.72504	7.05792	8.26703	5.78308		6.84	1.3197	1.45276	2.09387	2.92285	3.66797	4.02283	3.64221		6.84	1.11548	1.9386	2.60034	3.3761	4.32349	4.59937	4.45251		4.74	-0.02661	0.24733
6.94	0.73639	1.66968	2.54956	3.48517	5.26251	7.30457	8.52966	3.64636		6.94	0.41412	1.52185	2.42535	3.7077	5.42554	7.11963	5.4743		6.94	0.96851	1.86627	2.76105	4.17493	5.72815	7.07471	8.27289	5.79675		6.94	1.32483	1.45667	2.10364	2.93262	3.67505	4.02087	3.66174		6.94	1.10962	1.94446	2.6062	3.37805	4.32471	4.59424	4.46033		4.84	-0.02075	0.24789
7.04	0.73523	1.67828	2.55231	3.48126	5.26447	7.30927	8.52264	3.63269		7.04	0.42273	1.52539	2.44293	3.72998	5.45483	7.14893	5.48682		7.04	0.97711	1.88544	2.77631	4.19019	5.73169	7.09583	8.28851	5.80341		7.04	1.32092	1.46252	2.1134	2.93262	3.68872	4.0365	3.67737		7.04	1.11938	1.94836	2.61084	3.3761	4.3208	4.59546	4.47083		4.93999	-0.02701	0.24846
7.14	0.7356	1.69818	2.56519	3.50275	5.27032	7.33191	8.53943	3.64246		7.14	0.43286	1.55389	2.47223	3.77136	5.47632	7.17627	5.51727		7.14	0.98138	1.90222	2.797	4.20306	5.75433	7.09894	8.30219	5.81628		7.14	1.31506	1.47229	2.12122	2.93652	3.69458	4.04626	3.6676		7.14	1.11353	1.95422	2.61401	3.37805	4.32861	4.60132	4.474		5.04	-0.01001	0.24903
7.24	0.73639	1.69507	2.56519	3.49689	5.27618	7.32605	8.5191	3.63464		7.24	0.41803	1.55115	2.49176	3.78192	5.4939	7.19775	5.5368		7.24	0.98608	1.92371	2.81848	4.2226	5.76605	7.1087	8.32953	5.84479		7.24	1.32361	1.4801	2.13293	2.96069	3.70239	4.0509	3.68591		7.24	1.12793	1.96399	2.62183	3.38196	4.34424	4.60522	4.48181		5.14	0.00229	0.24959
7.34	0.73639	1.69312	2.57495	3.50275	5.28595	7.32916	8.53748	3.62683		7.34	0.4278	1.55389	2.50543	3.79755	5.50952	7.23291	5.54578		7.34	0.99585	1.92096	2.81573	4.24603	5.77777	7.11572	8.33734	5.85535		7.34	1.33069	1.49182	2.15051	2.95996	3.72461	4.05994	3.69495		7.34	1.13892	1.9679	2.62769	3.39368	4.34424	4.60522	4.47791		5.24	-0.01099	0.25016
7.44	0.74616	1.70874	2.58588	3.51447	5.30353	7.35144	8.54919	3.65027		7.44	0.44031	1.57227	2.52576	3.81396	5.53961	7.263	5.55908		7.44	0.98102	1.92059	2.81537	4.25189	5.77466	7.1095	8.33813	5.85028		7.44	1.33459	1.50745	2.15442	2.97168	3.72778	4.06189	3.69104		7.44	1.14868	1.98352	2.63159	3.39368	4.354	4.61108	4.48181		5.34	-0.01898	0.25072
7.54	0.7489	1.70758	2.5816	3.52112	5.29962	7.34833	8.53827	3.65222		7.54	0.45123	1.58319	2.55426	3.83661	5.56226	7.29736	5.57782		7.54	1.00287	1.93347	2.83801	4.26556	5.7887	7.12823	8.35022	5.87488		7.54	1.34119	1.51331	2.16028	2.97754	3.74341	4.06384	3.70276		7.54	1.16821	1.99792	2.64722	3.40344	4.3645	4.61499	4.49744		5.43999	-0.00806	0.25128
7.64	0.75201	1.72046	2.59644	3.54492	5.32111	7.36121	8.55505	3.64832		7.64	0.46021	1.58435	2.55347	3.85419	5.57123	7.30048	5.59735		7.64	1.00562	1.93347	2.85168	4.28119	5.80316	7.14191	8.35883	5.8858		7.64	1.34827	1.52698	2.16809	2.97949	3.75122	4.07166	3.70471		7.64	1.17798	2.005	2.65112	3.41321	4.36572	4.62476	4.50208		5.54	-0.0061	0.25185
7.74	0.74731	1.70599	2.59058	3.52814	5.31134	7.36707	8.55035	3.6405		7.74	0.46295	1.591	2.56012	3.87488	5.59351	7.31494	5.63251		7.74	1.00952	1.93542	2.86145	4.2851	5.81293	7.15558	8.36664	5.89636		7.74	1.36975	1.53284	2.18372	2.99512	3.76294	4.08728	3.7262		7.74	1.18774	2.00891	2.65698	3.41321	4.37939	4.6228	4.5072		5.64	-0.01489	0.25241
7.84	0.75006	1.70288	2.60425	3.54181	5.32111	7.37604	8.56677	3.64832		7.84	0.46881	1.58124	2.57574	3.88153	5.60327	7.31885	5.63953		7.84	1.00952	1.95026	2.86066	4.30072	5.81683	7.16144	8.36859	5.90222		7.84	1.37048	1.54724	2.2052	3.01147	3.76758	4.08728	3.7262		7.84	1.18774	2.01477	2.65698	3.41321	4.39307	4.6333	4.5072		5.74	-0.00708	0.25298
7.94	0.76569	1.7146	2.62964	3.55743	5.33282	7.38074	8.58044	3.66394		7.94	0.47467	1.60193	2.60309	3.90887	5.62476	7.34814	5.66962		7.94	1.01227	1.95184	2.86224	4.29681	5.83521	7.17786	8.37445	5.90302		7.94	1.37561	1.55432	2.21497	3.0166	3.77466	4.09705	3.73596		7.94	1.20728	2.02844	2.66675	3.43274	4.39307	4.64429	4.51111		5.84	0.00269	0.25354
8.04	0.76569	1.71851	2.64056	3.5672	5.3457	7.38464	8.59021	3.66901		8.04	0.47351	1.61523	2.60583	3.91357	5.63922	7.35986	5.67627		8.04	1.0224	1.96863	2.87708	4.29877	5.83246	7.18799	8.37836	5.91705		8.04	1.37952	1.55432	2.22083	3.02246	3.78442	4.09509	3.7406		8.04	1.21313	2.03821	2.66675	3.43274	4.40283	4.65405	4.51697		5.93999	0.00677	0.2541
8.14	0.7782	1.73102	2.64801	3.57776	5.35315	7.38934	8.59686	3.67645		8.14	0.47583	1.62225	2.6109	3.93036	5.65796	7.3833	5.68329		8.14	1.03491	1.97253	2.89075	4.31244	5.84027	7.19073	8.38812	5.91785		8.14	1.38342	1.55432	2.22473	3.02637	3.78833	4.10095	3.74768		8.14	1.21777	2.04407	2.67065	3.4425	4.40283	4.65015	4.52087		6.04	-0.00122	0.25467
8.24	0.7735	1.73608	2.64526	3.57422	5.34845	7.38855	8.59918	3.67566		8.24	0.47858	1.64569	2.62573	3.96356	5.67554	7.40869	5.70087		8.24	1.04272	1.97644	2.90637	4.31439	5.84808	7.19659	8.39789	5.93152		8.24	1.39392	1.55432	2.24426	3.03613	3.80396	4.10559	3.75745		8.24	1.22485	2.05383	2.67651	3.4425	4.4126	4.65405	4.52747		6.14	0.00269	0.25523
8.34	0.77155	1.7431	2.65308	3.58087	5.3504	7.40027	8.61755	3.67761		8.34	0.49811	1.67029	2.64996	3.97919	5.70874	7.43799	5.72546		8.34	1.05835	2.00574	2.92004	4.32922	5.86682	7.21027	8.39789	5.94714		8.34	1.401	1.56799	2.25012	3.04272	3.80396	4.11267	3.75745		8.34	1.22876	2.05383	2.68042	3.4425	4.4126	4.65015	4.52869		6.24	0.0105	0.25579
8.44	0.78247	1.75757	2.66675	3.5965	5.36212	7.4151	8.63318	3.68933		8.44	0.50787	1.67108	2.65582	4.00183	5.72552	7.43799	5.73407		8.44	1.0611	2.0116	2.93567	4.33081	5.8606	7.22278	8.39789	5.9538		8.44	1.41467	1.58752	2.24817	3.0498	3.81177	4.11658	3.76526		8.44	1.23853	2.05774	2.69409	3.4425	4.41333	4.65796	4.53064		6.34	0.01617	0.25636
8.54	0.77545	1.76343	2.67065	3.60431	5.36603	7.42566	8.62927	3.69244		8.54	0.50513	1.67499	2.67145	4.01825	5.7439	7.44971	5.74579		8.54	1.07202	2.00183	2.94153	4.34174	5.8598	7.22198	8.40961	5.95496		8.54	1.41931	1.59338	2.26379	3.06152	3.81958	4.12634	3.78674		8.54	1.24438	2.0675	2.71558	3.45227	4.42432	4.65991	4.53259		6.43999	0.0105	0.25692
8.64	0.76569	1.74976	2.67572	3.59845	5.35742	7.42566	8.63513	3.68933		8.64	0.4989	1.68359	2.68201	4.02881	5.74469	7.46533	5.75244		8.64	1.07593	1.99207	2.95715	4.34564	5.86957	7.23291	8.40961	5.96393		8.64	1.42444	1.59338	2.28137	3.06152	3.82422	4.12244	3.78748		8.64	1.24829	2.07336	2.70581	3.45227	4.43213	4.66382	4.52673		6.54	0.01929	0.25748
8.74	0.78326	1.77319	2.68628	3.61603	5.36993	7.44324	8.65271	3.70105		8.74	0.51959	1.68982	2.69489	4.0495	5.76733	7.48096	5.75751		8.74	1.09467	2.00574	2.97473	4.37103	5.89105	7.25323	8.42133	5.98621		8.74	1.4303	1.59338	2.27551	3.06152	3.81763	4.11658	3.77698		8.74	1.26978	2.09485	2.71753	3.47375	4.42627	4.6853	4.53845		6.64	0.0271	0.25804
8.84	0.77545	1.76343	2.69409	3.62189	5.36993	7.43933	8.65466	3.69714		8.84	0.51764	1.68475	2.69879	4.0495	5.77515	7.49463	5.76727		8.84	1.10913	2.01746	2.98645	4.37689	5.90863	7.27472	8.43304	6.00183		8.84	1.4303	1.58362	2.28137	3.06543	3.82349	4.12244	3.78674		8.84	1.26587	2.09875	2.71753	3.47375	4.43604	4.6814	4.53845		6.74	0.02319	0.25861
8.94	0.77039	1.7818	2.69293	3.63245	5.37463	7.44794	8.66638	3.70184		8.94	0.53522	1.69843	2.7066	4.06903	5.79663	7.5083	5.7821		8.94	1.10992	2.0116	2.99115	4.37494	5.90942	7.27942	8.4436	6.00262		8.94	1.43567	1.59802	2.29968	3.08643	3.82422	4.12122	3.79138		8.94	1.26587	2.10461	2.71753	3.46985	4.43018	4.6853	4.54236		6.84	0.03101	0.25917
9.04	0.78717	1.79974	2.70972	3.64453	5.37579	7.47644	8.68005	3.703		9.04	0.54303	1.70624	2.72534	4.09247	5.8056	7.53369	5.79852		9.04	1.11108	2.02136	2.99347	4.37689	5.91565	7.28839	8.44983	6.00574		9.04	1.44592	1.6051	2.31653	3.09473	3.83521	4.13806	3.79846		9.04	1.25806	2.0929	2.70581	3.46204	4.43872	4.67944	4.53723		6.93999	0.03354	0.25973
9.14	0.77741	1.80835	2.71948	3.64728	5.37305	7.4823	8.68396	3.71002		9.14	0.54889	1.7113	2.73199	4.09637	5.81421	7.54541	5.80243		9.14	1.10522	2.02722	3.00012	4.37689	5.9184	7.28839	8.44867	6.01941		9.14	1.46155	1.61487	2.32166	3.09863	3.83521	4.14392	3.80823		9.14	1.26855	2.1073	2.71045	3.46667	4.45361	4.67896	4.53918		7.04	0.03101	0.26029
9.24	0.78052	1.79858	2.72144	3.64142	5.36993	7.47955	8.69373	3.69714		9.24	0.54614	1.72186	2.73199	4.09949	5.82397	7.54932	5.80634		9.24	1.12085	2.04089	3.01575	4.38666	5.94379	7.30597	8.45648	6.02332		9.24	1.46619	1.61487	2.32434	3.10449	3.83521	4.13806	3.80823		9.24	1.29126	2.1261	2.73315	3.48547	4.44189	4.70483	4.56189		7.14	0.02866	0.26085
9.34	0.78912	1.81226	2.72455	3.65118	5.38947	7.49988	8.7074	3.71277		9.34	0.54773	1.73633	2.73669	4.10693	5.8443	7.55908	5.82471		9.34	1.12085	2.03699	3.01575	4.3808	5.94379	7.30597	8.45453	6.01862		9.34	1.48303	1.62854	2.33606	3.12207	3.84888	4.15173	3.81213		9.34	1.2854	2.11829	2.72729	3.47961	4.45752	4.68726	4.54822		7.24	0.02124	0.26141
9.44	0.80359	1.82281	2.73395	3.6676	5.4137	7.51434	8.70935	3.72137		9.44	0.55475	1.73749	2.75153	4.11786	5.85522	7.58447	5.85712		9.44	1.12396	2.02527	3.01965	4.37024	5.93793	7.31104	8.45258	6.0155		9.44	1.48694	1.63831	2.34583	3.13379	3.85547	4.16736	3.82849		9.44	1.30103	2.13586	2.73901	3.48547	4.46729	4.70483	4.55994		7.34	0.03198	0.26197
9.54	0.8028	1.82593	2.73511	3.67853	5.41095	7.5116	8.70935	3.72644		9.54	0.54889	1.74646	2.75348	4.13348	5.8689	7.58252	5.86609		9.54	1.12555	2.04364	3.02631	4.39136	5.95435	7.31262	8.47876	6.04364		9.54	1.50061	1.65393	2.35168	3.13379	3.86646	4.17322	3.83948		9.54	1.30688	2.13586	2.74878	3.49329	4.44971	4.70874	4.55994		7.43999	0.03296	0.26253
9.64	0.80084	1.82318	2.73315	3.67853	5.41095	7.50964	8.71716	3.72839		9.64	0.55084	1.75507	2.76129	4.15302	5.88062	7.604	5.86884		9.64	1.12476	2.03815	3.03333	4.38275	5.95941	7.31183	8.48303	6.04871		9.64	1.50134	1.66565	2.35559	3.14429	3.87036	4.16809	3.83948		9.64	1.29517	2.12415	2.73706	3.48547	4.44971	4.69116	4.54822		7.54	0.02124	0.26309
9.74	0.8028	1.83765	2.75073	3.67773	5.41797	7.52527	8.72888	3.74323		9.74	0.56958	1.76093	2.78198	4.17645	5.89154	7.62939	5.90204		9.74	1.13062	2.04675	3.03253	4.3808	5.96527	7.31183	8.47406	6.04871		9.74	1.50647	1.66956	2.36536	3.1377	3.86646	4.16931	3.84338		9.74	1.29907	2.13391	2.73706	3.48547	4.45361	4.69116	4.54822		7.64	0.03198	0.26365
9.84	0.8067	1.83374	2.74683	3.68243	5.40509	7.53308	8.73474	3.75183		9.84	0.56647	1.7746	2.78278	4.17645	5.89038	7.63721	5.9079		9.84	1.13062	2.04089	3.02551	4.39056	5.97034	7.31769	8.47797	6.04987		9.84	1.50842	1.68518	2.37512	3.14746	3.87622	4.17517	3.84924		9.84	1.30884	2.13782	2.74097	3.49915	4.45361	4.69897	4.55676		7.74	0.03784	0.26421
9.94	0.81567	1.8396	2.7597	3.67657	5.41095	7.54089	8.7406	3.75183		9.94	0.57312	1.78046	2.81091	4.2038	5.92438	7.65869	5.93604		9.94	1.13452	2.05457	3.03918	4.4101	5.97699	7.33527	8.48773	6.05652		9.94	1.51038	1.68909	2.38489	3.15723	3.87817	4.18298	3.85315		9.94	1.3147	2.14368	2.74683	3.51086	4.45947	4.70093	4.5697		7.84	0.03198	0.26477
10.04	0.81647	1.8396	2.75464	3.67853	5.41681	7.55573	8.74371	3.74988		10.04	0.56842	1.79218	2.81793	4.21942	5.9314	7.67822	5.94696		10.04	1.13568	2.05261	3.04504	4.40735	5.97894	7.34308	8.48383	6.05847		10.04	1.51819	1.69104	2.38293	3.16309	3.87427	4.17517	3.85901		10.04	1.3147	2.14368	2.74683	3.505	4.46142	4.70093	4.5697		7.93999	0.04175	0.26533
10.14	0.80475	1.84741	2.75659	3.68634	5.42072	7.55261	8.74646	3.75183		10.14	0.58014	1.79803	2.8316	4.23895	5.94507	7.69971	5.96649		10.14	1.12946	2.05927	3.05756	4.40112	5.9895	7.35168	8.48969	6.06317		10.14	1.51111	1.68518	2.39661	3.16309	3.87427	4.17517	3.86877		10.14	1.33032	2.1554	2.77295	3.51672	4.46606	4.70679	4.58142		8.04	0.04233	0.26589
10.24	0.81531	1.84821	2.75934	3.68713	5.42542	7.56317	8.74335	3.75262		10.24	0.58911	1.80585	2.85114	4.25262	5.95874	7.71924	5.97937		10.24	1.13647	2.04791	3.05872	4.40619	6.00043	7.36182	8.49359	6.07019		10.24	1.526	1.69885	2.40637	3.17676	3.88867	4.16931	3.87268		10.24	1.33618	2.1554	2.78003	3.52185	4.47705	4.71265	4.59119		8.14	0.03979	0.26645
10.34	0.8067	1.83881	2.75073	3.68359	5.41211	7.56628	8.75427	3.75378		10.34	0.58795	1.80701	2.87262	4.26825	5.97241	7.729	5.98602		10.34	1.13647	2.06042	3.05676	4.4101	6.00043	7.36652	8.49359	6.06042		10.34	1.53186	1.70471	2.40637	3.18335	3.89575	4.17908	3.8844		10.34	1.34009	2.1593	2.78394	3.51868	4.47314	4.71655	4.59314		8.24	0.03961	0.26701
10.44	0.8067	1.84741	2.75659	3.68634	5.41486	7.57605	8.76013	3.75885		10.44	0.59381	1.82147	2.87848	4.28583	5.98608	7.75049	6.00165		10.44	1.14429	2.06433	3.06964	4.42181	5.99847	7.37628	8.50531	6.06824		10.44	1.54553	1.71838	2.4259	3.18848	3.90552	4.18884	3.88123		10.44	1.34595	2.17493	2.78979	3.5343	4.47314	4.72632	4.59509		8.34	0.04468	0.26757
10.54	0.79694	1.8396	2.74097	3.67853	5.40704	7.56628	8.75037	3.75378		10.54	0.60437	1.83594	2.89099	4.29834	5.99976	7.76025	6.02002		10.54	1.14038	2.07214	3.06848	4.42181	6.00824	7.37628	8.51312	6.0733		10.54	1.53772	1.72424	2.4259	3.19434	3.89575	4.17908	3.88831		10.54	1.34595	2.17493	2.79956	3.54016	4.47314	4.73218	4.58923		8.43999	0.04761	0.26813
10.64	0.8067	1.84937	2.74603	3.67853	5.4129	7.57605	8.75543	3.76355		10.64	0.60944	1.83124	2.89331	4.31433	6.00562	7.7583	6.0368		10.64	1.15015	2.08191	3.07629	4.42181	6.02502	7.38605	8.51898	6.08191		10.64	1.54431	1.73792	2.43567	3.20801	3.90942	4.18884	3.89807		10.64	1.35059	2.18469	2.79956	3.54407	4.47705	4.73218	4.58923		8.54	0.0437	0.26869
10.74	0.80591	1.84937	2.73901	3.68829	5.41681	7.57605	8.76404	3.77332		10.74	0.62311	1.84607	2.91559	4.33661	6.02905	7.78174	6.05048		10.74	1.14313	2.0827	3.07318	4.43158	6.01099	7.37903	8.51001	6.08466		10.74	1.56506	1.74768	2.45129	3.21777	3.91919	4.20251	3.90198		10.74	1.36157	2.1925	2.80347	3.54797	4.46533	4.72632	4.60291		8.64	0.05347	0.26924
10.84	0.82037	1.8689	2.7605	3.70197	5.44611	7.59674	8.7699	3.80457		10.84	0.63873	1.86053	2.93121	4.35809	6.04468	7.80908	6.07196		10.84	1.15131	2.08777	3.07629	4.44135	6.0141	7.388	8.51898	6.09363		10.84	1.56506	1.75354	2.45056	3.22168	3.91333	4.19275	3.90588		10.84	1.35571	2.1925	2.79761	3.54797	4.47119	4.72437	4.59314		8.74	0.05347	0.2698
10.94	0.83405	1.86694	2.75854	3.71173	5.44415	7.59363	8.77185	3.79871		10.94	0.63092	1.85077	2.93121	4.35419	6.0564	7.80908	6.06726		10.94	1.15405	2.09674	3.08997	4.44135	6.02777	7.40088	8.53186	6.09363		10.94	1.56775	1.76794	2.45398	3.22632	3.92773	4.20129	3.92029		10.94	1.35962	2.1925	2.79761	3.54211	4.47119	4.72046	4.59778		8.84	0.05151	0.27036
11.04	0.82428	1.85718	2.75854	3.69611	5.44141	7.59363	8.77185	3.80261		11.04	0.63989	1.86249	2.9527	4.36005	6.05249	7.82861	6.07587		11.04	1.15991	2.10144	3.08606	4.44135	6.03558	7.39581	8.53461	6.09363		11.04	1.59119	1.7887	2.46497	3.24707	3.93872	4.21814	3.93127		11.04	1.36548	2.1925	2.79297	3.55383	4.479	4.72046	4.60291		8.93999	0.05151	0.27092
11.14	0.82117	1.86969	2.7652	3.69885	5.44885	7.59442	8.7746	3.81708		11.14	0.63287	1.86053	2.95074	4.35809	6.04468	7.82471	6.07977		11.14	1.16772	2.11511	3.10168	4.45502	6.0434	7.40948	8.54242	6.1026		11.14	1.5885	1.80432	2.47083	3.25171	3.94263	4.22791	3.9469		11.14	1.37915	2.19641	2.79956	3.5675	4.49072	4.72437	4.60876		9.04	0.05737	0.27147
11.24	0.82037	1.87006	2.76947	3.70898	5.45197	7.60535	8.79059	3.82916		11.24	0.62781	1.86249	2.95154	4.36475	6.04468	7.81964	6.08643		11.24	1.17944	2.12097	3.10675	4.45697	6.05511	7.4173	8.54437	6.10339		11.24	1.59827	1.81799	2.47864	3.25684	3.94727	4.23767	3.9469		11.24	1.38501	2.21399	2.80542	3.56946	4.49463	4.73413	4.61853		9.14	0.06812	0.27203
11.34	0.82623	1.86499	2.77026	3.71759	5.45587	7.61707	8.78357	3.8241		11.34	0.6485	1.88202	2.97223	4.38348	6.05444	7.83563	6.10321		11.34	1.17438	2.12567	3.10834	4.4433	6.05316	7.42004	8.55103	6.09247		11.34	1.60999	1.81409	2.49036	3.25293	3.95435	4.22595	3.9469		11.34	1.38892	2.2179	2.80933	3.57727	4.49072	4.73413	4.62244		9.24	0.06381	0.27259
11.44	0.83795	1.8689	2.77026	3.71368	5.45587	7.61707	8.79333	3.83386		11.44	0.65045	1.87616	2.97729	4.3952	6.06616	7.83252	6.11102		11.44	1.1814	2.13269	3.12122	4.46088	6.06293	7.43683	8.56976	6.11316		11.44	1.61072	1.82385	2.49426	3.2627	3.95435	4.23181	3.94299		11.44	1.39478	2.22375	2.81519	3.58899	4.49072	4.73999	4.62634		9.34	0.05347	0.27314
11.54	0.83795	1.8689	2.76636	3.70782	5.45782	7.62683	8.78943	3.84753		11.54	0.66022	1.89178	2.99176	4.41003	6.07593	7.8501	6.13562		11.54	1.18726	2.13855	3.11731	4.45697	6.06293	7.44659	8.57874	6.11902		11.54	1.61585	1.83752	2.50598	3.2666	3.95825	4.23962	3.95154		11.54	1.39478	2.22375	2.8269	3.5929	4.49072	4.73999	4.6322		9.43999	0.0564	0.2737
11.64	0.836	1.86694	2.76245	3.71564	5.46564	7.63464	8.79333	3.86121		11.64	0.66919	1.8988	3.00153	4.42841	6.08569	7.86572	6.14227		11.64	1.17554	2.1366	3.10754	4.45111	6.06097	7.43683	8.57758	6.11511		11.64	1.63147	1.85706	2.51575	3.27637	3.96802	4.25525	3.97229		11.64	1.39478	2.23352	2.8269	3.58899	4.49463	4.73999	4.62634		9.54	0.06519	0.27426
11.74	0.84497	1.88062	2.78784	3.72345	5.48047	7.64362	8.79919	3.86707		11.74	0.66412	1.90546	3.01129	4.43817	6.10522	7.86963	6.15594		11.74	1.19037	2.15222	3.11731	4.4472	6.06488	7.44775	8.58734	6.11432		11.74	1.6217	1.86487	2.51575	3.26855	3.97388	4.25134	3.97424		11.74	1.40454	2.23352	2.8269	3.5929	4.50439	4.73022	4.62634		9.64	0.06226	0.27481
11.84	0.84381	1.88452	2.78394	3.7168	5.47345	7.64246	8.81207	3.86316		11.84	0.66803	1.92108	3.01129	4.44794	6.11499	7.87744	6.16376		11.84	1.19116	2.15729	3.12122	4.44916	6.05902	7.45441	8.57758	6.11707		11.84	1.62952	1.87854	2.52551	3.27637	3.97778	4.25989	3.97229		11.84	1.40845	2.24719	2.84058	3.5929	4.50049	4.73413	4.63098		9.74	0.0603	0.27537
11.94	0.8407	1.8689	2.78003	3.71643	5.47424	7.63544	8.80194	3.86316		11.94	0.65826	1.92108	3.02106	4.44794	6.1142	7.88837	6.18524		11.94	1.19116	2.17175	3.12238	4.46283	6.07465	7.46613	8.58929	6.12292		11.94	1.62952	1.8844	2.52087	3.27246	3.97974	4.26306	3.97815		11.94	1.40454	2.24329	2.83667	3.5929	4.49072	4.73022	4.6283		9.84	0.06226	0.27593
12.04	0.82623	1.8689	2.78003	3.7215	5.47736	7.6366	8.80896	3.87292		12.04	0.66492	1.92108	3.03162	4.46826	6.1236	7.90753	6.1958		12.04	1.1861	2.17059	3.12396	4.47064	6.08441	7.47473	8.5979	6.13153		12.04	1.64001	1.8844	2.52747	3.28613	3.97778	4.27087	3.98206		12.04	1.40454	2.23938	2.84644	3.58899	4.49463	4.73022	4.63416		9.93999	0.06616	0.27648
12.14	0.82623	1.8689	2.77612	3.72345	5.48712	7.64636	8.81091	3.88269		12.14	0.66998	1.9328	3.04254	4.47723	6.12476	7.91455	6.20203		12.14	1.1814	2.18152	3.13684	4.4765	6.08441	7.4837	8.59436	6.12878		12.14	1.64514	1.88831	2.53333	3.28687	3.97852	4.27283	3.99182		12.14	1.41235	2.24719	2.85034	3.5968	4.49072	4.73413	4.6322		10.04	0.07007	0.27704
12.24	0.83795	1.8689	2.78003	3.71759	5.49298	7.65613	8.80505	3.87878		12.24	0.65942	1.9328	3.0437	4.47058	6.12671	7.91064	6.20673		12.24	1.17554	2.18542	3.13684	4.46478	6.08832	7.48175	8.59125	6.11902		12.24	1.65686	1.89417	2.53918	3.30371	3.9856	4.26697	3.99377		12.24	1.41431	2.24329	2.84644	3.60071	4.49463	4.73022	4.6283		10.14	0.073	0.27759
12.34	0.81647	1.85718	2.7644	3.71759	5.48517	7.65417	8.79919	3.86316		12.34	0.66998	1.94257	3.05231	4.47919	6.13647	7.9165	6.21259		12.34	1.1806	2.19324	3.14661	4.47064	6.09418	7.49738	8.60492	6.1405		12.34	1.64514	1.89807	2.53918	3.29199	3.9895	4.26697	3.99182		12.34	1.41821	2.25696	2.86011	3.59875	4.50049	4.73804	4.6322		10.24	0.07104	0.27815
12.44	0.81567	1.85718	2.75854	3.71368	5.48438	7.65613	8.79254	3.87878		12.44	0.67584	1.95819	3.06598	4.48895	6.14233	7.92041	6.22626		12.44	1.16968	2.19324	3.14661	4.4726	6.09418	7.48761	8.59906	6.12878		12.44	1.66077	1.9137	2.5509	3.29199	3.9895	4.27283	3.99573		12.44	1.43579	2.26282	2.86206	3.60974	4.50049	4.74976	4.64392		10.34	0.06812	0.2787
12.54	0.82819	1.8728	2.76245	3.71094	5.49884	7.65924	8.80115	3.8858		12.54	0.6817	1.97498	3.08942	4.50067	6.14819	7.93134	6.24579		12.54	1.1814	2.1983	3.14856	4.4726	6.09418	7.48761	8.59515	6.13971		12.54	1.65051	1.91833	2.54578	3.28687	3.98828	4.27161	4.0011		12.54	1.43579	2.26282	2.8562	3.60852	4.49927	4.73999	4.64392		10.44	0.06812	0.27925
12.64	0.82898	1.87476	2.78003	3.7301	5.50549	7.67841	8.80389	3.89716		12.64	0.69342	1.99921	3.10114	4.51825	6.15912	7.94775	6.24579		12.64	1.17944	2.1991	3.14191	4.48041	6.09027	7.49658	8.59711	6.14246		12.64	1.66663	1.93909	2.55676	3.31152	3.99927	4.28845	4.0094		12.64	1.43066	2.25769	2.86084	3.59753	4.51221	4.73096	4.63098		10.54	0.06616	0.27981
12.74	0.85162	1.88257	2.78979	3.74298	5.52228	7.69128	8.82458	3.90222		12.74	0.68445	2.00195	3.11169	4.52881	6.16461	7.95441	6.25635		12.74	1.18024	2.21161	3.14545	4.4812	6.08911	7.50012	8.5979	6.15302		12.74	1.67249	1.95398	2.57629	3.31348	4.00513	4.29822	4.02307		12.74	1.43774	2.27454	2.86792	3.61047	4.51221	4.74585	4.63416		10.64	0.07065	0.28036
12.84	0.84576	1.89429	2.78979	3.73712	5.51642	7.68542	8.82068	3.91003		12.84	0.68677	2.01794	3.12262	4.53973	6.17554	7.95947	6.26648		12.84	1.1853	2.203	3.14661	4.48157	6.09613	7.49738	8.59631	6.1405		12.84	1.67639	1.94299	2.57629	3.31348	4.00513	4.29822	4.02502		12.84	1.43774	2.27454	2.87378	3.61438	4.51611	4.75171	4.6283		10.74	0.06714	0.28092
12.94	0.84772	1.87866	2.78003	3.71368	5.51642	7.68542	8.81482	3.90417		12.94	0.69342	2.02655	3.13239	4.56512	6.1853	7.97314	6.27509		12.94	1.19116	2.21277	3.15247	4.49017	6.09534	7.51691	8.58929	6.14441		12.94	1.69202	1.95862	2.58606	3.32202	4.00903	4.30798	4.02307		12.94	1.44165	2.27844	2.88159	3.62415	4.52197	4.75562	4.63806		10.84	0.07202	0.28147
13.04	0.85748	1.89233	2.79565	3.72931	5.52148	7.69519	8.83356	3.92371		13.04	0.70905	2.03241	3.13354	4.57019	6.19507	7.99072	6.2868		13.04	1.1814	2.21667	3.15247	4.48627	6.09808	7.50714	8.5932	6.14362		13.04	1.67517	1.94885	2.58142	3.32324	4.00317	4.30212	4.02698		13.04	1.44751	2.2843	2.88745	3.62024	4.53174	4.76147	4.6427		10.94	0.07007	0.28202
13.14	0.84772	1.88452	2.78394	3.71954	5.51642	7.68738	8.83435	3.91394		13.14	0.71491	2.05194	3.14215	4.5788	6.20288	8.00049	6.30243		13.14	1.1814	2.2323	3.15833	4.49213	6.11371	7.513	8.59906	6.15417		13.14	1.6842	1.95667	2.59778	3.33691	4.01294	4.30994	4.03088		13.14	1.45142	2.29407	2.90112	3.62805	4.53174	4.76538	4.64978		11.04	0.05737	0.28258
13.24	0.85669	1.88843	2.79956	3.72931	5.52618	7.69714	8.84998	3.92291		13.24	0.70905	2.06287	3.15192	4.58856	6.20599	8.01532	6.30634		13.24	1.17865	2.23035	3.16534	4.49017	6.1098	7.50714	8.60687	6.15808		13.24	1.69983	1.9762	2.60364	3.34668	4.01758	4.3197	4.03674		13.24	1.45728	2.29407	2.90698	3.63	4.52197	4.76733	4.65955		11.14	0.07202	0.28313
13.34	0.85358	1.87671	2.79486	3.72656	5.534	7.70026	8.84216	3.92175		13.34	0.72351	2.06055	3.16443	4.60107	6.21735	8.02472	6.3208		13.34	1.18921	2.23541	3.16418	4.50385	6.11176	7.52002	8.61078	6.15613		13.34	1.69983	1.97815	2.6095	3.33887	4.01489	4.32166	4.03674		13.34	1.45142	2.2843	2.89722	3.62415	4.52588	4.75171	4.64978		11.24	0.06811	0.28368
13.44	0.85358	1.88843	2.78784	3.7254	5.534	7.69324	8.85193	3.92761		13.44	0.72583	2.06561	3.1734	4.61005	6.22437	8.02588	6.31335		13.44	1.19977	2.24091	3.17474	4.5105	6.13403	7.52551	8.62445	6.17255		13.44	1.70374	1.98206	2.6134	3.33496	4.01489	4.32556	4.04651		13.44	1.46118	2.29797	2.90112	3.62415	4.54541	4.75562	4.65955		11.34	0.06226	0.28424
13.54	0.85828	1.88843	2.7984	3.73596	5.53479	7.69403	8.85858	3.93231		13.54	0.72858	2.07928	3.17926	4.62958	6.23608	8.02979	6.32587		13.54	1.20093	2.25183	3.1759	4.51166	6.13519	7.53644	8.62836	6.1698		13.54	1.70569	1.97229	2.61926	3.34082	4.01489	4.32166	4.04651		13.54	1.47681	2.3136	2.92847	3.64563	4.5415	4.77124	4.66931		11.44	0.06812	0.28479
13.64	0.87311	1.88843	2.79956	3.73322	5.53204	7.69519	8.86951	3.93347		13.64	0.74225	2.08124	3.18707	4.63348	6.23999	8.03955	6.33954		13.64	1.20093	2.2616	3.18372	4.52258	6.13519	7.53253	8.62445	6.17487		13.64	1.71423	1.98596	2.62317	3.34473	4.01685	4.32947	4.05042		13.64	1.46704	2.29993	2.91479	3.63196	4.55518	4.75171	4.66541		11.54	0.06812	0.28534
13.74	0.87701	1.89819	2.79956	3.73712	5.54688	7.71667	8.8941	3.94324		13.74	0.75592	2.09216	3.2019	4.64911	6.25562	8.04932	6.35516		13.74	1.19116	2.25183	3.16418	4.51556	6.1344	7.52863	8.60883	6.17371		13.74	1.72131	1.99182	2.62122	3.34082	4.02271	4.33533	4.05237		13.74	1.47095	2.29797	2.92261	3.63513	4.54736	4.75562	4.66345		11.64	0.06812	0.28589
13.84	0.87311	1.89429	2.80542	3.73517	5.54181	7.71277	8.88904	3.93463		13.84	0.75006	2.0871	3.20074	4.63934	6.25562	8.05518	6.35712		13.84	1.20679	2.25574	3.16144	4.52533	6.14496	7.53253	8.6225	6.17371		13.84	1.72986	1.99646	2.62976	3.35596	4.0332	4.34583	4.06091		13.84	1.48071	2.30383	2.92847	3.63391	4.55127	4.76147	4.66931		11.74	0.06812	0.28644
13.94	0.86725	1.88843	2.80347	3.72931	5.54962	7.70691	8.88904	3.93347		13.94	0.74811	2.08124	3.21051	4.65808	6.26343	8.06415	6.36493		13.94	1.21771	2.26941	3.16223	4.52728	6.14105	7.53448	8.62445	6.1698		13.94	1.74084	2.0094	2.6427	3.36035	4.03442	4.35291	4.07385		13.94	1.48657	2.31555	2.93823	3.63977	4.54541	4.76147	4.67517		11.84	0.06616	0.287
14.04	0.87116	1.88843	2.81128	3.72852	5.55548	7.70691	8.8949	3.92957		14.04	0.76685	2.09021	3.22028	4.67645	6.27435	8.09033	6.38446		14.04	1.20874	2.26746	3.16028	4.52924	6.14301	7.52588	8.62366	6.17175		14.04	1.74085	2.0094	2.63684	3.34863	4.02856	4.34705	4.06287		14.04	1.48071	2.30969	2.92847	3.63391	4.55127	4.75562	4.67322		11.94	0.06812	0.28755
14.14	0.87701	1.89038	2.81128	3.72736	5.55548	7.70612	8.8949	3.93347		14.14	0.78015	2.10742	3.23474	4.69092	6.28766	8.10089	6.39423		14.14	1.21344	2.2702	3.17084	4.53394	6.15747	7.53918	8.6311	6.18817		14.14	1.74744	2.01526	2.64197	3.35449	4.03052	4.35291	4.07581		14.14	1.47485	2.31555	2.92847	3.64368	4.55127	4.76538	4.67712		12.04	0.06812	0.2881
14.24	0.87036	1.88452	2.80463	3.71759	5.55939	7.70886	8.8988	3.92761		14.24	0.78522	2.11444	3.23395	4.69598	6.29077	8.1001	6.40204		14.24	1.22046	2.27838	3.16418	4.53119	6.16254	7.55011	8.62836	6.18542		14.24	1.7428	2.01917	2.63489	3.3584	4.02856	4.34192	4.07385		14.24	1.47485	2.31555	2.93433	3.64954	4.55127	4.76733	4.68298		12.14	0.06812	0.28865
14.34	0.86334	1.8974	2.81714	3.7254	5.56525	7.71277	8.91248	3.92761		14.34	0.78522	2.11639	3.23395	4.69012	6.29468	8.10986	6.39618		14.34	1.21069	2.27136	3.16809	4.52924	6.15198	7.55402	8.63812	6.19519		14.34	1.73889	2.02112	2.65051	3.36426	4.03442	4.35486	4.07581		14.34	1.47485	2.31555	2.92847	3.65344	4.54541	4.76147	4.67712		12.24	0.06812	0.2892
14.44	0.86334	1.90015	2.8269	3.7254	5.56525	7.71472	8.92224	3.92096		14.44	0.79303	2.12146	3.24683	4.7038	6.3103	8.11377	6.41571		14.44	1.22241	2.27917	3.17706	4.53235	6.14886	7.54816	8.63422	6.1944		14.44	1.7428	2.02502	2.65247	3.36426	4.04492	4.35486	4.07971		14.44	1.4729	2.31946	2.93237	3.64368	4.54736	4.75562	4.66736		12.34	0.07788	0.28975
14.54	0.86609	1.9068	2.82184	3.72815	5.57971	7.71942	8.92419	3.93231		14.54	0.80475	2.12421	3.25153	4.71942	6.32202	8.12549	6.42743		14.54	1.22241	2.27332	3.1759	4.53119	6.16449	7.55792	8.64008	6.203		14.54	1.75256	2.02893	2.64661	3.35645	4.03638	4.34314	4.08362		14.54	1.48462	2.32532	2.948	3.64954	4.55127	4.76147	4.67786		12.44	0.07593	0.2903
14.64	0.86725	1.90405	2.84058	3.72931	5.57697	7.72253	8.93005	3.93347		14.64	0.80084	2.13593	3.26129	4.72919	6.32983	8.1333	6.43719		14.64	1.22241	2.27332	3.18762	4.5351	6.16449	7.56769	8.64008	6.21472		14.64	1.75647	2.04456	2.65247	3.3584	4.04028	4.35486	4.09534		14.64	1.48462	2.32532	2.948	3.65344	4.55518	4.76147	4.67908		12.54	0.073	0.29085
14.74	0.86725	1.89819	2.84058	3.73828	5.58673	7.73035	8.92419	3.93347		14.74	0.80981	2.15155	3.27496	4.73035	6.33569	8.14032	6.44226		14.74	1.22357	2.27057	3.18567	4.539	6.16644	7.56964	8.65179	6.21667		14.74	1.75134	2.03088	2.65247	3.35254	4.03247	4.34509	4.08948		14.74	1.48853	2.32922	2.948	3.65344	4.56104	4.76929	4.68884		12.64	0.07788	0.2914
14.84	0.87701	1.90991	2.85034	3.74689	5.5957	7.74597	8.94373	3.94324		14.84	0.82507	2.16602	3.29333	4.75928	6.35602	8.15948	6.45557		14.84	1.2193	2.26044	3.18646	4.53394	6.16333	7.56653	8.64398	6.21356		14.84	1.75842	2.02893	2.65637	3.35645	4.02856	4.35291	4.09924		14.84	1.49438	2.33508	2.95776	3.66516	4.56104	4.7771	4.68884		12.74	0.073	0.29195
14.94	0.87701	1.90991	2.85034	3.73322	5.59454	7.74597	8.94373	3.94324		14.94	0.81842	2.1828	3.2984	4.75848	6.35638	8.16455	6.45477		14.94	1.22046	2.2616	3.19739	4.55072	6.16058	7.56689	8.63812	6.22449		14.94	1.75061	2.03284	2.65955	3.35132	4.03247	4.35291	4.09338		14.94	1.49438	2.33118	2.95386	3.67102	4.56567	4.77124	4.6947		12.84	0.06909	0.2925
15.04	0.87622	1.90991	2.84058	3.73712	5.5965	7.74518	8.94958	3.94324		15.04	0.82428	2.18201	3.30231	4.76825	6.3689	8.15869	6.45477		15.04	1.22046	2.2616	3.19269	4.55267	6.16644	7.56769	8.64398	6.22058		15.04	1.76038	2.03284	2.66418	3.36621	4.03247	4.34705	4.08948		15.04	1.50293	2.33386	2.9624	3.6698	4.57275	4.77588	4.69348		12.94	0.07788	0.29305
15.14	0.87116	1.90912	2.84448	3.73712	5.5965	7.74402	8.95465	3.94324		15.14	0.82037	2.18085	3.31207	4.76825	6.38452	8.16455	6.45673		15.14	1.21655	2.2616	3.19543	4.55267	6.16058	7.57745	8.64008	6.22369		15.14	1.76624	2.03284	2.67981	3.37207	4.04224	4.35681	4.1012		15.14	1.51587	2.35266	2.96948	3.68201	4.56885	4.78296	4.70642		13.04	0.073	0.2936
15.24	0.86139	1.92358	2.84644	3.75861	5.61212	7.7616	8.96912	3.9491		15.24	0.82544	2.19452	3.32184	4.77997	6.38062	8.17432	6.46649		15.24	1.20093	2.25378	3.18762	4.55267	6.16565	7.56769	8.63617	6.21277		15.24	1.76038	2.03674	2.67981	3.3623	4.03638	4.35681	4.09924		15.24	1.51196	2.3468	2.97656	3.67493	4.57666	4.79272	4.69666		13.14	0.08081	0.29415
15.34	0.85358	1.91577	2.83392	3.75665	5.60431	7.75378	8.97107	3.9483		15.34	0.82819	2.19843	3.33276	4.78973	6.37476	8.18604	6.46259		15.34	1.20483	2.25574	3.19543	4.55463	6.16254	7.56964	8.63147	6.22644		15.34	1.75647	2.03796	2.67981	3.3623	4.04224	4.35291	4.1012		15.34	1.51001	2.35071	2.96948	3.68079	4.55908	4.79272	4.70056		13.24	0.07788	0.2947
15.44	0.85437	1.91656	2.8316	3.75354	5.6051	7.75458	8.98163	3.94208		15.44	0.83405	2.19177	3.3316	4.7948	6.38452	8.19891	6.4657		15.44	1.21655	2.27252	3.20129	4.56555	6.18207	7.57745	8.65179	6.23816		15.44	1.75842	2.04651	2.68372	3.36621	4.04224	4.36072	4.10901		15.44	1.5061	2.3429	2.96948	3.67102	4.57666	4.78296	4.68689		13.34	0.0853	0.29525
15.54	0.86334	1.92358	2.84058	3.75391	5.62189	7.77136	8.9906	3.95496		15.54	0.83795	2.20428	3.35114	4.79755	6.40015	8.20752	6.4743		15.54	1.21381	2.26355	3.19934	4.56244	6.19769	7.57941	8.64984	6.23621		15.54	1.77405	2.05237	2.68958	3.37793	4.04297	4.37244	4.12073		15.54	1.51978	2.35071	2.97925	3.68469	4.58252	4.79663	4.70447		13.44	0.08511	0.29579
15.64	0.85748	1.92358	2.82886	3.74689	5.62695	7.7655	8.98474	3.94324		15.64	0.83679	2.20117	3.34216	4.79834	6.4068	8.21027	6.47705		15.64	1.20953	2.26044	3.20599	4.55933	6.19458	7.58215	8.64673	6.24286		15.64	1.77014	2.04846	2.6908	3.37207	4.05396	4.37244	4.12537		15.64	1.52563	2.35657	2.98901	3.69446	4.59229	4.79858	4.70447		13.54	0.08432	0.29634
15.74	0.85669	1.92554	2.83081	3.75665	5.62579	7.7655	8.98474	3.93933		15.74	0.84186	2.21405	3.35309	4.82489	6.42749	8.23096	6.48407		15.74	1.21069	2.2616	3.20715	4.5722	6.20551	7.59814	8.64594	6.25769		15.74	1.76965	2.05701	2.69421	3.37476	4.06445	4.37708	4.12732		15.74	1.52563	2.35657	2.98901	3.70032	4.59619	4.79272	4.70837		13.64	0.08667	0.29689
15.84	0.85553	1.91968	2.83472	3.76056	5.6297	7.77643	8.99451	3.9444		15.84	0.84888	2.20233	3.36285	4.83856	6.42474	8.23486	6.48602		15.84	1.21069	2.2616	3.20831	4.5683	6.2016	7.59698	8.64984	6.2655		15.84	1.77795	2.05432	2.69543	3.36816	4.05591	4.3783	4.12854		15.84	1.52954	2.36047	2.99878	3.71008	4.60205	4.79663	4.71814		13.74	0.08276	0.29744
15.94	0.85553	1.91968	2.84058	3.76837	5.63556	7.77527	8.99371	3.93933		15.94	0.84772	2.20544	3.35309	4.84247	6.42749	8.22314	6.48993		15.94	1.21069	2.26355	3.21692	4.5722	6.20471	7.60284	8.65961	6.27527		15.94	1.77795	2.06409	2.71106	3.3623	4.06567	4.37439	4.1344		15.94	1.5354	2.36633	2.99878	3.71204	4.61182	4.81226	4.71814		13.84	0.07202	0.29799
16.04	0.85162	1.91498	2.83667	3.76056	5.63165	7.78113	8.99841	3.92957		16.04	0.84772	2.21014	3.36206	4.862	6.44897	8.23877	6.50555		16.04	1.21069	2.27332	3.21692	4.57611	6.20746	7.58722	8.66858	6.28424		16.04	1.76428	2.06018	2.71106	3.3728	4.06177	4.37439	4.1344		16.04	1.54321	2.37024	3.00854	3.71985	4.61572	4.82007	4.72791		13.94	0.06714	0.29853
16.14	0.83991	1.90796	2.83978	3.74884	5.63556	7.77527	9.00037	3.92957		16.14	0.84772	2.2121	3.37067	4.86981	6.45483	8.23993	6.51257		16.14	1.21265	2.27332	3.21301	4.58197	6.21527	7.59698	8.66351	6.29285		16.14	1.76233	2.05823	2.7052	3.37402	4.05981	4.37244	4.13245		16.14	1.55493	2.3761	3.00854	3.73157	4.60791	4.82788	4.72864		14.04	0.06714	0.29908
16.24	0.85162	1.92749	2.84839	3.76837	5.64532	7.78503	9.00427	3.93347		16.24	0.86334	2.22968	3.37457	4.87372	6.46851	8.25244	6.50946		16.24	1.2146	2.27527	3.21887	4.59485	6.22699	7.60089	8.67133	6.2948		16.24	1.76819	2.06409	2.71106	3.37402	4.06567	4.38416	4.14417		16.24	1.54517	2.3761	3.00854	3.71204	4.60205	4.81226	4.72595		14.14	0.06714	0.29963
16.34	0.84967	1.93335	2.84839	3.76758	5.65704	7.78503	9.00427	3.93854		16.34	0.87116	2.23749	3.38824	4.88544	6.48022	8.25439	6.52118		16.34	1.21069	2.27136	3.21576	4.5769	6.22388	7.59778	8.66821	6.29364		16.34	1.76819	2.06995	2.71887	3.37402	4.06177	4.38416	4.13831		16.34	1.54517	2.36633	3.00464	3.71594	4.60596	4.81616	4.71619		14.24	0.06714	0.30017
16.44	0.85162	1.92749	2.84839	3.76837	5.65509	7.78894	9.01599	3.93347		16.44	0.87	2.23553	3.38318	4.88037	6.48688	8.263	6.52588		16.44	1.21655	2.26746	3.22473	4.57806	6.22113	7.59424	8.67133	6.28699		16.44	1.76819	2.06409	2.71301	3.38379	4.06567	4.38806	4.14417		16.44	1.54907	2.37024	3.01245	3.72571	4.61182	4.82593	4.724		14.34	0.07495	0.30072
16.54	0.85162	1.94312	2.84448	3.77618	5.66016	7.79089	9.02771	3.94324		16.54	0.88483	2.25311	3.40387	4.90027	6.4978	8.28955	6.5368		16.54	1.2146	2.27722	3.22198	4.58588	6.21918	7.60089	8.66351	6.27917		16.54	1.7721	2.06409	2.71619	3.37793	4.06958	4.38806	4.13831		16.54	1.55493	2.3761	3.02808	3.72571	4.62354	4.82788	4.72595		14.44	0.073	0.30127
16.64	0.85046	1.93805	2.84918	3.76721	5.6676	7.78583	9.02264	3.93231		16.64	0.88403	2.26093	3.40192	4.89325	6.49585	8.28564	6.54657		16.64	1.22046	2.27332	3.23645	4.59564	6.2348	7.60675	8.68304	6.2948		16.64	1.77673	2.07385	2.72083	3.39355	4.0813	4.39392	4.14807		16.64	1.55493	2.3761	3.03784	3.73083	4.61572	4.82202	4.72595		14.54	0.06714	0.30181
16.74	0.85669	1.93921	2.85034	3.76837	5.67462	7.79675	9.03552	3.93347		16.74	0.87897	2.26093	3.41168	4.8913	6.49506	8.27979	6.54266		16.74	1.23022	2.27917	3.24622	4.61127	6.24457	7.62628	8.69867	6.30457		16.74	1.77795	2.08362	2.73059	3.38965	4.07422	4.39856	4.14417		16.74	1.54712	2.37805	3.02612	3.7218	4.62671	4.81421	4.71228		14.64	0.06714	0.30236
16.84	0.85553	1.93921	2.85034	3.76837	5.68634	7.80066	9.03943	3.94324		16.84	0.88873	2.27655	3.42065	4.90887	6.50366	8.27979	6.53601		16.84	1.22046	2.28308	3.25598	4.62103	6.24573	7.62628	8.71936	6.30377		16.84	1.78186	2.08752	2.72668	3.3877	4.07935	4.39001	4.14221		16.84	1.55298	2.38391	3.03394	3.72766	4.61963	4.82983	4.71423		14.74	0.06714	0.30291
16.94	0.85553	1.93842	2.84955	3.76837	5.67657	7.80573	9.04059	3.93933		16.94	0.88873	2.28162	3.43121	4.90887	6.50366	8.28876	6.54462		16.94	1.2146	2.27136	3.24426	4.61127	6.23285	7.61652	8.71234	6.2948		16.94	1.78381	2.1012	2.73254	3.38965	4.09106	4.39587	4.15393		16.94	1.55298	2.38391	3.02808	3.73352	4.61963	4.82983	4.71423		14.84	0.06714	0.30345
17.04	0.8653	1.94702	2.85815	3.77814	5.69611	7.81433	9.04333	3.94324		17.04	0.89459	2.28436	3.43121	4.90887	6.51343	8.2915	6.55438		17.04	1.21655	2.2608	3.2345	4.61047	6.23285	7.61652	8.70648	6.30066		17.04	1.78186	2.09924	2.74231	3.3877	4.08911	4.39978	4.15784		17.04	1.55298	2.38391	3.02808	3.72961	4.62939	4.82983	4.70837		14.94	0.06714	0.304
17.14	0.8653	1.95288	2.85815	3.78711	5.69611	7.81433	9.04333	3.94244		17.14	0.87897	2.28046	3.42145	4.90887	6.50952	8.29736	6.54462		17.14	1.21539	2.26434	3.25092	4.61011	6.23364	7.62708	8.71704	6.31317		17.14	1.78381	2.1012	2.73254	3.38965	4.08521	4.39587	4.14807		17.14	1.55762	2.38391	3.03784	3.72961	4.62549	4.83569	4.71423		15.04	0.06714	0.30454
17.24	0.87701	1.9646	2.86597	3.79181	5.70197	7.82019	9.04919	3.9491		17.24	0.88403	2.29218	3.42731	4.90497	6.51147	8.29346	6.55243		17.24	1.22162	2.28113	3.25793	4.61127	6.23871	7.62823	8.72015	6.3241		17.24	1.78772	2.09534	2.73181	3.39429	4.09106	4.38806	4.15393		17.24	1.5647	2.38977	3.03784	3.72961	4.61963	4.82983	4.70251		15.14	0.07202	0.30509
17.34	0.86725	1.94897	2.86011	3.79181	5.69611	7.81628	9.0531	3.953		17.34	0.88953	2.29297	3.42224	4.91083	6.52008	8.30011	6.55713		17.34	1.22046	2.27722	3.263	4.61517	6.25433	7.62354	8.72601	6.3241		17.34	1.78186	2.09924	2.72473	3.38379	4.08911	4.39978	4.14807		17.34	1.5647	2.37805	3.0437	3.72961	4.61572	4.82983	4.70251		15.24	0.06812	0.30563
17.44	0.87701	1.94897	2.86011	3.79767	5.69611	7.81628	9.05505	3.953		17.44	0.88873	2.29529	3.42535	4.90887	6.52515	8.30322	6.5661		17.44	1.23413	2.29089	3.26965	4.6347	6.2641	7.63019	8.73303	6.33777		17.44	1.78381	2.1012	2.73059	3.39355	4.09106	4.39783	4.15784		17.44	1.5647	2.39368	3.03784	3.72375	4.62354	4.82983	4.70251		15.34	0.06226	0.30618
17.54	0.87311	1.95483	2.86597	3.81329	5.71759	7.82605	9.05621	3.95886		17.54	0.88873	2.29999	3.44293	4.92255	6.52515	8.30908	6.57587		17.54	1.23999	2.30261	3.27551	4.65033	6.26605	7.64777	8.7475	6.34363		17.54	1.79163	2.10901	2.7345	3.39355	4.09888	4.40759	4.15784		17.54	1.55884	2.39368	3.04761	3.73352	4.62549	4.83374	4.70056		15.44	0.07202	0.30672
17.64	0.8653	1.94781	2.85895	3.80627	5.71564	7.82489	9.04608	3.94794		17.64	0.8985	2.30585	3.44293	4.92841	6.53882	8.31299	6.57703		17.64	1.23999	2.30261	3.27942	4.65228	6.26019	7.638	8.75336	6.34363		17.64	1.79749	2.12854	2.75598	3.40723	4.10864	4.41736	4.1676		17.64	1.5647	2.39368	3.04761	3.73865	4.61963	4.8396	4.71228		15.54	0.07007	0.30726
17.74	0.85553	1.94507	2.86011	3.79376	5.71173	7.82214	9.03552	3.93933		17.74	0.90436	2.31171	3.4527	4.92841	6.54663	8.32471	6.5661		17.74	1.23999	2.30847	3.28723	4.65228	6.27582	7.64191	8.74945	6.35455		17.74	1.79553	2.12781	2.75012	3.40723	4.10864	4.4115	4.16174		17.74	1.5647	2.39368	3.04761	3.74133	4.6333	4.84937	4.71619		15.64	0.06909	0.30781
17.84	0.8653	1.94312	2.86987	3.79767	5.70587	7.82526	9.03357	3.9444		17.84	0.90045	2.31171	3.4566	4.92841	6.55054	8.33447	6.57587		17.84	1.23999	2.31628	3.28333	4.66205	6.27502	7.65753	8.76898	6.36316		17.84	1.79626	2.12073	2.75012	3.40137	4.10278	4.40173	4.16174		17.84	1.57251	2.39758	3.06128	3.7511	4.63916	4.85327	4.71619		15.74	0.06616	0.30835
17.94	0.86139	1.93842	2.85931	3.79767	5.70978	7.8241	9.03357	3.93738		17.94	0.90942	2.3324	3.4812	4.94989	6.56616	8.3501	6.58563		17.94	1.24469	2.32019	3.28607	4.66479	6.28247	7.66614	8.76782	6.37567		17.94	1.80334	2.12659	2.75012	3.40723	4.11255	4.40564	4.16174		17.94	1.58423	2.40344	3.0625	3.74719	4.63525	4.85913	4.72595		15.84	0.06226	0.3089
18.04	0.85944	1.95093	2.86792	3.80743	5.7254	7.83582	9.04333	3.9491		18.04	0.90436	2.32538	3.48199	4.94012	6.56537	8.3501	6.59149		18.04	1.25171	2.32019	3.28723	4.67181	6.28363	7.65753	8.76898	6.37878		18.04	1.79163	2.12073	2.74939	3.41113	4.10864	4.4115	4.16638		18.04	1.58423	2.39368	3.04565	3.74133	4.63916	4.84937	4.71228		15.94	0.06226	0.30944
18.14	0.87506	1.95679	2.86987	3.80859	5.73517	7.83582	9.04333	3.953		18.14	0.90906	2.33203	3.49255	4.95068	6.56891	8.35986	6.58643		18.14	1.25171	2.32214	3.28723	4.68079	6.28363	7.65674	8.77795	6.37292		18.14	1.79553	2.12659	2.75793	3.40723	4.10864	4.4115	4.17346		18.14	1.59009	2.40344	3.05151	3.75891	4.64502	4.85913	4.71228		16.04	0.06226	0.30998
18.24	0.8653	1.96265	2.86987	3.8172	5.73517	7.83972	9.04529	3.95691		18.24	0.90631	2.33905	3.49371	4.95105	6.58569	8.354	6.58759		18.24	1.24585	2.32214	3.29114	4.67572	6.28754	7.66534	8.77289	6.38464		18.24	1.78577	2.12268	2.75403	3.40527	4.09766	4.39978	4.1676		18.24	1.58813	2.40344	3.05542	3.75891	4.63403	4.85522	4.71619		16.14	0.06226	0.31053
18.34	0.86725	1.96851	2.86987	3.8172	5.73712	7.84558	9.04449	3.96277		18.34	0.90826	2.3324	3.50153	4.94794	6.58374	8.36768	6.59656		18.34	1.26068	2.33191	3.30597	4.67181	6.29535	7.6673	8.77875	6.38464		18.34	1.78577	2.12268	2.76965	3.41699	4.1106	4.4115	4.17737		18.34	1.58887	2.39832	3.04639	3.74792	4.65088	4.854	4.71692		16.24	0.0769	0.31107
18.44	0.86725	1.95483	2.86597	3.8172	5.71875	7.84167	9.04919	3.95496		18.44	0.91608	2.3371	3.50739	4.96356	6.59155	8.37354	6.60126		18.44	1.25952	2.34167	3.31653	4.68158	6.29535	7.6673	8.78851	6.39832		18.44	1.80017	2.13708	2.77429	3.41577	4.10742	4.41614	4.18787		18.44	1.58618	2.41516	3.05737	3.76086	4.65869	4.86108	4.72864		16.34	0.08179	0.31161
18.54	0.85553	1.95093	2.85815	3.81134	5.71759	7.83386	9.04138	3.94519		18.54	0.92389	2.33905	3.50934	4.96161	6.5896	8.37354	6.60907		18.54	1.25952	2.34167	3.31653	4.68158	6.28558	7.6712	8.78851	6.40417		18.54	1.79749	2.14417	2.78528	3.42285	4.10864	4.41736	4.18909		18.54	1.58618	2.41516	3.05347	3.76086	4.65283	4.86108	4.72595		16.44	0.08179	0.31215
18.64	0.8653	1.96735	2.86871	3.81995	5.73401	7.84442	9.05194	3.96161		18.64	0.92114	2.35663	3.52887	4.95966	6.59546	8.37549	6.61102		18.64	1.25952	2.34167	3.31653	4.68158	6.28949	7.67706	8.79828	6.41315		18.64	1.80334	2.14417	2.78723	3.43262	4.12427	4.42322	4.19885		18.64	1.58618	2.41516	3.04761	3.76477	4.64893	4.86108	4.72595		16.54	0.08179	0.3127
18.74	0.85553	1.95874	2.85931	3.8172	5.72931	7.83972	9.04333	3.95416		18.74	0.91803	2.35272	3.52301	4.96356	6.60522	8.3833	6.61493		18.74	1.26031	2.35419	3.31732	4.69214	6.29614	7.67786	8.79907	6.41278		18.74	1.79749	2.15002	2.78528	3.44238	4.13013	4.42322	4.20471		18.74	1.58618	2.41125	3.05347	3.76086	4.64697	4.86108	4.72595		16.64	0.08179	0.31324
18.84	0.85162	1.95874	2.86597	3.81525	5.72736	7.84283	9.03943	3.9491		18.84	0.92389	2.35193	3.52222	4.96942	6.61499	8.38916	6.63055		18.84	1.26343	2.34479	3.31848	4.68274	6.30121	7.67902	8.79553	6.42371		18.84	1.81116	2.15784	2.80676	3.44238	4.12817	4.42126	4.20862		18.84	1.59009	2.4093	3.05151	3.76868	4.64819	4.86499	4.72009		16.74	0.08374	0.31378
18.94	0.85553	1.96851	2.86987	3.82892	5.7254	7.83582	9.04333	3.953		18.94	0.91803	2.36053	3.52496	4.97919	6.61499	8.38916	6.63251		18.94	1.25171	2.34167	3.31653	4.68353	6.29926	7.6712	8.79828	6.42371		18.94	1.82678	2.17737	2.8158	3.45679	4.1438	4.43689	4.21838		18.94	1.59595	2.41516	3.06519	3.77966	4.63135	4.87085	4.71619		16.84	0.08667	0.31432
19.04	0.84576	1.96851	2.87964	3.82813	5.73712	7.83972	9.04529	3.953		19.04	0.92975	2.37225	3.54059	4.97919	6.6142	8.38916	6.62665		19.04	1.26147	2.35144	3.31653	4.68939	6.30432	7.68683	8.79828	6.42371		19.04	1.81702	2.16956	2.81067	3.45996	4.13403	4.43298	4.20862		19.04	1.58618	2.4054	3.04956	3.76868	4.64111	4.85718	4.70642		16.94	0.09293	0.31486
19.14	0.8653	1.9646	2.8855	3.83282	5.74298	7.85144	9.05115	3.95886		19.14	0.93054	2.37305	3.53748	4.98895	6.61969	8.39893	6.63721		19.14	1.25092	2.34167	3.31573	4.68939	6.30707	7.68604	8.79437	6.42371		19.14	1.82288	2.17346	2.81067	3.4502	4.1438	4.43298	4.21448		19.14	1.59595	2.41516	3.05542	3.76868	4.64111	4.86108	4.71033		17.04	0.1023	0.3154
19.24	0.86725	1.9599	2.87964	3.82697	5.73712	7.84558	9.04449	3.9491		19.24	0.93091	2.36755	3.53082	4.98505	6.63062	8.39502	6.64148		19.24	1.25366	2.35144	3.31458	4.69135	6.31293	7.68878	8.79828	6.42371		19.24	1.82092	2.18323	2.82434	3.4541	4.1438	4.43689	4.21838		19.24	1.59985	2.41516	3.04956	3.76477	4.64111	4.85132	4.70642		17.14	0.09839	0.31595
19.34	0.86139	1.95288	2.87964	3.8172	5.73633	7.84558	9.04333	3.94324		19.34	0.9278	2.37421	3.54254	4.98505	6.63452	8.39893	6.64423		19.34	1.25952	2.35535	3.31653	4.69525	6.31293	7.69659	8.79828	6.42371		19.34	1.82678	2.18518	2.82434	3.44824	4.13794	4.4408	4.21838		19.34	1.59595	2.41907	3.04956	3.77454	4.64111	4.86499	4.71033		17.24	0.10816	0.31649
19.44	0.86725	1.95874	2.87964	3.82111	5.73517	7.84558	9.04333	3.94324		19.44	0.9278	2.38788	3.5484	4.97528	6.63452	8.39893	6.64227		19.44	1.26929	2.37097	3.32629	4.70502	6.32269	7.70636	8.80804	6.44714		19.44	1.82678	2.19495	2.8302	3.45996	4.1543	4.45251	4.22815		19.44	1.59595	2.42493	3.05933	3.77063	4.64697	4.87085	4.70837		17.34	0.11987	0.31703
19.54	0.87701	1.96851	2.89056	3.84845	5.74493	7.85535	9.0531	3.95416		19.54	0.93951	2.38202	3.54254	4.97919	6.64429	8.39893	6.64618		19.54	1.27008	2.37177	3.33099	4.71167	6.32544	7.70325	8.81976	6.4538		19.54	1.82288	2.18054	2.81067	3.4502	4.14185	4.44275	4.22424		19.54	1.59595	2.42493	3.05933	3.77454	4.63525	4.87085	4.71423		17.44	0.11401	0.31757
19.64	0.88092	1.95874	2.89917	3.83868	5.74493	7.85535	9.05701	3.96667		19.64	0.93561	2.39178	3.54254	4.97919	6.64429	8.39893	6.65594		19.64	1.27124	2.37488	3.33801	4.7226	6.33051	7.70245	8.82367	6.45612		19.64	1.81116	2.17932	2.82239	3.4541	4.14575	4.44275	4.22424		19.64	1.59009	2.41907	3.05859	3.76477	4.63721	4.86499	4.69861		17.54	0.11401	0.31811
19.74	0.89264	1.9646	2.90894	3.84454	5.75079	7.86121	9.06873	3.97839		19.74	0.93951	2.39099	3.55151	4.98309	6.63843	8.40869	6.65985		19.74	1.27319	2.37018	3.32825	4.71869	6.33246	7.70441	8.83539	6.45105		19.74	1.8197	2.18713	2.82556	3.45215	4.15552	4.45056	4.22815		19.74	1.59595	2.42493	3.05737	3.77454	4.64111	4.87866	4.70447		17.64	0.11401	0.31865
19.84	0.88483	1.96149	2.91754	3.83752	5.74573	7.85535	9.06366	3.97137		19.84	0.94928	2.40546	3.56403	4.99872	6.65601	8.42236	6.68524		19.84	1.27124	2.3573	3.32629	4.70111	6.32465	7.7005	8.82367	6.43933		19.84	1.83655	2.19885	2.8302	3.45801	4.15552	4.45251	4.23401		19.84	1.59595	2.43079	3.06323	3.7804	4.64111	4.8728	4.70447		17.74	0.12378	0.31919
19.94	0.88483	1.95874	2.9187	3.83789	5.75079	7.85535	9.06091	3.96863		19.94	0.95825	2.42108	3.5816	5.00964	6.66577	8.43018	6.68134		19.94	1.28101	2.36121	3.33606	4.71008	6.33441	7.71613	8.83148	6.44324		19.94	1.83655	2.19299	2.83411	3.45605	4.15552	4.44666	4.23206		19.94	1.59985	2.42883	3.06128	3.7843	4.64111	4.87671	4.69861		17.84	0.12378	0.31973
20.04	0.87116	1.95483	2.91479	3.83673	5.75275	7.85535	9.05035	3.96277		20.04	0.95709	2.42108	3.5777	5.00458	6.66187	8.42627	6.67273		20.04	1.28101	2.37097	3.33606	4.72455	6.32855	7.71613	8.82758	6.44324		20.04	1.84119	2.2074	2.84851	3.47241	4.16992	4.45715	4.23865		20.04	1.59595	2.42493	3.06714	3.7804	4.64697	4.8728	4.6947		17.94	0.12866	0.32027
20.14	0.87897	1.95874	2.9187	3.84259	5.75665	7.86511	9.06287	3.96863		20.14	0.95514	2.4281	3.57184	5.00262	6.65521	8.41962	6.66962		20.14	1.27631	2.37097	3.33606	4.71674	6.32971	7.70245	8.82367	6.43542		20.14	1.84436	2.21057	2.8595	3.46973	4.16528	4.45447	4.23596		20.14	1.59595	2.42493	3.073	3.77966	4.64502	4.8728	4.6947		18.04	0.13355	0.32081
20.24	0.88678	1.95795	2.92065	3.84064	5.75665	7.86511	9.06287	3.96863		20.24	0.95984	2.43555	3.5824	5.02881	6.67438	8.43292	6.6958		20.24	1.26929	2.36707	3.33722	4.71088	6.3266	7.69775	8.81781	6.42291		20.24	1.84827	2.20471	2.85754	3.47754	4.17505	4.45837	4.23987		20.24	1.60962	2.42419	3.07104	3.78821	4.65674	4.8728	4.69861		18.14	0.14331	0.32135
20.34	0.87701	1.94702	2.92065	3.8465	5.75586	7.85925	9.06287	3.97449		20.34	0.961	2.44257	3.59723	5.02997	6.67554	8.44971	6.69696		20.34	1.25952	2.36707	3.33606	4.71088	6.32269	7.7005	8.81311	6.43347		20.34	1.84631	2.20276	2.84778	3.47754	4.16333	4.45251	4.23401		20.34	1.61548	2.43469	3.073	3.79016	4.65088	4.88257	4.70447		18.24	0.14526	0.32188
20.44	0.88287	1.95483	2.92651	3.85236	5.76056	7.87097	9.06873	3.97955		20.44	0.96881	2.44452	3.59723	5.03778	6.67944	8.44775	6.69891		20.44	1.25952	2.36823	3.33606	4.71088	6.3266	7.70636	8.82172	6.43347		20.44	1.85608	2.21448	2.85486	3.47559	4.177	4.45642	4.23792		20.44	1.61548	2.43469	3.0769	3.79016	4.66064	4.88257	4.6947		18.34	0.14819	0.32242
20.54	0.86725	1.93921	2.92456	3.84845	5.7547	7.86511	9.06091	3.97253		20.54	0.97858	2.4621	3.60114	5.0495	6.69507	8.45752	6.7204		20.54	1.27319	2.37488	3.34583	4.72064	6.33246	7.70636	8.83734	6.44324		20.54	1.85999	2.21838	2.85364	3.48145	4.1731	4.45642	4.24182		20.54	1.61548	2.43469	3.08472	3.79016	4.65674	4.88257	4.6947		18.44	0.14349	0.32296
20.64	0.86334	1.93921	2.92572	3.84454	5.75079	7.86121	9.05505	3.97253		20.64	0.97467	2.46796	3.59918	5.04559	6.69116	8.45947	6.71259		20.64	1.27515	2.37292	3.33215	4.71674	6.33051	7.70245	8.82953	6.43933		20.64	1.8717	2.2301	2.86536	3.49121	4.18286	4.46619	4.24377		20.64	1.61548	2.43469	3.07886	3.7843	4.65479	4.88257	4.6947		18.54	0.13843	0.3235
20.74	0.85669	1.93921	2.9187	3.83868	5.74689	7.84949	9.05505	3.97253		20.74	0.97858	2.4613	3.59723	5.03973	6.6853	8.46924	6.70673		20.74	1.27203	2.36591	3.32709	4.71558	6.33521	7.69739	8.8186	6.43427		20.74	1.85608	2.2196	2.85168	3.4873	4.16919	4.46228	4.23401		20.74	1.60962	2.42883	3.06909	3.7843	4.65674	4.88257	4.68884		18.64	0.15601	0.32404
20.84	0.8692	1.94897	2.93823	3.83868	5.75665	7.86707	9.07379	3.9823		20.84	0.97583	2.47186	3.60229	5.03894	6.6853	8.46924	6.71649		20.84	1.27124	2.38074	3.32239	4.71478	6.33441	7.7005	8.81781	6.43347		20.84	1.86584	2.22229	2.85559	3.48145	4.16333	4.46619	4.23792		20.84	1.61548	2.43469	3.07886	3.7804	4.65088	4.88647	4.69861		18.74	0.14624	0.32458
20.94	0.8739	1.93805	2.93903	3.84143	5.75549	7.86981	9.07147	3.98114		20.94	0.96491	2.45819	3.60699	5.03387	6.69116	8.46533	6.71179		20.94	1.27124	2.38074	3.32043	4.72064	6.32465	7.71027	8.81781	6.44324		20.94	1.86975	2.23596	2.87512	3.49512	4.17773	4.47595	4.25159		20.94	1.61548	2.44055	3.08472	3.7804	4.6626	4.89819	4.70447		18.84	0.15601	0.32511
21.04	0.87116	1.94507	2.94604	3.85352	5.76251	7.8819	9.07849	3.98816		21.04	0.97858	2.4574	3.61481	5.03778	6.69897	8.479	6.72821		21.04	1.26147	2.38269	3.32629	4.7265	6.33832	7.71613	8.81781	6.44244		21.04	1.8717	2.23792	2.87122	3.49707	4.18091	4.47205	4.25354		21.04	1.61548	2.43469	3.08862	3.7843	4.66187	4.89233	4.6947		18.94	0.1521	0.32565
21.14	0.8653	1.93842	2.93042	3.86017	5.75586	7.87488	9.07263	3.98425		21.14	0.97858	2.46014	3.62067	5.04755	6.70483	8.48291	6.74188		21.14	1.26147	2.37878	3.32355	4.72845	6.34027	7.71417	8.81586	6.4491		21.14	1.8717	2.23206	2.87122	3.4873	4.18481	4.47205	4.25354		21.14	1.61938	2.4386	3.08862	3.79407	4.65088	4.89624	4.69861		19.04	0.14624	0.32619
21.24	0.8653	1.94116	2.94409	3.85626	5.7547	7.87488	9.06873	3.98425		21.24	0.97937	2.47266	3.62146	5.05029	6.70679	8.48956	6.73682		21.24	1.26068	2.37292	3.31653	4.7265	6.33441	7.70245	8.8092	6.44324		21.24	1.86975	2.24182	2.88416	3.49585	4.18481	4.46619	4.25745		21.24	1.61548	2.43469	3.07422	3.78943	4.66064	4.8877	4.70447		19.14	0.14624	0.32673
21.34	0.87116	1.94897	2.95581	3.86212	5.76056	7.88074	9.07068	3.97955		21.34	0.97662	2.47968	3.62067	5.04755	6.70288	8.50244	6.73798		21.34	1.25952	2.37292	3.32043	4.7218	6.34027	7.70831	8.80804	6.44324		21.34	1.8717	2.24377	2.87903	3.50293	4.18481	4.46228	4.25745		21.34	1.61938	2.44446	3.08081	3.79211	4.66064	4.88452	4.69861		19.24	0.15015	0.32726
21.44	0.85553	1.9314	2.95386	3.85822	5.7547	7.87878	9.06482	3.97644		21.44	0.98444	2.47107	3.62653	5.04755	6.69897	8.5036	6.73602		21.44	1.25952	2.37683	3.32629	4.72455	6.33557	7.70752	8.80219	6.44714		21.44	1.88025	2.25354	2.88098	3.50293	4.18872	4.46619	4.25549		21.44	1.61548	2.44446	3.08667	3.79993	4.67041	4.89038	4.70447		19.34	0.16577	0.3278
21.54	0.86334	1.94312	2.96558	3.86407	5.75079	7.8905	9.07068	3.98816		21.54	0.9856	2.49139	3.64215	5.06903	6.7146	8.51807	6.74579		21.54	1.24976	2.3819	3.32629	4.73041	6.33441	7.7005	8.80804	6.453		21.54	1.87366	2.23987	2.88098	3.49902	4.19067	4.45837	4.25159		21.54	1.62524	2.45422	3.09253	3.79993	4.65674	4.90015	4.70447		19.44	0.16089	0.32834
21.64	0.85669	1.92749	2.95892	3.85822	5.74689	7.87488	9.06403	3.9823		21.64	0.98834	2.49139	3.65582	5.06903	6.7146	8.52783	6.74579		21.64	1.26031	2.3913	3.32709	4.74097	6.34888	7.71692	8.8186	6.45966		21.64	1.88806	2.24451	2.89929	3.50757	4.19922	4.45715	4.25623		21.64	1.60571	2.44446	3.08667	3.79016	4.66064	4.88647	4.6947		19.54	0.16089	0.32887
21.74	0.85944	1.93921	2.96948	3.87189	5.75665	7.8866	9.07654	3.99792		21.74	0.98834	2.48163	3.66168	5.06903	6.7146	8.52783	6.74579		21.74	1.26343	2.39246	3.33801	4.74213	6.3559	7.71808	8.81586	6.45886		21.74	1.89514	2.25159	2.91809	3.52051	4.20239	4.46814	4.26331		21.74	1.61548	2.44055	3.08667	3.7804	4.65674	4.88062	4.68494		19.64	0.16089	0.32941
21.84	0.86139	1.9353	2.96558	3.87384	5.75665	7.88269	9.07849	3.98816		21.84	0.9903	2.49139	3.66675	5.0788	6.72046	8.53369	6.75671		21.84	1.26147	2.39441	3.32629	4.75385	6.35394	7.71613	8.80804	6.46472		21.84	1.87952	2.245	2.90637	3.51855	4.19653	4.46814	4.25745		21.84	1.60571	2.43469	3.08276	3.77063	4.65088	4.88062	4.67517		19.74	0.16089	0.32994
21.94	0.8653	1.94312	2.96948	3.87775	5.76642	7.8858	9.0824	3.99792		21.94	0.99225	2.4906	3.66168	5.078	6.71851	8.52979	6.75555		21.94	1.26733	2.39636	3.33215	4.7558	6.35394	7.71613	8.81781	6.47058		21.94	1.88928	2.25354	2.92322	3.53027	4.19653	4.46423	4.26331		21.94	1.59595	2.43469	3.073	3.77063	4.66138	4.87671	4.67517		19.84	0.16089	0.33048
22.04	0.84772	1.9353	2.96558	3.87305	5.76172	7.88464	9.07849	3.99988		22.04	1.00397	2.49139	3.67535	5.09833	6.73608	8.53955	6.76532		22.04	1.26068	2.39246	3.3302	4.75189	6.35394	7.72003	8.81976	6.46979		22.04	1.88928	2.25354	2.91614	3.51465	4.19653	4.45837	4.25745		22.04	1.60059	2.43933	3.07764	3.77454	4.65869	4.87549	4.67981		19.94	0.17651	0.33102
22.14	0.84576	1.94312	2.98315	3.86603	5.76837	7.89441	9.08435	4.00378		22.14	0.99927	2.49139	3.67731	5.09833	6.73529	8.54932	6.77509		22.14	1.25952	2.39246	3.33722	4.7558	6.36371	7.72589	8.81897	6.46277		22.14	1.88342	2.24768	2.90637	3.5127	4.19458	4.45251	4.25159		22.14	1.60767	2.45227	3.07886	3.7843	4.6626	4.87866	4.68689		20.04	0.17847	0.33155
22.24	0.85553	1.95483	2.99487	3.88361	5.78009	7.8905	9.09021	4.00964		22.24	1.00787	2.50702	3.67731	5.10419	6.74976	8.56415	6.78485		22.24	1.25952	2.39246	3.33997	4.76166	6.36371	7.72589	8.81781	6.46277		22.24	1.89124	2.25354	2.91418	3.52246	4.19263	4.45642	4.25549		22.24	1.60767	2.45618	3.07495	3.79016	4.65869	4.88257	4.6908		20.14	0.1814	0.33209
22.34	0.85632	1.94897	2.98981	3.86877	5.77502	7.8952	9.08905	4.00378		22.34	1.01843	2.50507	3.67615	5.09912	6.74469	8.55792	6.78174		22.34	1.25562	2.39246	3.34192	4.75775	6.36566	7.71613	8.8139	6.45886		22.34	1.90295	2.2594	2.92004	3.51855	4.19849	4.46228	4.26599		22.34	1.60767	2.45618	3.0769	3.79211	4.65088	4.88257	4.69666		20.24	0.1814	0.33262
22.44	0.85358	1.94507	2.99683	3.87579	5.7879	7.89246	9.09216	4.00964		22.44	1.01959	2.50311	3.68317	5.10419	6.74585	8.55908	6.77704		22.44	1.24976	2.39246	3.33606	4.7511	6.36566	7.71808	8.80804	6.453		22.44	1.89319	2.24963	2.91809	3.5127	4.18286	4.45251	4.25354		22.44	1.59985	2.45422	3.06323	3.78821	4.67432	4.87476	4.68884		20.34	0.18628	0.33316
22.54	0.84967	1.93726	2.99017	3.87189	5.78595	7.88855	9.09412	4.00183		22.54	1.01569	2.49921	3.68903	5.10614	6.74585	8.5708	6.78406		22.54	1.23999	2.39166	3.33606	4.75385	6.36487	7.71808	8.80804	6.45105		22.54	1.901	2.26331	2.91541	3.52246	4.19263	4.45642	4.25745		22.54	1.61743	2.46594	3.09644	3.80188	4.65796	4.89233	4.70642		20.44	0.198	0.33369
22.64	0.85553	1.94702	3.01245	3.88751	5.79572	7.90417	9.09802	4.00769		22.64	1.00787	2.4953	3.68121	5.09833	6.75562	8.56494	6.77509		22.64	1.23883	2.3913	3.34076	4.75073	6.3645	7.72278	8.8147	6.44519		22.64	1.90295	2.2594	2.91028	3.52246	4.17896	4.45251	4.25354		22.64	1.60181	2.46399	3.07495	3.79993	4.66455	4.87671	4.6947		20.54	0.20328	0.33423
22.74	0.85669	1.93726	3.00464	3.88751	5.79572	7.89441	9.10309	4.00378		22.74	1.01764	2.51093	3.68512	5.10809	6.75562	8.57275	6.78485		22.74	1.23138	2.3905	3.34583	4.74994	6.35785	7.72705	8.80804	6.44324		22.74	1.90686	2.26331	2.92004	3.53223	4.18677	4.45642	4.25745		22.74	1.60376	2.46399	3.08276	3.79407	4.67627	4.88452	4.69861		20.64	0.20679	0.33476
22.84	0.85162	1.94507	3.00464	3.89337	5.80157	7.90222	9.10779	4.00964		22.84	1.01764	2.50037	3.69214	5.10925	6.75562	8.57471	6.79852		22.84	1.23022	2.38074	3.34583	4.74994	6.36371	7.7298	8.8092	6.44324		22.84	1.91272	2.27307	2.92004	3.52832	4.18872	4.46228	4.26721		22.84	1.61548	2.47571	3.09375	3.79993	4.67041	4.88647	4.70447		20.74	0.20093	0.33529
22.94	0.84576	1.9353	2.99487	3.88751	5.79181	7.89636	9.09802	3.99988		22.94	1.01959	2.50116	3.69098	5.112	6.76538	8.57275	6.80048		22.94	1.23999	2.39636	3.35754	4.76166	6.37738	7.74542	8.82172	6.46277		22.94	1.91077	2.26257	2.91418	3.52637	4.1875	4.45642	4.26721		22.94	1.61548	2.47571	3.09644	3.79993	4.67627	4.88062	4.70447		20.84	0.20679	0.33583
23.04	0.84576	1.93335	3.00269	3.88672	5.79572	7.90613	9.10779	4.00299		23.04	1.01569	2.50702	3.69684	5.11395	6.76068	8.57471	6.79071		23.04	1.23999	2.40222	3.35168	4.76556	6.38324	7.74542	8.82758	6.46277		23.04	1.92248	2.26721	2.92981	3.53809	4.20044	4.46228	4.27307		23.04	1.61548	2.48157	3.10229	3.79016	4.67041	4.88061	4.70447		20.94	0.20679	0.33636
23.14	0.84186	1.9353	3.00073	3.89532	5.78125	7.90613	9.09998	3.99792		23.14	1.00903	2.49139	3.68121	5.10809	6.75757	8.57782	6.79657		23.14	1.23999	2.39246	3.36731	4.76166	6.38324	7.74933	8.82758	6.46277		23.14	1.90686	2.26721	2.9259	3.53223	4.18872	4.45642	4.26721		23.14	1.60962	2.46985	3.09058	3.78821	4.68994	4.87476	4.69861		21.04	0.20874	0.33689
23.24	0.82623	1.91888	2.98901	3.88556	5.77814	7.89557	9.09412	4.00183		23.24	1.00787	2.4906	3.69098	5.10809	6.76343	8.56689	6.79657		23.24	1.23999	2.38855	3.35284	4.76166	6.38129	7.75714	8.83344	6.45886		23.24	1.92249	2.27502	2.92712	3.53101	4.19067	4.46228	4.27307		23.24	1.62524	2.48547	3.11206	3.80896	4.68994	4.89819	4.71423		21.14	0.22144	0.33743
23.34	0.836	1.92749	2.98901	3.90704	5.79376	7.91785	9.10388	4.0116		23.34	1.01257	2.49219	3.69177	5.10889	6.76813	8.56964	6.80243		23.34	1.23999	2.38269	3.3595	4.76556	6.37543	7.75714	8.82758	6.45496		23.34	1.92639	2.27307	2.92395	3.54199	4.19458	4.46619	4.27698		23.34	1.61548	2.48547	3.10815	3.80383	4.68604	4.88647	4.70837		21.24	0.22339	0.33796
23.44	0.84186	1.93726	2.99603	3.90314	5.80157	7.9198	9.10974	4.01746		23.44	1.01959	2.49335	3.69293	5.11005	6.77124	8.58057	6.79657		23.44	1.24976	2.39166	3.37512	4.78119	6.38519	7.76691	8.84906	6.46393		23.44	1.92249	2.26917	2.9259	3.53809	4.19458	4.46228	4.27307		23.44	1.61548	2.48547	3.10815	3.79993	4.68604	4.89233	4.724		21.34	0.22632	0.33849
23.54	0.83014	1.92749	2.98901	3.89728	5.79572	7.91394	9.10779	4.01355		23.54	1.02936	2.49335	3.69489	5.11005	6.77124	8.57666	6.79657		23.54	1.23999	2.40027	3.37903	4.78119	6.3844	7.76691	8.84906	6.46277		23.54	1.92248	2.27307	2.92004	3.53809	4.20044	4.46228	4.27698		23.54	1.61548	2.49524	3.11401	3.80969	4.68213	4.88843	4.724		21.44	0.22632	0.33903
23.64	0.84692	1.93335	2.99487	3.90314	5.80157	7.9198	9.11951	4.02332		23.64	1.04108	2.50232	3.70856	5.12567	6.78687	8.58447	6.80634		23.64	1.25641	2.41473	3.39545	4.79565	6.38794	7.77161	8.86353	6.47333		23.64	1.91736	2.2738	2.92468	3.53296	4.19922	4.45715	4.28748		23.64	1.60571	2.48083	3.10425	3.79993	4.68213	4.8728	4.71423		21.54	0.22534	0.33956
23.74	0.83795	1.92749	2.99878	3.90704	5.80548	7.92957	9.12262	4.02332		23.74	1.03912	2.50507	3.71246	5.12958	6.78491	8.58838	6.80438		23.74	1.25952	2.41589	3.39465	4.79797	6.39105	7.77472	8.86273	6.48035		23.74	1.92834	2.28088	2.92981	3.54395	4.20239	4.46423	4.29456		23.74	1.60962	2.48743	3.09839	3.80383	4.68726	4.87207	4.71423		21.64	0.22241	0.34009
23.84	0.84967	1.93335	3.00464	3.9129	5.81525	7.93152	9.11755	4.03894		23.84	1.03522	2.50702	3.71637	5.12878	6.78491	8.59229	6.80634		23.84	1.26263	2.41785	3.39856	4.80658	6.39496	7.77863	8.85999	6.48425		23.84	1.9342	2.28015	2.92322	3.54004	4.20239	4.46423	4.29065		23.84	1.61548	2.49329	3.10815	3.80969	4.67627	4.88062	4.71423		21.74	0.2312	0.34062
23.94	0.84656	1.91852	3.00348	3.90784	5.81604	7.92645	9.11639	4.03308		23.94	1.03326	2.50116	3.7312	5.13153	6.78491	8.59814	6.80634		23.94	1.25562	2.40808	3.38293	4.80658	6.3891	7.76691	8.85297	6.47839		23.94	1.92444	2.27502	2.922	3.53027	4.19263	4.45447	4.27502		23.94	1.61548	2.49915	3.10425	3.80969	4.68018	4.88062	4.71423		21.84	0.22046	0.34116
24.04	0.83991	1.92554	3.02612	3.91876	5.82306	7.93738	9.12927	4.03894		24.04	1.03833	2.50037	3.73004	5.13739	6.78491	8.6001	6.80634		24.04	1.25952	2.42175	3.39661	4.81049	6.39301	7.77667	8.87054	6.48425		24.04	1.92835	2.28479	2.93567	3.52832	4.18677	4.45837	4.28284		24.04	1.61938	2.49719	3.11206	3.81287	4.68603	4.88062	4.71814		21.94	0.23218	0.34169
24.14	0.82819	1.92084	3.02222	3.91992	5.80664	7.93738	9.12537	4.03308		24.14	1.03796	2.51172	3.73083	5.14209	6.78491	8.6048	6.80634		24.14	1.25952	2.41199	3.39075	4.81439	6.39496	7.77588	8.87836	6.48425		24.14	1.9342	2.28088	2.94153	3.54004	4.19653	4.46423	4.29456		24.14	1.62524	2.50891	3.12305	3.8175	4.69971	4.89038	4.724		22.04	0.23511	0.34222
24.24	0.82428	1.92944	3.02808	3.92072	5.81525	7.94324	9.13123	4.05066		24.24	1.03522	2.51288	3.72614	5.14911	6.79663	8.61102	6.8161		24.24	1.25952	2.41199	3.39661	4.82025	6.39886	7.77667	8.87445	6.48425		24.24	1.93811	2.29456	2.94543	3.54395	4.19458	4.46814	4.29456		24.24	1.62524	2.50305	3.12573	3.81946	4.70947	4.89038	4.72009		22.14	0.23608	0.34275
24.34	0.83209	1.92944	3.02612	3.91876	5.82697	7.94128	9.12927	4.04089		24.34	1.05084	2.52655	3.74371	5.15887	6.8064	8.61377	6.82587		24.34	1.26538	2.41785	3.40247	4.82025	6.40472	7.78253	8.88422	6.48932		24.34	1.9342	2.28088	2.93958	3.54004	4.19458	4.47864	4.28479		24.34	1.61938	2.51672	3.12573	3.82727	4.71533	4.89429	4.71814		22.24	0.22534	0.34328
24.44	0.83405	1.92554	3.02728	3.91486	5.81329	7.94244	9.14099	4.03113		24.44	1.05084	2.52264	3.74371	5.16473	6.8064	8.61963	6.82977		24.44	1.25366	2.40613	3.39581	4.82025	6.40472	7.79034	8.87836	6.47253		24.44	1.93811	2.2887	2.94739	3.54395	4.20435	4.47986	4.2887		24.44	1.62915	2.51868	3.12183	3.83508	4.71021	4.89624	4.724		22.34	0.23023	0.34381
24.54	0.82739	1.92944	3.03003	3.91876	5.83087	7.9491	9.1449	4.03503		24.54	1.06061	2.53357	3.74371	5.17059	6.8103	8.62354	6.83759		24.54	1.26733	2.42566	3.39856	4.82611	6.4184	7.7962	8.88812	6.48621		24.54	1.94397	2.30042	2.95251	3.54395	4.2102	4.48572	4.30627		24.54	1.63965	2.52917	3.13037	3.83386	4.71728	4.90479	4.7384		22.44	0.23413	0.34434
24.64	0.82037	1.92358	3.02417	3.90704	5.82111	7.9491	9.12927	4.02917		24.64	1.05865	2.52069	3.74176	5.16864	6.81421	8.62744	6.83563		24.64	1.26068	2.43073	3.40442	4.82416	6.41449	7.7962	8.88733	6.49207		24.64	1.93225	2.2887	2.94934	3.53809	4.18872	4.474	4.29456		24.64	1.64673	2.53625	3.13354	3.83118	4.72314	4.91187	4.73572		22.54	0.23804	0.34487
24.74	0.82428	1.92749	3.02808	3.91681	5.82501	7.94324	9.13318	4.04205		24.74	1.07739	2.54413	3.75153	5.17841	6.82397	8.62744	6.8454		24.74	1.24976	2.42957	3.40051	4.82611	6.42426	7.7962	8.88226	6.49207		24.74	1.93616	2.28674	2.94934	3.53223	4.19653	4.47791	4.29065		24.74	1.64673	2.53625	3.1355	3.83508	4.729	4.90796	4.74548		22.64	0.23511	0.3454
24.84	0.83405	1.92749	3.03394	3.92267	5.83087	7.95496	9.14294	4.05066		24.84	1.07233	2.54999	3.75073	5.17841	6.82397	8.63135	6.8454		24.84	1.26031	2.43036	3.40717	4.82104	6.42505	7.80676	8.88696	6.50262		24.84	1.94202	2.29846	2.95911	3.54199	4.20825	4.48767	4.30237		24.84	1.64673	2.54211	3.12964	3.8363	4.72827	4.9021	4.74548		22.74	0.23315	0.34593
24.94	0.83405	1.92749	3.02808	3.91602	5.82892	7.9491	9.14215	4.05066		24.94	1.07037	2.55194	3.75348	5.18231	6.82397	8.63721	6.8454		24.94	1.26538	2.43347	3.40833	4.82806	6.43011	7.80792	8.87836	6.50574		24.94	1.94202	2.30432	2.95715	3.54785	4.19849	4.48376	4.29846		24.94	1.64673	2.53625	3.1394	3.83313	4.7251	4.91187	4.74548		22.84	0.22632	0.34646
25.04	0.83405	1.9314	3.03198	3.90509	5.82501	7.95496	9.14294	4.05261		25.04	1.08014	2.56091	3.77496	5.19403	6.83569	8.64893	6.86023		25.04	1.28101	2.44324	3.40833	4.8429	6.43518	7.82159	8.89008	6.5155		25.04	1.94592	2.30359	2.9552	3.5459	4.2063	4.48767	4.29651		25.04	1.64087	2.53625	3.1394	3.8429	4.73682	4.91187	4.74939		22.94	0.23413	0.34699
25.14	0.83405	1.93726	3.04956	3.91681	5.83478	7.95886	9.14685	4.05261		25.14	1.06921	2.57031	3.77185	5.18817	6.83569	8.63995	6.854		25.14	1.2771	2.44324	3.40833	4.83783	6.43011	7.8255	8.88617	6.50574		25.14	1.95178	2.30823	2.97083	3.55762	4.20825	4.49353	4.30237		25.14	1.64673	2.54602	3.1355	3.85071	4.73682	4.91187	4.75525		23.04	0.23706	0.34752
25.24	0.84186	1.94312	3.05542	3.92267	5.83984	7.97058	9.16248	4.05847		25.24	1.07037	2.57538	3.76324	5.18817	6.8396	8.64502	6.85712		25.24	1.27124	2.44324	3.41809	4.83588	6.42816	7.82861	8.89594	6.5155		25.24	1.94202	2.29846	2.96033	3.54785	4.19849	4.48376	4.2926		25.24	1.64673	2.54602	3.1394	3.84094	4.74072	4.92163	4.75134		23.14	0.23901	0.34805
25.34	0.84576	1.93726	3.05933	3.92267	5.83282	7.97449	9.15857	4.05847		25.34	1.06647	2.57343	3.77301	5.19012	6.83569	8.65088	6.85712		25.34	1.27515	2.44324	3.40833	4.84174	6.43402	7.82159	8.88928	6.5155		25.34	1.95178	2.30237	2.97864	3.56152	4.20825	4.49353	4.30627		25.34	1.64673	2.54602	3.1394	3.84094	4.73682	4.91772	4.74548		23.24	0.24194	0.34858
25.44	0.85632	1.94196	3.05933	3.93127	5.84534	7.98505	9.16327	4.0495		25.44	1.07037	2.57928	3.77887	5.19598	6.84546	8.66064	6.86298		25.44	1.29077	2.453	3.422	4.8515	6.44965	7.84113	8.89789	6.51471		25.44	1.95569	2.31213	2.98254	3.57129	4.20703	4.49744	4.31604		25.44	1.63696	2.54602	3.14526	3.84485	4.74658	4.91187	4.74158		23.34	0.23999	0.34911
25.54	0.85358	1.94623	3.05542	3.92462	5.84259	7.97644	9.15076	4.0448		25.54	1.06958	2.57654	3.76324	5.19403	6.85522	8.65088	6.85712		25.54	1.30249	2.453	3.43683	4.86517	6.45551	7.85675	8.89789	6.52332		25.54	1.95178	2.30823	2.98059	3.55762	4.21021	4.49353	4.31213		25.54	1.64673	2.55188	3.14917	3.86047	4.74658	4.91772	4.74548		23.44	0.24683	0.34964
25.64	0.85669	1.93921	3.06323	3.92853	5.83673	7.98621	9.1449	4.05377		25.64	1.07819	2.591	3.78668	5.20966	6.85522	8.65985	6.86688		25.64	1.29858	2.46277	3.44543	4.8808	6.46136	7.86652	8.90765	6.52917		25.64	1.95178	2.31213	2.97668	3.56152	4.20044	4.49353	4.31213		25.64	1.64673	2.54602	3.1543	3.85657	4.73682	4.91187	4.74548		23.54	0.24683	0.35017
25.74	0.8692	1.95288	3.06909	3.93829	5.8465	7.99011	9.15857	4.06238		25.74	1.07428	2.591	3.79254	5.20966	6.85522	8.6626	6.86688		25.74	1.28998	2.45026	3.44348	4.86908	6.44769	7.8548	8.91742	6.5116		25.74	1.95178	2.31799	2.98059	3.56738	4.20435	4.48181	4.30237		25.74	1.64673	2.54602	3.14722	3.85071	4.729	4.91187	4.74548		23.64	0.24683	0.3507
25.84	0.8653	1.94897	3.06909	3.9375	5.84064	7.99597	9.16443	4.06238		25.84	1.08405	2.60272	3.80151	5.21942	6.86499	8.67822	6.87585		25.84	1.28491	2.45496	3.45129	4.87494	6.44965	7.86456	8.92328	6.50769		25.84	1.95178	2.30823	2.98059	3.55762	4.20044	4.48572	4.30237		25.84	1.64087	2.54602	3.13354	3.84485	4.72314	4.9021	4.73962		23.74	0.24683	0.35123
25.94	0.87116	1.95483	3.07495	3.93634	5.84259	7.99597	9.17029	4.05847		25.94	1.09967	2.62225	3.81598	5.22919	6.87476	8.67822	6.88446		25.94	1.29352	2.4538	3.44623	4.86987	6.45825	7.87512	8.91821	6.5163		25.94	1.95178	2.30823	2.97986	3.55762	4.20044	4.49158	4.30237		25.94	1.64673	2.54602	3.13745	3.84998	4.73218	4.90796	4.74548		23.84	0.24683	0.35175
26.04	0.87897	1.94897	3.07886	3.93634	5.83673	8.00494	9.1781	4.06238		26.04	1.10358	2.60583	3.81598	5.22253	6.87085	8.67627	6.8786		26.04	1.29077	2.46082	3.44739	4.87299	6.45551	7.88019	8.91937	6.50964		26.04	1.96545	2.32581	2.99231	3.5752	4.21411	4.49548	4.31995		26.04	1.65063	2.54602	3.15112	3.8429	4.72705	4.90601	4.73572		23.94	0.24683	0.35228
26.14	0.88092	1.95874	3.08667	3.9422	5.84259	8.00378	9.17926	4.06824		26.14	1.09851	2.60938	3.82068	5.23193	6.86969	8.67706	6.88525		26.14	1.29663	2.47253	3.44348	4.88275	6.45551	7.88214	8.935	6.51355		26.14	1.94788	2.31409	2.9845	3.57324	4.19653	4.48767	4.31799		26.14	1.65649	2.54602	3.15308	3.85461	4.72705	4.91187	4.73572		24.04	0.25269	0.35281
26.24	0.88678	1.96265	3.08081	3.94611	5.84064	8.00769	9.18201	4.0741		26.24	1.09576	2.60858	3.81793	5.23505	6.88177	8.67822	6.88641		26.24	1.28491	2.46277	3.43762	4.87219	6.44574	7.87823	8.92914	6.51355		26.24	1.94592	2.31799	2.9845	3.56152	4.19849	4.48572	4.31604		26.24	1.64673	2.54602	3.14722	3.85071	4.72705	4.90723	4.73572		24.14	0.24683	0.35334
26.34	0.89655	1.97827	3.09448	3.94611	5.85626	8.02332	9.18591	4.08386		26.34	1.08911	2.59686	3.81207	5.21942	6.87866	8.66846	6.88641		26.34	1.29663	2.46863	3.44348	4.87689	6.45551	7.888	8.9342	6.51355		26.34	1.96155	2.33875	3.00012	3.57715	4.22388	4.50134	4.33167		26.34	1.64673	2.54602	3.14722	3.85461	4.74072	4.90015	4.73572		24.24	0.24878	0.35386
26.44	0.89264	1.97437	3.1062	3.95392	5.85156	8.01941	9.19958	4.07916		26.44	1.10162	2.61169	3.82184	5.22919	6.88452	8.68018	6.88641		26.44	1.30054	2.47253	3.44153	4.8808	6.45471	7.90167	8.92719	6.51276		26.44	1.96155	2.32776	3.00012	3.57007	4.21802	4.50134	4.33167		26.44	1.65649	2.56091	3.16284	3.86047	4.73682	4.90991	4.74548		24.34	0.24292	0.35439
26.54	0.89069	1.97241	3.09448	3.9422	5.84454	8.00769	9.19373	4.07605		26.54	1.11725	2.62421	3.8316	5.23895	6.89819	8.69385	6.90009		26.54	1.30444	2.47253	3.44659	4.87103	6.44769	7.90753	8.9389	6.51355		26.54	1.96619	2.3363	3.00476	3.58179	4.22266	4.50989	4.34021		26.54	1.65649	2.55383	3.15308	3.86047	4.73682	4.90991	4.75525		24.44	0.23706	0.35492
26.64	0.89655	1.97437	3.10541	3.95392	5.84454	8.01355	9.19373	4.08777		26.64	1.1153	2.62811	3.8277	5.23895	6.90015	8.69971	6.90204		26.64	1.3064	2.47253	3.44153	4.8808	6.46332	7.91339	8.935	6.51941		26.64	1.96936	2.34924	3.01184	3.5791	4.22388	4.52283	4.35315		26.64	1.65649	2.55383	3.14722	3.86047	4.72705	4.90601	4.74548		24.54	0.24487	0.35544
26.74	0.9071	1.96851	3.09918	3.95862	5.8551	8.02997	9.20428	4.0827		26.74	1.10944	2.62616	3.8277	5.22919	6.89819	8.68994	6.88641		26.74	1.31421	2.4823	3.44543	4.89056	6.46332	7.91144	8.9389	6.51746		26.74	1.9635	2.34924	3.01111	3.58301	4.22974	4.51306	4.34924		26.74	1.6604	2.55383	3.15308	3.85071	4.72705	4.90991	4.75525		24.64	0.2439	0.35597
26.84	0.91724	1.97241	3.11011	3.95978	5.86017	8.03699	9.20544	4.09363		26.84	1.11139	2.62811	3.82965	5.23505	6.90991	8.69971	6.89227		26.84	1.32007	2.47644	3.43567	4.8808	6.45746	7.9165	8.92914	6.51941		26.84	1.95374	2.33362	3.00989	3.5791	4.21021	4.51306	4.33362		26.84	1.65259	2.55383	3.14722	3.85071	4.71655	4.90601	4.75525		24.74	0.24487	0.3565
26.94	0.92194	1.97437	3.1062	3.96484	5.86212	8.03308	9.21521	4.09949		26.94	1.09967	2.63123	3.83276	5.23895	6.90796	8.69971	6.90009		26.94	1.31616	2.48737	3.44543	4.8808	6.47308	7.91534	8.935	6.51355		26.94	1.95764	2.34338	3.00403	3.57324	4.21802	4.5072	4.33752		26.94	1.65063	2.55969	3.14722	3.85461	4.71924	4.90015	4.74084		24.84	0.2439	0.35702
27.04	0.90631	1.96851	3.09644	3.95392	5.85236	8.02722	9.20154	4.07996		27.04	1.10944	2.63397	3.84137	5.23816	6.91382	8.71338	6.91492		27.04	1.30444	2.47449	3.43567	4.8808	6.46722	7.91534	8.91937	6.51355		27.04	1.9635	2.34338	3.00598	3.58301	4.21997	4.52283	4.34338		27.04	1.6604	2.55774	3.14722	3.86365	4.72705	4.90405	4.74231		24.94	0.24683	0.35755
27.14	0.91608	1.96851	3.09058	3.94806	5.8465	8.02722	9.20544	4.08386		27.14	1.10864	2.6496	3.85504	5.25067	6.92944	8.71844	6.92157		27.14	1.3056	2.48621	3.44153	4.88666	6.48285	7.92511	8.92444	6.51355		27.14	1.9635	2.34924	3.00208	3.5791	4.21997	4.52283	4.34729		27.14	1.65259	2.55969	3.15503	3.85461	4.73096	4.9021	4.75134		25.04	0.24683	0.35807
27.24	0.92194	1.96851	3.09644	3.95782	5.8465	8.03699	9.21521	4.08972		27.24	1.10828	2.64258	3.86169	5.25928	6.9361	8.72198	6.92041		27.24	1.31421	2.49402	3.43567	4.88	6.48285	7.93683	8.93109	6.51355		27.24	1.96936	2.35901	3.01184	3.58887	4.22388	4.52673	4.35901		27.24	1.65063	2.5675	3.14917	3.85266	4.73096	4.89429	4.74939		25.14	0.24683	0.3586
27.34	0.9278	1.97827	3.09058	3.95782	5.85626	8.04089	9.22418	4.09558		27.34	1.1192	2.6535	3.85895	5.2663	6.93335	8.729	6.92352		27.34	1.3064	2.48621	3.43762	4.8808	6.47308	7.92316	8.93304	6.51355		27.34	1.96741	2.34729	3.00598	3.58691	4.21411	4.53259	4.3512		27.34	1.65259	2.56946	3.14917	3.84875	4.74072	4.90015	4.75525		25.24	0.25073	0.35913
27.44	0.92389	1.97827	3.09564	3.96368	5.85626	8.04285	9.21912	4.10535		27.44	1.1153	2.65936	3.85895	5.2702	6.93335	8.73486	6.92352		27.44	1.3111	2.49677	3.43842	4.88159	6.48755	7.922	8.93774	6.51434		27.44	1.98303	2.37073	3.02161	3.6084	4.22974	4.54626	4.37268		27.44	1.65454	2.5675	3.15894	3.85657	4.74658	4.90405	4.75916		25.34	0.24194	0.35965
27.54	0.9317	1.98218	3.10425	3.95782	5.86798	8.05066	9.21326	4.10455		27.54	1.1153	2.63904	3.84918	5.25653	6.92358	8.7251	6.91376		27.54	1.3064	2.49402	3.44348	4.88275	6.4848	7.91925	8.92914	6.51941		27.54	1.98694	2.36877	3.02478	3.60254	4.22778	4.55603	4.38049		27.54	1.66626	2.57336	3.15894	3.85852	4.73682	4.90601	4.76501		25.44	0.2439	0.36018
27.64	0.93366	1.99585	3.1062	3.96368	5.86328	8.05652	9.21912	4.10925		27.64	1.10944	2.64569	3.85309	5.26044	6.91693	8.72314	6.91766		27.64	1.32202	2.49011	3.44543	4.89252	6.4848	7.92511	8.935	6.52136		27.64	1.97913	2.36023	3.01965	3.59863	4.22974	4.54236	4.37854		27.64	1.66626	2.56946	3.16406	3.86047	4.75049	4.90015	4.76501		25.54	0.25269	0.3607
27.74	0.94342	1.98608	3.09644	3.95782	5.86603	8.05261	9.21326	4.10925		27.74	1.1153	2.66327	3.85895	5.2702	6.92554	8.73682	6.91766		27.74	1.33179	2.49792	3.44855	4.89252	6.49652	7.92316	8.9389	6.52917		27.74	1.98303	2.36877	3.03918	3.59863	4.2395	4.56189	4.39221		27.74	1.67603	2.58313	3.16675	3.87024	4.74658	4.90991	4.77478		25.64	0.24878	0.36123
27.84	0.9317	1.98413	3.08081	3.95978	5.85626	8.05066	9.21326	4.09363		27.84	1.11139	2.6535	3.85895	5.26434	6.92554	8.73486	6.91766		27.84	1.32007	2.48816	3.43176	4.89056	6.4848	7.91339	8.92328	6.51862		27.84	1.98303	2.37659	3.04504	3.60645	4.24805	4.55603	4.39612		27.84	1.67603	2.58313	3.17651	3.86438	4.74658	4.90601	4.77478		25.74	0.25269	0.36175
27.94	0.93872	1.98608	3.08276	3.95117	5.85822	8.05261	9.20544	4.08582		27.94	1.09772	2.6496	3.86011	5.2663	6.92163	8.72705	6.9032		27.94	1.31616	2.4823	3.43567	4.88666	6.4848	7.9173	8.92914	6.52136		27.94	1.9928	2.38831	3.0509	3.61816	4.25122	4.57166	4.40198		27.94	1.66626	2.58313	3.17261	3.87024	4.74658	4.90991	4.77014		25.84	0.25269	0.36227
28.04	0.93561	1.98022	3.07495	3.9422	5.8504	8.04675	9.20935	4.08777		28.04	1.10553	2.64685	3.86285	5.2702	6.91968	8.73486	6.90985		28.04	1.32397	2.49207	3.43567	4.89056	6.49847	7.9173	8.9389	6.52527		28.04	1.98303	2.37268	3.04114	3.6084	4.24146	4.56189	4.39221		28.04	1.66626	2.57922	3.17651	3.86951	4.73608	4.90991	4.76306		25.94	0.25464	0.3628
28.14	0.93561	1.98022	3.09058	3.95782	5.85626	8.06042	9.21521	4.10339		28.14	1.11725	2.65741	3.86871	5.2702	6.9314	8.73682	6.92157		28.14	1.32593	2.49207	3.43176	4.89056	6.50043	7.92706	8.94397	6.53113		28.14	1.97913	2.37854	3.04114	3.60254	4.2356	4.56189	4.39221		28.14	1.65649	2.5636	3.16675	3.86243	4.729	4.89624	4.7533		26.04	0.25757	0.36332
28.24	0.94537	1.98999	3.09058	3.95392	5.86603	8.07135	9.22498	4.09949		28.24	1.10864	2.64178	3.86481	5.26825	6.91382	8.73291	6.90399		28.24	1.3103	2.48816	3.422	4.88666	6.4848	7.91339	8.92719	6.52917		28.24	1.97717	2.38245	3.04504	3.6123	4.24536	4.5658	4.39612		28.24	1.6604	2.5675	3.16675	3.86243	4.73486	4.89429	4.7533		26.14	0.25757	0.36385
28.34	0.94147	1.98529	3.09644	3.95392	5.86212	8.06433	9.22107	4.09949		28.34	1.10748	2.64178	3.86676	5.27802	6.92163	8.73877	6.9118		28.34	1.32007	2.48621	3.42981	4.89056	6.48871	7.9212	8.92719	6.52332		28.34	1.9928	2.39221	3.04626	3.61816	4.25513	4.57166	4.40198		28.34	1.66626	2.57336	3.16675	3.87219	4.73877	4.90796	4.76306		26.24	0.26245	0.36437
28.44	0.94537	1.99194	3.09058	3.95782	5.86993	8.06824	9.22888	4.09283		28.44	1.11725	2.65155	3.87457	5.27802	6.91968	8.73877	6.91962		28.44	1.31616	2.48816	3.43176	4.88666	6.50043	7.92706	8.93304	6.53308		28.44	1.98816	2.38831	3.03918	3.61816	4.26099	4.57166	4.40198		28.44	1.67603	2.57922	3.18237	3.88782	4.74658	4.91187	4.77283		26.34	0.26245	0.36489
28.54	0.93366	1.98999	3.08783	3.94611	5.87384	8.06238	9.23279	4.08972		28.54	1.12701	2.66052	3.87653	5.28973	6.9314	8.74854	6.92157		28.54	1.31421	2.48621	3.4259	4.8847	6.48871	7.92627	8.92719	6.52332		28.54	1.98108	2.39807	3.04895	3.62207	4.27075	4.58142	4.41174		28.54	1.66431	2.57727	3.17651	3.88782	4.72705	4.90796	4.77283		26.44	0.25952	0.36542
28.64	0.92975	1.98804	3.08276	3.93829	5.86603	8.05457	9.22418	4.09363		28.64	1.12701	2.6496	3.87067	5.28387	6.92944	8.74268	6.91571		28.64	1.32007	2.48737	3.422	4.89056	6.50043	7.92511	8.93304	6.51941		28.64	1.98108	2.40393	3.0509	3.62793	4.27075	4.58142	4.40784		28.64	1.65454	2.56946	3.17261	3.88	4.72705	4.89233	4.75916		26.54	0.2605	0.36594
28.74	0.92389	1.97632	3.08667	3.94025	5.85822	8.05652	9.22498	4.09558		28.74	1.13287	2.65936	3.86676	5.2948	6.9314	8.75439	6.92157		28.74	1.32513	2.48035	3.41144	4.89563	6.49457	7.93488	8.92328	6.51941		28.74	1.99084	2.4176	3.0509	3.63184	4.26685	4.58533	4.4176		28.74	1.65454	2.57532	3.16675	3.87415	4.72119	4.9021	4.74353		26.64	0.25482	0.36646
28.84	0.92975	1.98608	3.08276	3.9422	5.86017	8.06238	9.22693	4.09363		28.84	1.13483	2.6535	3.85699	5.29364	6.9353	8.7583	6.91571		28.84	1.32202	2.48425	3.41809	4.88861	6.49377	7.93488	8.92719	6.51746		28.84	1.99084	2.41956	3.0509	3.6416	4.27856	4.58142	4.42346		28.84	1.65845	2.57922	3.16675	3.87415	4.74072	4.90601	4.7533		26.74	0.25543	0.36698
28.94	0.92389	1.98608	3.08276	3.94141	5.86407	8.05847	9.23083	4.08191		28.94	1.12897	2.65546	3.86011	5.29169	6.94427	8.7583	6.92548		28.94	1.32983	2.48035	3.41418	4.88275	6.49652	7.93878	8.92133	6.51355		28.94	1.9967	2.41882	3.05017	3.64746	4.28247	4.58142	4.41174		28.94	1.66431	2.58118	3.17651	3.88	4.73682	4.91187	4.7572		26.84	0.25971	0.36751
29.04	0.91998	1.98218	3.073	3.93439	5.85938	8.06433	9.22693	4.09167		29.04	1.13873	2.67029	3.87067	5.30731	6.95679	8.77197	6.93445		29.04	1.32007	2.48035	3.40442	4.87494	6.49261	7.93097	8.91937	6.49988		29.04	1.98499	2.41174	3.03918	3.6377	4.2688	4.58142	4.40198		29.04	1.65845	2.57532	3.17261	3.88	4.73999	4.91699	4.75916		26.94	0.25562	0.36803
29.14	0.92584	1.98608	3.073	3.94025	5.86212	8.06042	9.22693	4.08777		29.14	1.13483	2.66522	3.87067	5.31708	6.95874	8.78955	6.94305		29.14	1.32477	2.47528	3.40521	4.86401	6.48755	7.92981	8.91431	6.49872		29.14	1.98694	2.4176	3.03918	3.6377	4.2688	4.58142	4.40198		29.14	1.66821	2.57532	3.17065	3.87415	4.73877	4.90991	4.76111		27.04	0.2605	0.36855
29.24	0.92584	1.98608	3.06714	3.94415	5.85822	8.06433	9.22107	4.078		29.24	1.12897	2.66406	3.87146	5.30811	6.95758	8.77979	6.93408		29.24	1.32788	2.48816	3.40247	4.87885	6.49457	7.93292	8.92133	6.50104		29.24	1.99475	2.43127	3.05286	3.65137	4.28638	4.59119	4.42737		29.24	1.67407	2.57532	3.18823	3.88391	4.74463	4.90991	4.76892		27.14	0.26636	0.36907
29.34	0.93561	1.98688	3.0777	3.94885	5.86487	8.06903	9.23163	4.0827		29.34	1.12897	2.66913	3.88239	5.30927	6.97046	8.77588	6.9411		29.34	1.32593	2.48621	3.41223	4.87299	6.49847	7.94269	8.92053	6.50378		29.34	2.01038	2.42737	3.06848	3.65015	4.28833	4.59119	4.43323		29.34	1.67407	2.58508	3.18433	3.87927	4.74463	4.91577	4.76306		27.24	0.26441	0.36959
29.44	0.9317	1.9978	3.07495	3.95197	5.86603	8.07214	9.22888	4.08386		29.44	1.13483	2.66913	3.89215	5.31903	6.96069	8.77979	6.9411		29.44	1.32788	2.48816	3.40442	4.86322	6.50043	7.93878	8.91156	6.49402		29.44	2.00647	2.43127	3.07043	3.65723	4.28247	4.59119	4.43323		29.44	1.67407	2.58044	3.18823	3.87805	4.73486	4.90991	4.76306		27.34	0.26831	0.37011
29.54	0.92584	1.9978	3.0769	3.9422	5.87189	8.07214	9.23474	4.08893		29.54	1.13873	2.67224	3.88824	5.31512	6.9646	8.78564	6.93524		29.54	1.32593	2.48621	3.40833	4.87299	6.49457	7.93878	8.91351	6.50769		29.54	1.99084	2.42737	3.06067	3.6377	4.27856	4.58142	4.42346		29.54	1.67407	2.57336	3.18359	3.88196	4.74341	4.90991	4.76306		27.44	0.26538	0.37064
29.64	0.93561	1.9978	3.07495	3.95197	5.86603	8.07019	9.23474	4.08582		29.64	1.14459	2.66718	3.88824	5.31512	6.96069	8.78955	6.94305		29.64	1.32788	2.48816	3.40833	4.88275	6.50433	7.93878	8.91547	6.50964		29.64	1.99084	2.42737	3.06067	3.6416	4.2688	4.58142	4.42346		29.64	1.67871	2.578	3.19092	3.88269	4.74658	4.91455	4.76379		27.54	0.27026	0.37116
29.74	0.92194	1.98804	3.07611	3.94415	5.85626	8.06238	9.22107	4.078		29.74	1.13873	2.66522	3.88629	5.30341	6.95679	8.77979	6.93719		29.74	1.33569	2.49597	3.41418	4.88275	6.5141	7.94269	8.91937	6.51746		29.74	1.9967	2.42932	3.07043	3.64746	4.2688	4.58142	4.41174		29.74	1.6897	2.59485	3.19409	3.88977	4.74854	4.92749	4.76501		27.64	0.27515	0.37168
29.84	0.92584	1.98413	3.06519	3.93439	5.86212	8.06628	9.22498	4.078		29.84	1.13873	2.66913	3.88824	5.30536	6.95679	8.78955	6.94305		29.84	1.34155	2.50183	3.41809	4.88275	6.5141	7.95831	8.92523	6.51941		29.84	1.99084	2.41956	3.0697	3.64746	4.27271	4.58142	4.42737		29.84	1.69556	2.59094	3.19409	3.89368	4.74854	4.92163	4.76501		27.74	0.26636	0.3722
29.94	0.92584	1.98218	3.06909	3.92853	5.85626	8.07019	9.22418	4.07214		29.94	1.13873	2.66718	3.88239	5.30341	6.95679	8.78955	6.92743		29.94	1.33179	2.49207	3.40753	4.88275	6.50433	7.94855	8.91937	6.51746		29.94	1.99158	2.42419	3.07312	3.6521	4.2832	4.58606	4.42224		29.94	1.69556	2.58508	3.18823	3.90149	4.74854	4.9314	4.76501		27.84	0.27222	0.37272
30.04	0.93561	1.98804	3.06519	3.93829	5.86603	8.08112	9.23279	4.08191		30.04	1.14655	2.6828	3.89215	5.30536	6.96265	8.78564	6.93329		30.04	1.33374	2.49597	3.40833	4.87494	6.49652	7.9505	8.92133	6.5116		30.04	1.9928	2.43518	3.07629	3.65918	4.29028	4.59314	4.43518		30.04	1.69556	2.59485	3.19409	3.89172	4.73804	4.92749	4.76501		27.94	0.27515	0.37324
30.14	0.9317	1.98413	3.06519	3.94415	5.86212	8.0741	9.22888	4.08777		30.14	1.15045	2.69177	3.89215	5.31512	6.97046	8.79346	6.9411		30.14	1.33569	2.50183	3.42004	4.88586	6.50238	7.95245	8.92328	6.50769		30.14	2.00452	2.45007	3.08215	3.65918	4.28052	4.59314	4.43518		30.14	1.68188	2.58118	3.17847	3.88196	4.73291	4.91772	4.76111		28.04	0.27515	0.37376
30.24	0.9317	1.98804	3.05542	3.93829	5.85236	8.07019	9.22888	4.08777		30.24	1.15045	2.68085	3.8941	5.31042	6.97552	8.80322	6.94617		30.24	1.33374	2.50183	3.42395	4.88275	6.50238	7.96027	8.93109	6.51355		30.24	2.00061	2.44885	3.08215	3.66309	4.28052	4.59314	4.43518		30.24	1.67603	2.57532	3.18433	3.88196	4.72705	4.91187	4.75525		28.14	0.28003	0.37428
30.34	0.92584	1.99194	3.04956	3.93829	5.85547	8.0741	9.23669	4.08191		30.34	1.15045	2.68085	3.8941	5.31512	6.97046	8.80518	6.94501		30.34	1.32983	2.50574	3.41809	4.88861	6.50824	7.95636	8.93811	6.50769		30.34	1.99475	2.44885	3.09192	3.66895	4.28442	4.59314	4.43518		30.34	1.68579	2.57532	3.17847	3.88586	4.72705	4.90796	4.75525		28.24	0.28003	0.3748
30.44	0.92584	1.9978	3.05542	3.94806	5.86407	8.0741	9.24841	4.09363		30.44	1.15552	2.68866	3.8894	5.30927	6.97046	8.80908	6.95087		30.44	1.32983	2.50769	3.42981	4.8847	6.5141	7.96613	8.94281	6.51941		30.44	2.00842	2.4469	3.09119	3.67285	4.29419	4.59705	4.43909		30.44	1.67603	2.58118	3.18433	3.88123	4.72705	4.9021	4.75525		28.34	0.28003	0.37532
30.54	0.93481	1.9978	3.04877	3.94727	5.86407	8.08386	9.24646	4.10339		30.54	1.1485	2.6828	3.88239	5.31317	6.96851	8.79932	6.94501		30.54	1.32007	2.50653	3.41888	4.87378	6.51489	7.95636	8.93188	6.50848		30.54	2.02014	2.45862	3.09973	3.67871	4.30469	4.599	4.44495		30.54	1.67603	2.57532	3.17456	3.88	4.729	4.90796	4.76111		28.44	0.28198	0.37584
30.64	0.93366	1.9978	3.05347	3.95197	5.86993	8.08386	9.25818	4.10925		30.64	1.15826	2.69177	3.89606	5.31903	6.97437	8.80322	6.95673		30.64	1.32983	2.50885	3.43372	4.88666	6.51605	7.96613	8.94476	6.52057		30.64	2.00452	2.45081	3.08801	3.66895	4.29224	4.58728	4.41956		30.64	1.67603	2.58508	3.17847	3.88	4.729	4.9021	4.75525		28.54	0.27808	0.37636
30.74	0.92975	1.99506	3.03784	3.93243	5.85431	8.07019	9.25232	4.09869		30.74	1.15436	2.69647	3.90778	5.32489	6.98022	8.8161	6.95673		30.74	1.32007	2.49597	3.422	4.87103	6.50629	7.96027	8.92914	6.51746		30.74	2.00964	2.45081	3.07825	3.66895	4.302	4.58923	4.42542		30.74	1.68188	2.58118	3.17847	3.88	4.73291	4.90918	4.75525		28.64	0.27515	0.37687
30.84	0.94147	1.9978	3.05347	3.94611	5.86993	8.08386	9.2699	4.10144		30.84	1.15826	2.70624	3.91168	5.31903	6.97437	8.81299	6.96649		30.84	1.32397	2.5155	3.43762	4.87494	6.51996	7.96613	8.9389	6.53308		30.84	2.01624	2.45471	3.0802	3.67285	4.30005	4.58728	4.42932		30.84	1.67993	2.57922	3.19019	3.87415	4.72827	4.90601	4.75916		28.74	0.27124	0.37739
30.94	0.92584	1.98804	3.0437	3.9422	5.86603	8.07019	9.25037	4.09753		30.94	1.16412	2.69843	3.90192	5.31903	6.97632	8.81494	6.96649		30.94	1.32593	2.50769	3.42786	4.87689	6.51215	7.96613	8.935	6.51941		30.94	2.00842	2.45081	3.08801	3.66895	4.302	4.58337	4.42542		30.94	1.67603	2.58118	3.17578	3.87024	4.72705	4.90796	4.76501		28.84	0.26968	0.37791
31.04	0.92194	1.9939	3.04565	3.93243	5.86212	8.06433	9.24451	4.09753		31.04	1.15906	2.70233	3.90271	5.32959	6.97711	8.82355	6.96729		31.04	1.32397	2.5155	3.43762	4.87103	6.51996	7.97003	8.94281	6.52722		31.04	2.01233	2.45007	3.09119	3.66895	4.302	4.58337	4.42542		31.04	1.68774	2.58118	3.17847	3.87415	4.73682	4.9021	4.76111		28.94	0.28003	0.37843
31.14	0.92584	1.99194	3.0437	3.93634	5.86993	8.07605	9.25818	4.09167		31.14	1.16803	2.7121	3.90973	5.33075	6.98804	8.82666	6.97821		31.14	1.32983	2.50769	3.42786	4.87299	6.51605	7.96222	8.935	6.51941		31.14	2.01233	2.45276	3.08411	3.66309	4.29614	4.57751	4.41565		31.14	1.68774	2.57532	3.17456	3.88196	4.72705	4.91187	4.75525		29.04	0.28589	0.37895
31.24	0.92584	1.9939	3.05542	3.94611	5.88165	8.07605	9.26013	4.10144		31.24	1.16022	2.70038	3.90582	5.3288	6.98608	8.81885	6.97626		31.24	1.32983	2.5155	3.43762	4.87299	6.51526	7.96613	8.9389	6.52722		31.24	2.01233	2.45276	3.09778	3.66895	4.30591	4.59314	4.42542		31.24	1.67798	2.57141	3.1687	3.87219	4.73096	4.90796	4.75256		29.14	0.2771	0.37947
31.34	0.92194	1.9978	3.05542	3.9422	5.88556	8.07214	9.25934	4.1073		31.34	1.16998	2.70819	3.90778	5.3288	6.99194	8.81885	6.98212		31.34	1.32788	2.50769	3.42786	4.86829	6.5141	7.95636	8.9342	6.52917		31.34	2.01233	2.45276	3.09583	3.66309	4.30591	4.58337	4.41956		31.34	1.68188	2.56946	3.1687	3.87537	4.729	4.91577	4.74939		29.24	0.28296	0.37998
31.44	0.92194	1.9939	3.05542	3.93243	5.88165	8.07605	9.26208	4.11316		31.44	1.17505	2.70233	3.91168	5.33856	6.99585	8.82471	6.98132		31.44	1.31616	2.50574	3.42786	4.85541	6.50824	7.95831	8.91742	6.51355		31.44	2.00842	2.46057	3.10168	3.66895	4.31177	4.58337	4.42151		31.44	1.67798	2.57336	3.16479	3.87024	4.729	4.90796	4.75134		29.34	0.28296	0.3805
31.54	0.91608	1.97827	3.0351	3.92383	5.87579	8.06158	9.24841	4.09949		31.54	1.16803	2.69177	3.91168	5.3288	6.98529	8.81299	6.9743		31.54	1.31226	2.49792	3.41809	4.8476	6.50043	7.94855	8.91742	6.51355		31.54	2.00842	2.45471	3.09583	3.66699	4.30591	4.57752	4.41956		31.54	1.68188	2.58118	3.16284	3.88391	4.72827	4.91187	4.74939		29.44	0.28296	0.38102
31.64	0.92584	1.98804	3.03784	3.93048	5.87579	8.06824	9.25623	4.10339		31.64	1.1778	2.70038	3.9234	5.34052	6.98999	8.82471	6.98212		31.64	1.32202	2.49597	3.42706	4.85541	6.50824	7.95831	8.92133	6.51355		31.64	2.01038	2.47034	3.11145	3.67871	4.31177	4.58337	4.42078		31.64	1.67798	2.57263	3.16479	3.88	4.73096	4.91187	4.75525		29.54	0.28531	0.38154
31.74	0.92505	1.99194	3.05151	3.94611	5.88947	8.08777	9.26599	4.11316		31.74	1.17389	2.70038	3.90894	5.33582	6.98022	8.80908	6.96259		31.74	1.32593	2.5116	3.43958	4.86127	6.52777	7.96222	8.9389	6.52527		31.74	2.00842	2.46448	3.10559	3.66895	4.30591	4.57751	4.40784		31.74	1.68188	2.57922	3.1687	3.88391	4.73682	4.92163	4.76501		29.64	0.27475	0.38205
31.84	0.93835	1.9986	3.06793	3.9469	5.90509	8.10419	9.28241	4.11786		31.84	1.1778	2.70038	3.91559	5.3327	6.98804	8.81885	6.96649		31.84	1.32007	2.50378	3.43372	4.86322	6.52191	7.95636	8.92719	6.52722		31.84	2.01038	2.46057	3.12244	3.67285	4.31177	4.57947	4.42346		31.84	1.69751	2.58118	3.17847	3.89563	4.74072	4.92944	4.76501		29.74	0.28531	0.38257
31.94	0.93756	2.00952	3.07495	3.95392	5.90509	8.10535	9.29333	4.12994		31.94	1.17584	2.69843	3.91754	5.33466	6.98022	8.80908	6.96649		31.94	1.32983	2.51746	3.44348	4.86908	6.52191	7.95636	8.93695	6.52917		31.94	2.00647	2.45203	3.1095	3.6709	4.30396	4.57751	4.41174		31.94	1.69751	2.58508	3.18823	3.89563	4.74658	4.92749	4.77478		29.84	0.28882	0.38309
32.04	0.91608	1.99976	3.06714	3.93829	5.90118	8.10144	9.27966	4.11902		32.04	1.17975	2.70233	3.92535	5.33856	6.98608	8.80908	6.96649		32.04	1.31616	2.50183	3.42981	4.85541	6.52191	7.95245	8.93304	6.52332		32.04	2.02209	2.46057	3.1134	3.68066	4.31763	4.58728	4.41565		32.04	1.71118	2.59094	3.18433	3.90149	4.75439	4.93921	4.77087		29.94	0.28882	0.3836
32.14	0.92194	1.99585	3.06128	3.93439	5.90118	8.09558	9.28357	4.12292		32.14	1.18561	2.69763	3.93707	5.34833	6.99194	8.81885	6.97235		32.14	1.30133	2.49286	3.4306	4.85425	6.52661	7.94153	8.92212	6.52332		32.14	2.01233	2.47034	3.1095	3.67676	4.31958	4.58337	4.40784		32.14	1.71313	2.58508	3.18433	3.90149	4.74268	4.92871	4.76501		30.04	0.2937	0.38412
32.24	0.91608	2.00366	3.07104	3.93829	5.90704	8.10535	9.28357	4.13269		32.24	1.17975	2.69452	3.92535	5.33856	6.98999	8.82001	6.96649		32.24	1.31226	2.50378	3.44348	4.85736	6.52972	7.94385	8.935	6.51941		32.24	2.01819	2.47424	3.11926	3.67676	4.31567	4.58337	4.41174		32.24	1.70142	2.58508	3.18433	3.89563	4.73608	4.92554	4.75525		30.14	0.2771	0.38464
32.34	0.91608	1.99976	3.06714	3.92462	5.89728	8.09167	9.2738	4.11902		32.34	1.18481	2.70428	3.94098	5.34833	7.00171	8.81885	6.97156		32.34	1.31146	2.49323	3.44153	4.85541	6.51801	7.94073	8.92914	6.51746		32.34	2.01697	2.46326	3.11414	3.67163	4.30859	4.57825	4.40271		32.34	1.69556	2.56946	3.18359	3.88904	4.73877	4.92554	4.74939		30.24	0.29077	0.38515
32.44	0.91217	2.00562	3.06128	3.92853	5.90314	8.09558	9.27966	4.12292		32.44	1.1817	2.68671	3.93121	5.34833	6.99585	8.81885	6.96844		32.44	1.30054	2.49207	3.43372	4.85736	6.52191	7.93683	8.91547	6.50964		32.44	2.02917	2.47034	3.11853	3.67871	4.3313	4.58533	4.40393		32.44	1.70923	2.57727	3.18628	3.89172	4.75049	4.92358	4.74744		30.34	0.27808	0.38567
32.54	0.91803	1.99896	3.07104	3.92853	5.90704	8.10535	9.28552	4.13464		32.54	1.18756	2.69177	3.93512	5.34247	6.98999	8.81299	6.9743		32.54	1.30444	2.49597	3.43762	4.85541	6.51996	7.94659	8.91937	6.51746		32.54	2.026	2.48401	3.11926	3.69238	4.33521	4.59436	4.4137		32.54	1.71118	2.57922	3.19214	3.90344	4.73486	4.9353	4.75916		30.44	0.28394	0.38618
32.64	0.91803	2.00757	3.0769	3.93829	5.9129	8.10535	9.28552	4.13464		32.64	1.20203	2.70508	3.95544	5.35889	7.00562	8.83331	6.98486		32.64	1.3064	2.48816	3.42395	4.8515	6.51215	7.93683	8.91937	6.50964		32.64	2.02795	2.4801	3.12708	3.68848	4.3313	4.57825	4.40393		32.64	1.69556	2.56946	3.18237	3.89368	4.74072	4.91968	4.73889		30.54	0.28784	0.3867
32.74	0.91803	2.00171	3.06519	3.9375	5.91095	8.1073	9.28552	4.13464		32.74	1.21686	2.72186	3.95856	5.36005	7.01538	8.84619	6.98602		32.74	1.30444	2.4823	3.42786	4.86127	6.51996	7.94659	8.92834	6.51355		32.74	2.03772	2.48401	3.12512	3.69238	4.33521	4.58459	4.4176		32.74	1.69946	2.5675	3.18042	3.90344	4.74658	4.92944	4.74548		30.64	0.2937	0.38721
32.84	0.91412	2.01733	3.07611	3.94415	5.9129	8.1073	9.29138	4.1405		32.84	1.20709	2.71014	3.95074	5.35614	7.00171	8.83057	6.98407		32.84	1.3064	2.4823	3.42786	4.8476	6.51215	7.94269	8.91742	6.50964		32.84	2.02991	2.47937	3.12122	3.68848	4.3313	4.57361	4.40979		32.84	1.71509	2.58044	3.19214	3.9054	4.74658	4.93921	4.7572		30.74	0.2937	0.38773
32.94	0.91724	2.01733	3.07886	3.9422	5.92072	8.11707	9.28943	4.14441		32.94	1.211	2.71405	3.94879	5.35419	7.00562	8.84033	6.98798		32.94	1.30444	2.49207	3.42706	4.85736	6.51605	7.94073	8.91742	6.50769		32.94	2.02991	2.4801	3.12122	3.68848	4.3313	4.57361	4.4137		32.94	1.70532	2.5636	3.18237	3.88977	4.75122	4.9353	4.74158		30.84	0.2937	0.38824
33.04	0.91608	2.01343	3.08862	3.95392	5.92188	8.11316	9.30035	4.15417		33.04	1.20514	2.7074	3.94879	5.35614	6.99976	8.82861	6.99188		33.04	1.3064	2.4823	3.41614	4.84955	6.50629	7.93683	8.91547	6.5116		33.04	2.01819	2.47424	3.12512	3.69434	4.32544	4.57752	4.40393		33.04	1.70605	2.56824	3.19092	3.89368	4.76733	4.93408	4.75403		30.94	0.2937	0.38876
33.14	0.92584	2.02319	3.08862	3.95782	5.92853	8.11121	9.29724	4.16315		33.14	1.19928	2.70428	3.93317	5.34052	6.98804	8.82861	6.97626		33.14	1.3103	2.49207	3.42981	4.8476	6.51526	7.94659	8.90961	6.51941		33.14	2.02991	2.4801	3.1283	3.7002	4.34106	4.58337	4.40393		33.14	1.71704	2.58118	3.20581	3.89954	4.75635	4.94702	4.76111		31.04	0.29566	0.38927
33.24	0.92194	2.01929	3.08472	3.94415	5.92462	8.11237	9.29919	4.15808		33.24	1.20905	2.72382	3.94684	5.34442	7.00562	8.84229	6.98993		33.24	1.29858	2.48035	3.42004	4.8515	6.51215	7.93488	8.90375	6.51941		33.24	2.03381	2.4801	3.12122	3.7002	4.34106	4.58337	4.40002		33.24	1.70728	2.57141	3.18628	3.88977	4.76221	4.94312	4.74158		31.14	0.29858	0.38979
33.34	0.91998	2.02905	3.09448	3.94806	5.93439	8.10925	9.30701	4.16589		33.34	1.20435	2.71796	3.948	5.34558	7.00171	8.83838	6.99188		33.34	1.29858	2.49011	3.42395	4.85071	6.51605	7.94659	8.89789	6.51276		33.34	2.02405	2.4801	3.11536	3.69043	4.33521	4.57751	4.39807		33.34	1.70532	2.55969	3.17969	3.88391	4.76807	4.93335	4.73572		31.24	0.2937	0.3903
33.44	0.9317	2.02905	3.1062	3.95782	5.9422	8.12097	9.31873	4.16785		33.44	1.20709	2.716	3.95465	5.34247	7.00952	8.84814	6.99579		33.44	1.29272	2.48425	3.41809	4.85345	6.52191	7.94073	8.90179	6.5116		33.44	2.03381	2.4801	3.12122	3.69043	4.34106	4.58337	4.40393		33.44	1.70337	2.57141	3.18433	3.88977	4.76807	4.93921	4.74548		31.34	0.29565	0.39081
33.54	0.92389	2.02319	3.09448	3.95197	5.93439	8.11316	9.29724	4.15613		33.54	1.20319	2.71796	3.9566	5.34442	7.01147	8.8501	6.99579		33.54	1.29468	2.49988	3.42004	4.85541	6.52191	7.95245	8.91351	6.52136		33.54	2.02405	2.47351	3.11145	3.69434	4.33521	4.57361	4.39417		33.54	1.68774	2.55579	3.16479	3.88196	4.76807	4.92944	4.73181		31.44	0.30054	0.39133
33.64	0.92389	2.02124	3.08862	3.94611	5.93439	8.12683	9.30505	4.15027		33.64	1.20905	2.72577	3.96051	5.35223	7.00562	8.8501	7.00671		33.64	1.29547	2.50262	3.41888	4.84448	6.52271	7.94739	8.90259	6.51239		33.64	2.03381	2.48987	3.12122	3.7002	4.34106	4.57361	4.39417		33.64	1.69678	2.56555	3.1687	3.88586	4.78564	4.92749	4.73962		31.54	0.30347	0.39184
33.74	0.91998	2.02319	3.09448	3.95197	5.94415	8.13269	9.30701	4.16199		33.74	1.20514	2.71716	3.95074	5.34442	7.00092	8.8501	7.00165		33.74	1.28882	2.50378	3.42395	4.8476	6.5141	7.93488	8.9057	6.50964		33.74	2.03772	2.49377	3.12512	3.7041	4.35474	4.57751	4.40979		33.74	1.7041	2.57532	3.17847	3.89563	4.79272	4.94238	4.74548		31.64	0.30933	0.39235
33.84	0.92859	2.0318	3.09839	3.96057	5.94495	8.14325	9.31366	4.17255		33.84	1.21295	2.72186	3.96051	5.34833	7.00757	8.85986	7.00555		33.84	1.29272	2.50964	3.41418	4.84174	6.51019	7.92902	8.90491	6.50964		33.84	2.03772	2.48401	3.12122	3.69824	4.34888	4.58142	4.40393		33.84	1.72217	2.57532	3.18433	3.90076	4.7876	4.95093	4.74158		31.74	0.30347	0.39287
33.94	0.9317	2.03882	3.08472	3.95313	5.9422	8.13464	9.30505	4.1698		33.94	1.2149	2.7121	3.95856	5.34442	7.00952	8.8501	7.00165		33.94	1.28217	2.50378	3.41223	4.83197	6.50824	7.93292	8.90179	6.50769		33.94	2.03186	2.47815	3.12048	3.7041	4.34888	4.58142	4.39929		33.94	1.70532	2.57141	3.17456	3.88977	4.7915	4.93726	4.73572		31.84	0.30542	0.39338
34.04	0.92194	2.04468	3.08472	3.95782	5.93634	8.1405	9.31091	4.1698		34.04	1.21881	2.7121	3.9566	5.35223	7.00366	8.85986	7.00946		34.04	1.29468	2.50769	3.41809	4.84564	6.5141	7.93799	8.90765	6.51355		34.04	2.03113	2.48206	3.12317	3.69238	4.34302	4.57556	4.39612		34.04	1.70923	2.57532	3.1687	3.89368	4.80713	4.94507	4.73962		31.94	0.30835	0.39389
34.14	0.91333	2.02515	3.07886	3.94415	5.93243	8.1366	9.30505	4.16003		34.14	1.23444	2.72186	3.97223	5.36395	7.01343	8.86963	7.02118		34.14	1.28687	2.50885	3.41809	4.83783	6.51605	7.93683	8.90765	6.5116		34.14	2.02991	2.48792	3.12903	3.70215	4.34888	4.58142	4.39807		34.14	1.72485	2.57068	3.17383	3.9093	4.80127	4.95679	4.75061		32.04	0.30933	0.39441
34.24	0.91022	2.01849	3.08862	3.94806	5.92657	8.1366	9.30505	4.16785		34.24	1.2149	2.72107	3.96832	5.34442	7.01147	8.85516	7.01141		34.24	1.27515	2.50574	3.41223	4.83588	6.50629	7.92706	8.91351	6.49988		34.24	2.03455	2.48206	3.13367	3.69897	4.34375	4.57239	4.38708		34.24	1.71509	2.56946	3.17261	3.9054	4.80713	4.94507	4.73767		32.14	0.30054	0.39492
34.34	0.92194	2.0271	3.08472	3.95392	5.93634	8.14246	9.31012	4.17877		34.34	1.21295	2.71014	3.96246	5.34442	6.99585	8.85205	7.00555		34.34	1.29077	2.5116	3.42786	4.8515	6.51019	7.92706	8.91937	6.5155		34.34	2.03772	2.48596	3.13684	3.7002	4.35083	4.57361	4.40393		34.34	1.72485	2.57141	3.17456	3.91125	4.80322	4.94702	4.7533		32.24	0.30347	0.39543
34.44	0.91608	2.0271	3.09058	3.95197	5.94611	8.1405	9.31677	4.18152		34.44	1.23053	2.71289	3.96326	5.34131	6.99664	8.84894	7.01221		34.44	1.28101	2.50769	3.41339	4.84174	6.51215	7.92706	8.91547	6.50574		34.44	2.02209	2.48401	3.12708	3.69434	4.34497	4.56775	4.39807		34.44	1.72485	2.57141	3.17847	3.91125	4.80054	4.94702	4.76111		32.34	0.30347	0.39594
34.54	0.91608	2.0271	3.09058	3.95392	5.94611	8.14246	9.30896	4.17957		34.54	1.22467	2.70233	3.95856	5.33582	6.99585	8.84814	7.0036		34.54	1.28101	2.50574	3.42004	4.8515	6.51019	7.92706	8.91937	6.50494		34.54	2.02405	2.47034	3.12317	3.68652	4.34497	4.57361	4.39026		34.54	1.71704	2.5636	3.16675	3.90344	4.80518	4.93335	4.74744		32.44	0.30347	0.39645
34.64	0.91217	2.02319	3.08667	3.94415	5.95313	8.1366	9.30896	4.17957		34.64	1.22858	2.716	3.9519	5.33856	6.99585	8.85791	7.00671		34.64	1.28687	2.51746	3.422	4.8515	6.52582	7.93683	8.92914	6.51355		34.64	2.02795	2.47424	3.11658	3.68457	4.34497	4.56775	4.37854		34.64	1.71899	2.5636	3.17261	3.9093	4.80127	4.94702	4.75916		32.54	0.30542	0.39697
34.74	0.91217	2.02905	3.09058	3.94415	5.9422	8.14246	9.31287	4.1698		34.74	1.22467	2.71716	3.95074	5.33466	6.99585	8.84424	7.00165		34.74	1.26929	2.50964	3.41809	4.84955	6.52386	7.92902	8.92719	6.5155		34.74	2.04944	2.48987	3.14075	3.7002	4.3606	4.58337	4.40393		34.74	1.72485	2.56946	3.17651	3.90857	4.79541	4.94116	4.7533		32.64	0.31812	0.39748
34.84	0.91608	2.02905	3.09058	3.95197	5.94025	8.15027	9.32263	4.17371		34.84	1.21881	2.70819	3.95074	5.32294	6.99585	8.84229	6.99579		34.84	1.27905	2.50964	3.42004	4.84955	6.53363	7.94073	8.92719	6.52332		34.84	2.03381	2.48987	3.13489	3.69434	4.35474	4.57751	4.39417		34.84	1.72485	2.57336	3.18237	3.90344	4.79932	4.95093	4.75916		32.74	0.31812	0.39799
34.94	0.91217	2.03882	3.09564	3.96368	5.95197	8.15143	9.32263	4.18933		34.94	1.22467	2.72772	3.9566	5.33466	6.99585	8.84814	7.00555		34.94	1.27905	2.5155	3.41809	4.85071	6.52307	7.93878	8.93109	6.50574		34.94	2.03381	2.48596	3.13098	3.69043	4.35083	4.5697	4.3844		34.94	1.71899	2.5636	3.17651	3.89172	4.80518	4.94116	4.74744		32.84	0.31323	0.3985
35.04	0.91608	2.03882	3.10229	3.9668	5.95978	8.15808	9.33435	4.18738		35.04	1.22272	2.716	3.9527	5.3288	6.99585	8.8501	7.00555		35.04	1.27515	2.51746	3.42004	4.84955	6.53168	7.94073	8.94281	6.51746		35.04	2.04358	2.50085	3.13098	3.7041	4.3645	4.57752	4.39807		35.04	1.72095	2.56946	3.18237	3.89954	4.80981	4.95093	4.76306		32.94	0.31519	0.39901
35.14	0.90631	2.03882	3.09839	3.96173	5.95197	8.16394	9.32458	4.18933		35.14	1.22858	2.73163	3.9527	5.34247	7.00482	8.854	7.01532		35.14	1.26929	2.5163	3.41498	4.85034	6.52661	7.93762	8.93188	6.50262		35.14	2.03967	2.5094	3.13489	3.69556	4.36646	4.58337	4.40002		35.14	1.72949	2.578	3.18701	3.90417	4.80908	4.96143	4.76379		33.04	0.31421	0.39952
35.24	0.91528	2.04858	3.10815	3.95587	5.95587	8.16785	9.33435	4.19244		35.24	1.2403	2.73553	3.9566	5.34833	6.9978	8.85986	7.01923		35.24	1.28491	2.53308	3.42004	4.85541	6.5434	7.94269	8.94867	6.51746		35.24	2.03772	2.50745	3.14661	3.69238	4.35474	4.57751	4.38831		35.24	1.72681	2.57141	3.17456	3.89172	4.81812	4.95288	4.75134		33.14	0.30835	0.40003
35.34	0.91022	2.04858	3.10425	3.95782	5.95587	8.16003	9.32458	4.19128		35.34	1.24536	2.74725	3.96832	5.35614	7.00952	8.85986	7.02118		35.34	1.2771	2.53308	3.42395	4.85736	6.53363	7.93994	8.9342	6.51941		35.34	2.05334	2.51917	3.14783	3.69824	4.3606	4.58337	4.40393		35.34	1.73657	2.57532	3.17383	3.89172	4.8208	4.95801	4.75525		33.24	0.30835	0.40054
35.44	0.90631	2.03491	3.08862	3.95392	5.9422	8.15417	9.32068	4.17761		35.44	1.2442	2.73865	3.95856	5.34637	6.99976	8.86963	7.02118		35.44	1.27515	2.53308	3.41223	4.85541	6.52386	7.9212	8.92719	6.50378		35.44	2.05334	2.51331	3.13489	3.69238	4.35474	4.57751	4.39417		35.44	1.73657	2.57532	3.17065	3.90466	4.82666	4.95483	4.75525		33.34	0.3103	0.40105
35.54	0.91022	2.04272	3.09839	3.95782	5.95001	8.16589	9.31482	4.18347		35.54	1.22858	2.73163	3.9527	5.34442	6.99976	8.87354	7.01727		35.54	1.30054	2.54205	3.42786	4.86517	6.53754	7.94073	8.93109	6.51746		35.54	2.04871	2.52112	3.15051	3.69434	4.36059	4.58337	4.40002		35.54	1.73657	2.58508	3.18433	3.91321	4.8169	4.97046	4.76501		33.44	0.32105	0.40156
35.64	0.92194	2.04468	3.1062	3.96759	5.96564	8.16199	9.31012	4.17957		35.64	1.22858	2.72577	3.94684	5.33972	6.99585	8.86963	7.02118		35.64	1.29663	2.53113	3.41418	4.87103	6.54144	7.94269	8.935	6.52136		35.64	2.04163	2.5094	3.13879	3.68652	4.35278	4.57166	4.38245		35.64	1.73071	2.57458	3.17847	3.90344	4.82666	4.97046	4.75525		33.54	0.31812	0.40207
35.74	0.90241	2.03491	3.09058	3.95392	5.96173	8.15613	9.3031	4.1698		35.74	1.22467	2.72772	3.948	5.33856	6.99585	8.86572	7.01257		35.74	1.29468	2.54089	3.422	4.87103	6.54926	7.94073	8.9389	6.51941		35.74	2.04163	2.51917	3.13879	3.68652	4.35474	4.56775	4.38245		35.74	1.73657	2.58118	3.18823	3.9093	4.8208	4.97046	4.76501		33.64	0.32007	0.40258
35.84	0.89655	2.04272	3.10034	3.96173	5.95978	8.16003	9.31287	4.17761		35.84	1.21686	2.72382	3.93903	5.3327	6.98999	8.85791	6.99969		35.84	1.30054	2.5448	3.41809	4.86127	6.54535	7.94659	8.92914	6.52527		35.84	2.04163	2.51257	3.14465	3.68066	4.34692	4.5658	4.38635		35.84	1.73657	2.58899	3.198	3.91321	4.82861	4.98022	4.76428		33.74	0.32983	0.40309
35.94	0.89264	2.04858	3.11011	3.97345	5.9715	8.17175	9.32263	4.18933		35.94	1.22742	2.73163	3.94958	5.35107	6.99469	8.85791	7.00439		35.94	1.3103	2.55847	3.42316	4.87103	6.55511	7.95636	8.9389	6.52527		35.94	2.03772	2.50354	3.14075	3.67676	4.34888	4.56189	4.38245		35.94	1.73657	2.58118	3.19409	3.9093	4.82788	4.98218	4.7533		33.84	0.32318	0.4036
36.04	0.88678	2.04974	3.10034	3.96759	5.95978	8.16589	9.31287	4.17371		36.04	1.22467	2.72186	3.94684	5.34442	6.99194	8.85791	7.00555		36.04	1.3103	2.54285	3.41614	4.87103	6.54926	7.94659	8.9389	6.52448		36.04	2.03259	2.50232	3.14539	3.6814	4.35352	4.56653	4.3949		36.04	1.74048	2.58508	3.198	3.91516	4.82666	4.98218	4.76306		33.94	0.31128	0.40411
36.14	0.89655	2.04858	3.1062	3.96759	5.97266	8.16589	9.32263	4.17957		36.14	1.23444	2.73553	3.9527	5.34833	6.99976	8.87158	7.01532		36.14	1.29663	2.54285	3.40637	4.86127	6.55121	7.94659	8.92914	6.51941		36.14	2.03772	2.50354	3.15173	3.69238	4.35474	4.56775	4.39026		36.14	1.74634	2.59485	3.20386	3.91125	4.84033	4.99194	4.76306		34.04	0.32105	0.40462
36.24	0.90241	2.05444	3.1062	3.97266	5.9754	8.17175	9.3324	4.17877		36.24	1.23639	2.73749	3.9527	5.34833	7.00171	8.87549	7.00165		36.24	1.3064	2.55261	3.41028	4.87103	6.54926	7.95636	8.9389	6.52722		36.24	2.04944	2.52112	3.16028	3.69434	4.3606	4.58337	4.40125		36.24	1.7561	2.60461	3.198	3.91516	4.83643	5.00171	4.77869		34.14	0.31323	0.40513
36.34	0.90241	2.04858	3.10034	3.97736	5.9715	8.17566	9.33826	4.18152		36.34	1.22583	2.72186	3.93903	5.33466	6.99115	8.85986	6.99579		36.34	1.31616	2.55261	3.4259	4.88666	6.56879	7.96808	8.94867	6.53308		36.34	2.04358	2.51135	3.15247	3.67871	4.35083	4.5697	4.3844		36.34	1.74634	2.59485	3.198	3.91052	4.83252	4.99194	4.77087		34.24	0.32202	0.40563
36.44	0.90631	2.05914	3.11011	3.97815	5.9762	8.17645	9.33319	4.19208		36.44	1.21881	2.72577	3.93317	5.3288	6.97827	8.85986	7.00751		36.44	1.31616	2.55066	3.42004	4.87689	6.56879	7.96613	8.94672	6.53113		36.44	2.05334	2.52039	3.15637	3.69238	4.35474	4.56775	4.39807		36.44	1.74634	2.60071	3.19336	3.9093	4.82275	4.9978	4.76501		34.34	0.31323	0.40614
36.54	0.90045	2.04468	3.09448	3.97345	5.96173	8.17566	9.33044	4.18738		36.54	1.22076	2.72888	3.94293	5.34052	6.98999	8.85596	7.0036		36.54	1.3111	2.56122	3.41888	4.87573	6.56763	7.96692	8.94751	6.54559		36.54	2.0592	2.51917	3.16223	3.69434	4.3606	4.58337	4.40393		36.54	1.73657	2.59485	3.18823	3.89954	4.82788	4.98218	4.76111		34.44	0.31226	0.40665
36.64	0.90241	2.04468	3.09839	3.97736	5.96564	8.18073	9.32458	4.17761		36.64	1.20905	2.72577	3.94293	5.34052	6.98608	8.854	7.00751		36.64	1.31226	2.55261	3.422	4.88275	6.57074	7.96417	8.94397	6.54871		36.64	2.05725	2.53284	3.17981	3.69238	4.3645	4.58728	4.4176		36.64	1.75024	2.60461	3.18823	3.90344	4.82666	4.99194	4.75525		34.54	0.3064	0.40716
36.74	0.89069	2.03296	3.09839	3.97736	5.96564	8.17761	9.32458	4.17371		36.74	1.20514	2.73163	3.93903	5.33661	6.98608	8.85596	6.99774		36.74	1.31226	2.55847	3.42395	4.88782	6.56488	7.96808	8.94476	6.53894		36.74	2.06116	2.51917	3.17786	3.7002	4.3606	4.59119	4.4137		36.74	1.7561	2.60071	3.19409	3.89954	4.82666	4.99194	4.76501		34.64	0.3064	0.40767
36.84	0.90241	2.03491	3.09448	3.98322	5.96564	8.17957	9.33435	4.18933		36.84	1.21295	2.73553	3.94214	5.34442	6.98608	8.86377	7.00751		36.84	1.31146	2.54675	3.41223	4.8847	6.56488	7.95752	8.94281	6.53894		36.84	2.0592	2.52502	3.1759	3.69434	4.35474	4.57947	4.40393		36.84	1.74243	2.5968	3.18433	3.89954	4.83057	4.98804	4.75134		34.74	0.32047	0.40817
36.94	0.90045	2.03296	3.08862	3.9715	5.96564	8.17566	9.33435	4.17371		36.94	1.22076	2.74139	3.94098	5.35028	6.98608	8.86963	7.01141		36.94	1.31616	2.55768	3.41418	4.90033	6.57465	7.96613	8.95453	6.55066		36.94	2.06116	2.52112	3.18103	3.7002	4.3606	4.58533	4.40393		36.94	1.75024	2.59607	3.19214	3.9054	4.83643	4.98608	4.75916		34.84	0.323	0.40868
37.04	0.91217	2.03491	3.10034	3.98322	5.9754	8.18542	9.33435	4.17957		37.04	1.22662	2.74335	3.94879	5.36005	6.99194	8.87939	7.0321		37.04	1.31421	2.55457	3.41223	4.89056	6.56409	7.96613	8.9389	6.5448		37.04	2.06042	2.53479	3.18176	3.70996	4.3606	4.58533	4.4137		37.04	1.7561	2.60461	3.20386	3.90149	4.84106	4.99707	4.76111		34.94	0.3269	0.40919
37.14	0.89264	2.02905	3.08667	3.97345	5.96173	8.17175	9.33044	4.1698		37.14	1.21881	2.7453	3.94098	5.3573	6.97827	8.88135	7.01727		37.14	1.32007	2.56042	3.42786	4.90033	6.57855	7.9798	8.94867	6.55847		37.14	2.05725	2.53479	3.18567	3.7041	4.35474	4.57947	4.40393		37.14	1.75098	2.59949	3.18896	3.89636	4.8501	4.98486	4.75012		35.04	0.32065	0.4097
37.24	0.88678	2.03491	3.09058	3.96759	5.96564	8.17175	9.32965	4.15924		37.24	1.22388	2.75623	3.94684	5.35223	6.98999	8.8833	7.04071		37.24	1.31616	2.56238	3.42316	4.89056	6.57074	7.98566	8.94867	6.55066		37.24	2.07288	2.53088	3.19153	3.70996	4.37036	4.59509	4.4137		37.24	1.75342	2.61243	3.19604	3.90735	4.8501	4.9978	4.7533		35.14	0.31363	0.4102
37.34	0.88287	2.01459	3.08667	3.96368	5.96368	8.15222	9.31873	4.14832		37.34	1.22662	2.74335	3.94098	5.35028	6.98413	8.87939	7.03485		37.34	1.31421	2.56238	3.42981	4.90033	6.57855	7.99738	8.95844	6.55377		37.34	2.07092	2.52307	3.19348	3.70215	4.36255	4.58728	4.40588		37.34	1.7561	2.60657	3.19604	3.90271	4.8501	5.00171	4.7572		35.24	0.32202	0.41071
37.44	0.88287	2.01343	3.08667	3.96954	5.95782	8.15613	9.30896	4.15222		37.44	1.23718	2.75977	3.95544	5.36865	6.9939	8.89386	7.03564		37.44	1.31616	2.55847	3.43176	4.90033	6.58051	7.98761	8.95453	6.54285		37.44	2.07678	2.5282	3.19934	3.71777	4.36841	4.59314	4.42151		37.44	1.7561	2.61633	3.19019	3.91125	4.84937	5.00952	4.75256		35.34	0.31714	0.41122
37.54	0.86646	2.01147	3.08002	3.96954	5.95703	8.15613	9.30701	4.15222		37.54	1.23444	2.75897	3.95465	5.36591	7.00562	8.89618	7.0368		37.54	1.31421	2.55261	3.42004	4.90228	6.57465	7.98761	8.95258	6.54675		37.54	2.08069	2.53088	3.21497	3.72168	4.37231	4.59705	4.42151		37.54	1.76001	2.61633	3.19922	3.9054	4.84814	5.01733	4.75916		35.44	0.32535	0.41172
37.64	0.87897	2.01733	3.09253	3.97852	5.96954	8.1698	9.32458	4.16394		37.64	1.22662	2.75702	3.94293	5.36005	7.00952	8.8833	7.0368		37.64	1.32007	2.56628	3.43567	4.90619	6.58832	7.99738	8.97015	6.56238		37.64	2.07092	2.5387	3.21106	3.71387	4.37817	4.59314	4.42151		37.64	1.76587	2.62219	3.20581	3.91516	4.83643	5.01929	4.76501		35.54	0.323	0.41223
37.74	0.89069	2.01929	3.09448	3.97736	5.96173	8.16199	9.31091	4.15417		37.74	1.23053	2.77655	3.9566	5.36981	7.02515	8.89893	7.04657		37.74	1.3103	2.56238	3.43567	4.91205	6.59418	8.00128	8.95959	6.56238		37.74	2.08069	2.54651	3.224	3.71191	4.38208	4.60681	4.42542		37.74	1.75024	2.60461	3.18823	3.9093	4.84229	5.00757	4.76306		35.64	0.323	0.41273
37.84	0.88483	2.02515	3.09448	3.98322	5.96173	8.16589	9.31091	4.15027		37.84	1.22662	2.77185	3.95776	5.36591	7.02124	8.89893	7.04657		37.84	1.315	2.56512	3.43451	4.91479	6.58325	7.99622	8.96118	6.56708		37.84	2.0885	2.55823	3.22864	3.72754	4.38794	4.61267	4.42737		37.84	1.7561	2.61047	3.19409	3.9093	4.83252	5.01147	4.76892		35.74	0.33667	0.41324
37.94	0.88678	2.00952	3.09058	3.96759	5.94611	8.15613	9.30896	4.14441		37.94	1.21997	2.77069	3.9527	5.36395	7.00952	8.89893	7.04657		37.94	1.32788	2.578	3.43567	4.92767	6.59418	8.00323	8.97406	6.57996		37.94	2.08264	2.54846	3.21887	3.71777	4.37817	4.599	4.42346		37.94	1.75024	2.59875	3.18823	3.9054	4.83838	5.00171	4.7533		35.84	0.33765	0.41374
38.04	0.89264	2.01538	3.09644	3.97345	5.95587	8.16589	9.32068	4.14636		38.04	1.22467	2.78241	3.96832	5.37567	7.02124	8.89893	7.05634		38.04	1.32593	2.56628	3.43762	4.92572	6.59418	8.00128	8.96429	6.56433		38.04	2.08337	2.5531	3.22742	3.71851	4.37305	4.59778	4.41833		38.04	1.7522	2.61047	3.18433	3.91125	4.83765	5.00757	4.76306		35.94	0.34644	0.41425
38.14	0.88483	2.00757	3.07886	3.96954	5.95392	8.16119	9.31287	4.1366		38.14	1.22858	2.78241	3.97614	5.37878	7.03491	8.90869	7.0661		38.14	1.32709	2.578	3.45715	4.92767	6.60199	8.013	8.96429	6.5741		38.14	2.07483	2.55042	3.22864	3.71387	4.37036	4.59509	4.42151		38.14	1.74634	2.61438	3.18433	3.91125	4.83057	5.00171	4.75916		36.04	0.34253	0.41476
38.24	0.88483	2.00757	3.08472	3.98126	5.95978	8.15417	9.31287	4.14246		38.24	1.22467	2.7785	3.97809	5.37958	7.02515	8.89893	7.05164		38.24	1.32397	2.57214	3.45715	4.92572	6.59027	8.01105	8.96234	6.578		38.24	2.09436	2.54846	3.22668	3.71973	4.37427	4.599	4.41956		38.24	1.75024	2.6261	3.19214	3.91907	4.83643	5.01147	4.7572		36.14	0.33765	0.41526
38.34	0.89069	2.01343	3.08472	3.98126	5.95978	8.15417	9.32263	4.14752		38.34	1.22858	2.77576	3.99176	5.39911	7.03491	8.90869	7.05634		38.34	1.3396	2.57605	3.46106	4.94135	6.6051	8.02667	8.9682	6.58386		38.34	2.08972	2.56018	3.22278	3.71973	4.36646	4.59509	4.41565		38.34	1.7561	2.61243	3.19409	3.92029	4.84033	5.00171	4.76501		36.24	0.33667	0.41576
38.44	0.88092	2.01263	3.08862	3.98322	5.96173	8.16003	9.3277	4.1366		38.44	1.22467	2.79218	3.98785	5.3952	7.03296	8.90869	7.05634		38.44	1.35327	2.59088	3.47668	4.94525	6.61761	8.03058	8.97797	6.59363		38.44	2.08655	2.56531	3.22668	3.72363	4.37622	4.599	4.42932		38.44	1.7561	2.62024	3.18823	3.92297	4.84619	5.01147	4.76501		36.34	0.3396	0.41627
38.54	0.87897	2.00562	3.08783	3.98126	5.94611	8.15417	9.31482	4.13074		38.54	1.23053	2.79218	3.99371	5.40302	7.03101	8.92041	7.0661		38.54	1.35913	2.59558	3.47589	4.95032	6.62738	8.0376	8.99164	6.58386		38.54	2.0885	2.56018	3.23254	3.71973	4.37231	4.60095	4.42542		38.54	1.76196	2.63123	3.198	3.92883	4.83643	5.0166	4.77478		36.44	0.34448	0.41677
38.64	0.89069	2.00171	3.09253	3.99298	5.95587	8.16003	9.32654	4.1366		38.64	1.23444	2.79608	3.98395	5.40887	7.03687	8.92432	7.07001		38.64	1.35913	2.59167	3.47864	4.94916	6.62347	8.04034	8.98773	6.58777		38.64	2.09241	2.56409	3.23572	3.7334	4.37622	4.599	4.42542		38.64	1.75024	2.62415	3.2019	3.92297	4.84814	5.01538	4.76501		36.54	0.34448	0.41728
38.74	0.88483	1.99664	3.0777	3.98712	5.94611	8.14911	9.32343	4.13153		38.74	1.25983	2.81561	4.00739	5.40887	7.04663	8.93018	7.08563		38.74	1.35913	2.60144	3.49036	4.95697	6.62933	8.05206	9.00452	6.59869		38.74	2.10413	2.56995	3.24036	3.73535	4.38208	4.60486	4.42542		38.74	1.7561	2.62415	3.20386	3.92883	4.84741	5.0271	4.77478		36.64	0.3562	0.41778
38.84	0.89069	2.00562	3.08862	3.99298	5.95197	8.16199	9.32458	4.1405		38.84	1.25317	2.80585	4.00659	5.40302	7.04468	8.92822	7.07977		38.84	1.37085	2.61121	3.49622	4.96478	6.62738	8.05988	9.0014	6.60535		38.84	2.10022	2.56995	3.23059	3.71973	4.37231	4.60486	4.42542		38.84	1.7522	2.63	3.20776	3.93079	4.84033	5.02124	4.77087		36.74	0.35913	0.41829
38.94	0.88287	1.98999	3.08667	3.98322	5.9422	8.14246	9.32068	4.13464		38.94	1.25671	2.79999	4.01013	5.41162	7.04468	8.92902	7.08447		38.94	1.36188	2.60223	3.48724	4.97144	6.63403	8.05676	9.00806	6.60223		38.94	2.09827	2.56799	3.24622	3.72363	4.37622	4.60413	4.42542		38.94	1.74048	2.61829	3.19727	3.93469	4.85205	5.02124	4.76892		36.84	0.35443	0.41879
39.04	0.88092	1.98999	3.07495	3.97736	5.93634	8.13074	9.31482	4.12488		39.04	1.25397	2.80194	4.00739	5.41473	7.04077	8.93018	7.08173		39.04	1.35913	2.60339	3.4884	4.96283	6.63519	8.05792	9.00531	6.60339		39.04	2.09827	2.57776	3.24036	3.72754	4.37036	4.59119	4.42346		39.04	1.7561	2.63	3.20386	3.94446	4.8501	5.03101	4.77087		36.94	0.34937	0.41929
39.14	0.89264	1.99585	3.08667	3.97345	5.9422	8.14246	9.32458	4.13074		39.14	1.24811	2.80194	4.01129	5.39911	7.03491	8.93018	7.07782		39.14	1.34351	2.59363	3.4884	4.96283	6.63519	8.05792	8.99945	6.60535		39.14	2.09241	2.57385	3.2345	3.71777	4.3645	4.59509	4.41296		39.14	1.7561	2.63391	3.21167	3.94958	4.86963	5.03491	4.76501		37.04	0.35718	0.4198
39.24	0.89069	1.98413	3.08081	3.9715	5.94025	8.1358	9.32458	4.12408		39.24	1.25006	2.80585	4.00153	5.40497	7.03491	8.93408	7.07703		39.24	1.35718	2.60339	3.50208	4.9726	6.64691	8.07159	9.01312	6.61511		39.24	2.10217	2.56995	3.25012	3.72754	4.37036	4.60095	4.42151		39.24	1.76587	2.64368	3.22729	3.9425	4.86768	5.04663	4.77478		37.14	0.35425	0.4203
39.34	0.90241	1.99976	3.09058	3.98907	5.95587	8.14832	9.32849	4.13269		39.34	1.24615	2.8078	4.00934	5.41589	7.04077	8.94501	7.08173		39.34	1.35638	2.59753	3.50208	4.97064	6.64496	8.07159	9.00922	6.61316		39.34	2.10217	2.56409	3.24036	3.71777	4.37036	4.60095	4.41174		39.34	1.7561	2.63391	3.22729	3.95227	4.86768	5.04468	4.77405		37.24	0.35718	0.4208
39.44	0.89655	1.98608	3.08667	3.98517	5.95587	8.14441	9.32068	4.12878		39.44	1.2403	2.80585	4.00348	5.41278	7.04663	8.94189	7.07977		39.44	1.35327	2.59558	3.49622	4.96478	6.63519	8.06769	8.9975	6.61316		39.44	2.10217	2.56335	3.22986	3.70728	4.3606	4.59119	4.41565		39.44	1.7561	2.64368	3.23315	3.94836	4.87158	5.0564	4.78259		37.34	0.35913	0.42131
39.54	0.90631	1.9939	3.08081	3.98907	5.95587	8.15613	9.33435	4.1366		39.54	1.23639	2.8031	4.00934	5.41473	7.04663	8.9458	7.08173		39.54	1.35913	2.60144	3.49622	4.98041	6.63519	8.06183	8.99945	6.6073		39.54	2.10803	2.56799	3.23059	3.71777	4.36059	4.59119	4.4176		39.54	1.76587	2.65149	3.23706	3.94836	4.87744	5.0564	4.78845		37.44	0.36792	0.42181
39.64	0.90241	1.99506	3.08081	3.98438	5.95392	8.14246	9.31989	4.12878		39.64	1.2442	2.82147	4.01245	5.41864	7.04663	8.93994	7.08563		39.64	1.34546	2.59869	3.49231	4.96674	6.63519	8.05402	8.98578	6.61902		39.64	2.09949	2.56799	3.2345	3.70801	4.35083	4.59314	4.41174		39.64	1.7561	2.64563	3.23315	3.94055	4.88135	5.05249	4.77283		37.54	0.36401	0.42231
39.74	0.90826	1.9978	3.08978	3.98712	5.94727	8.15027	9.32654	4.14246		39.74	1.25006	2.82147	4.01129	5.42255	7.0603	8.93994	7.08954		39.74	1.34937	2.60535	3.49738	4.9718	6.6344	8.06183	8.98889	6.61316		39.74	2.09241	2.5719	3.24426	3.71191	4.35474	4.59705	4.41565		39.74	1.76074	2.64636	3.23779	3.9491	4.87354	5.05322	4.78528		37.64	0.36694	0.42281
39.84	0.91217	2.00757	3.10815	4.00079	5.95978	8.15613	9.34216	4.14246		39.84	1.25513	2.82147	4.02106	5.43817	7.06616	8.95361	7.11688		39.84	1.34937	2.60144	3.49622	4.97064	6.63324	8.06378	8.98773	6.61316		39.84	2.09241	2.56409	3.24036	3.71387	4.35083	4.59314	4.42151		39.84	1.75415	2.64758	3.22534	3.94836	4.87939	5.05444	4.77283		37.74	0.3689	0.42331
39.94	0.91138	2.00366	3.08862	4.00079	5.95978	8.15417	9.33044	4.12683		39.94	1.25201	2.81091	4.03082	5.43817	7.06537	8.95361	7.10712		39.94	1.35132	2.60144	3.48645	4.97064	6.63324	8.05713	8.98773	6.61316		39.94	2.10291	2.56873	3.25085	3.71265	4.36523	4.60364	4.42224		39.94	1.75806	2.64368	3.2312	3.9425	4.8833	5.0603	4.77673		37.84	0.36792	0.42382
40.04	0.91803	1.9978	3.09253	4.0047	5.96368	8.15417	9.34216	4.14246		40.04	1.26373	2.82147	4.04254	5.44598	7.07007	8.9751	7.11298		40.04	1.34155	2.59167	3.48645	4.97064	6.62738	8.05597	8.98773	6.61511		40.04	2.10999	2.58167	3.25208	3.71973	4.37231	4.60486	4.42346		40.04	1.76196	2.64685	3.2312	3.94641	4.87744	5.06348	4.77673		37.94	0.35718	0.42432
40.14	0.92468	1.9986	3.09918	4.01135	5.96448	8.15887	9.34296	4.14325		40.14	1.26843	2.82031	4.04138	5.4292	7.06305	8.96808	7.11572		40.14	1.33179	2.58777	3.48254	4.97064	6.62933	8.05206	8.98383	6.60535		40.14	2.11389	2.59143	3.26306	3.71973	4.38208	4.60095	4.43127		40.14	1.7561	2.64368	3.22925	3.93982	4.88135	5.0603	4.77087		38.04	0.35425	0.42482
40.24	0.92194	1.98608	3.09644	4.0047	5.96564	8.15222	9.34412	4.14441		40.24	1.26569	2.81171	4.05231	5.43036	7.0603	8.96924	7.11298		40.24	1.34546	2.59167	3.48645	4.97064	6.63715	8.05011	8.98773	6.61432		40.24	2.11389	2.58557	3.25598	3.72363	4.37622	4.599	4.42932		40.24	1.76514	2.64368	3.22852	3.9425	4.89233	5.07007	4.77869		38.14	0.3689	0.42532
40.34	0.92584	1.98999	3.09058	4.00861	5.9754	8.15613	9.35388	4.15338		40.34	1.25983	2.81171	4.05231	5.43036	7.0564	8.95947	7.10632		40.34	1.34235	2.59247	3.49115	4.97534	6.6438	8.05676	8.98853	6.60809		40.34	2.1178	2.5946	3.25598	3.72363	4.37622	4.599	4.42932		40.34	1.76392	2.64954	3.23315	3.94836	4.88916	5.07593	4.79041		38.24	0.37183	0.42582
40.44	0.91217	1.98529	3.08667	4.0047	5.9715	8.15613	9.34998	4.14832		40.44	1.26959	2.81171	4.06207	5.44012	7.07007	8.97314	7.11884		40.44	1.33765	2.58191	3.48254	4.9765	6.63324	8.0462	8.98578	6.60925		40.44	2.12952	2.59924	3.26184	3.73926	4.37817	4.61462	4.44104		40.44	1.76782	2.65344	3.24097	3.95422	4.88525	5.08374	4.78845		38.34	0.37378	0.42632
40.54	0.91022	1.97827	3.08002	3.99884	5.96759	8.15613	9.33435	4.14246		40.54	1.26569	2.81287	4.05817	5.44012	7.07202	8.97705	7.13055		40.54	1.32788	2.58777	3.47278	4.9765	6.62933	8.06378	8.98578	6.60925		40.54	2.11975	2.58948	3.25208	3.72559	4.37231	4.60486	4.43518		40.54	1.76001	2.64954	3.24292	3.96399	4.88721	5.08569	4.79041		38.44	0.38648	0.42682
40.64	0.91608	1.96851	3.07886	3.99884	5.95782	8.15533	9.33435	4.14246		40.64	1.25513	2.79803	4.0484	5.43542	7.06226	8.97119	7.11102		40.64	1.32123	2.57214	3.48059	4.9765	6.62543	8.05206	8.97913	6.6073		40.64	2.1178	2.59924	3.26575	3.72363	4.37622	4.60486	4.43518		40.64	1.76587	2.64368	3.24292	3.96985	4.89111	5.08765	4.79431		38.54	0.38257	0.42732
40.74	0.91217	1.97437	3.08472	4.00861	5.96289	8.15417	9.34998	4.15027		40.74	1.25787	2.80194	4.05347	5.44208	7.0564	8.98016	7.11688		40.74	1.32397	2.57605	3.48645	4.9726	6.62933	8.05792	8.98187	6.61316		40.74	2.11975	2.59338	3.25989	3.72754	4.37036	4.59314	4.43323		40.74	1.76978	2.6554	3.24683	3.97375	4.89697	5.08179	4.80334		38.64	0.38883	0.42782
40.84	0.90241	1.96851	3.07886	4.00391	5.95587	8.15027	9.34607	4.1366		40.84	1.25787	2.80194	4.05231	5.43817	7.07007	8.98291	7.12079		40.84	1.31616	2.57916	3.47198	4.96869	6.62152	8.05792	8.98383	6.61316		40.84	2.11975	2.59924	3.27161	3.72363	4.38013	4.60291	4.43323		40.84	1.76196	2.65149	3.24292	3.96985	4.90088	5.08179	4.80408		38.74	0.39233	0.42832
40.94	0.88599	1.96851	3.08081	3.99689	5.95587	8.13464	9.33551	4.12488		40.94	1.28326	2.81091	4.06598	5.44794	7.07513	8.98877	7.13641		40.94	1.32397	2.57605	3.48059	4.9718	6.62933	8.06769	8.98773	6.61316		40.94	2.1178	2.59338	3.26111	3.71191	4.37427	4.59705	4.43323		40.94	1.76001	2.64563	3.24878	3.97375	4.89697	5.09155	4.81384		38.84	0.38257	0.42882
41.04	0.89655	1.97437	3.08276	4.00275	5.95197	8.14636	9.34412	4.13464		41.04	1.28131	2.81171	4.06403	5.44598	7.07007	8.98486	7.13251		41.04	1.32593	2.578	3.48254	4.97064	6.62152	8.05402	8.98773	6.60925		41.04	2.11316	2.60315	3.25793	3.72168	4.37427	4.60291	4.42737		41.04	1.76196	2.64563	3.24487	3.97888	4.90601	5.07788	4.80994		38.94	0.38452	0.42932
41.14	0.90045	1.96851	3.08472	4.00861	5.95587	8.15613	9.34412	4.14362		41.14	1.26959	2.80194	4.05231	5.43036	7.06421	8.98291	7.12665		41.14	1.3103	2.57214	3.47083	4.96088	6.61957	8.05206	8.98773	6.60535		41.14	2.13147	2.60901	3.27551	3.72754	4.38989	4.60291	4.44299		41.14	1.7561	2.65076	3.23901	3.97961	4.90479	5.07715	4.81384		39.04	0.38257	0.42982
41.24	0.91608	1.98022	3.09058	4.01837	5.96954	8.16003	9.35388	4.15222		41.24	1.2774	2.80389	4.06403	5.43231	7.06812	8.97705	7.1286		41.24	1.3103	2.56238	3.48645	4.97064	6.62933	8.04736	8.98773	6.60535		41.24	2.1178	2.59924	3.25989	3.72754	4.38989	4.58923	4.42932		41.24	1.76587	2.64368	3.24414	3.97961	4.88135	5.07983	4.80994		39.14	0.37671	0.43032
41.34	0.90241	1.98022	3.08667	4.01447	5.9715	8.16199	9.34021	4.14832		41.34	1.28326	2.81561	4.07574	5.44403	7.07983	8.97314	7.14032		41.34	1.3064	2.56238	3.48254	4.96088	6.62152	8.0423	8.97406	6.59558		41.34	2.13147	2.61877	3.26379	3.72754	4.38989	4.59705	4.43713		41.34	1.7522	2.63977	3.23315	3.96985	4.88135	5.07983	4.80994		39.24	0.38843	0.43082
41.44	0.90631	1.9892	3.08978	4.00861	5.9754	8.15613	9.34412	4.14246		41.44	1.29889	2.82147	4.0824	5.45264	7.08453	8.97784	7.14423		41.44	1.31616	2.57214	3.48059	4.97064	6.62933	8.05011	8.98383	6.60455		41.44	2.14124	2.63367	3.28528	3.74121	4.3938	4.60681	4.4469		41.44	1.75024	2.64368	3.23706	3.97375	4.87744	5.07983	4.80408		39.34	0.36694	0.43132
41.54	0.91608	1.98999	3.08472	4.01447	5.98712	8.16589	9.34998	4.14832		41.54	1.3028	2.81561	4.08356	5.44989	7.0896	8.98291	7.15009		41.54	1.3103	2.56433	3.4845	4.95892	6.62738	8.05402	8.98773	6.60144		41.54	2.13928	2.62854	3.28137	3.7334	4.39966	4.599	4.45081		41.54	1.74634	2.63	3.22339	3.96985	4.89111	5.07593	4.80408		39.44	0.38101	0.43182
41.64	0.91412	1.97632	3.0769	4.01056	5.98517	8.16394	9.3363	4.14246		41.64	1.30475	2.81757	4.07886	5.44598	7.09155	8.979	7.15594		41.64	1.3064	2.56628	3.47083	4.95892	6.61877	8.04425	8.98383	6.58777		41.64	2.14783	2.64294	3.28601	3.73218	4.4043	4.60754	4.44958		41.64	1.76001	2.63782	3.2312	3.97375	4.8833	5.07983	4.81384		39.54	0.38355	0.43232
41.74	0.91412	1.98608	3.08667	4.02148	5.98126	8.16003	9.34802	4.15222		41.74	1.30865	2.82147	4.08551	5.4538	7.09937	8.98877	7.15594		41.74	1.30054	2.55536	3.46967	4.95972	6.61255	8.04895	8.97797	6.5827		41.74	2.151	2.64026	3.27869	3.74121	4.40161	4.60486	4.45667		41.74	1.7522	2.63977	3.23315	3.97961	4.88647	5.08179	4.80994		39.64	0.37769	0.43282
41.84	0.92468	1.99664	3.09723	4.01917	5.98596	8.16864	9.35272	4.16278		41.84	1.30865	2.82147	4.09137	5.4491	7.10522	8.979	7.15594		41.84	1.30054	2.56238	3.46692	4.95111	6.60394	8.0462	8.97797	6.58777		41.84	2.14514	2.6344	3.27551	3.73535	4.40747	4.599	4.44617		41.84	1.74634	2.63	3.23315	3.98083	4.88013	5.08765	4.8158		39.74	0.37964	0.43332
41.94	0.93561	2.01147	3.11011	4.03595	6.00079	8.17957	9.36285	4.17371		41.94	1.31451	2.81366	4.08746	5.44794	7.10132	8.96924	7.15594		41.94	1.29468	2.56238	3.47083	4.95697	6.60785	8.03644	8.98773	6.58386		41.94	2.15491	2.64417	3.28137	3.7373	4.40869	4.60999	4.44495		41.94	1.74121	2.62683	3.23193	3.97449	4.88916	5.08252	4.80603		39.84	0.37476	0.43381
42.04	0.9317	2.01538	3.11011	4.02228	6.00195	8.18152	9.34802	4.16901		42.04	1.29889	2.81677	4.0816	5.44794	7.09546	8.9704	7.14618		42.04	1.29663	2.55261	3.47473	4.95892	6.61176	8.03448	8.97406	6.57996		42.04	2.14514	2.64612	3.27747	3.72559	4.39575	4.59705	4.44495		42.04	1.75806	2.62805	3.23511	3.98157	4.89307	5.09351	4.81189		39.94	0.37671	0.43431
42.14	0.94147	2.01929	3.11987	4.02618	6.0047	8.18463	9.35388	4.17175		42.14	1.29889	2.81561	4.08551	5.44794	7.0896	8.97314	7.14618		42.14	1.28491	2.55261	3.46301	4.9472	6.59613	8.02277	8.97211	6.5741		42.14	2.15027	2.65198	3.28333	3.73145	4.41138	4.60291	4.45471		42.14	1.75806	2.63782	3.24097	3.99524	4.88721	5.09351	4.8197		40.04	0.37866	0.43481
42.24	0.93286	2.00562	3.1062	4.02423	6.00079	8.17371	9.34412	4.15808		42.24	1.31061	2.83124	4.10114	5.44794	7.11108	8.979	7.15594		42.24	1.29077	2.55847	3.46808	4.95306	6.59027	8.02863	8.97992	6.56824		42.24	2.14514	2.64417	3.28528	3.7334	4.40356	4.59509	4.44299		42.24	1.74634	2.63123	3.23901	3.98938	4.90088	5.09155	4.8197		40.14	0.39233	0.43531
42.34	0.93561	2.00952	3.11011	4.02814	6.00861	8.18542	9.35388	4.16589		42.34	1.31061	2.83124	4.10309	5.44989	7.10638	8.98291	7.15594		42.34	1.29077	2.5733	3.46692	4.95227	6.6098	8.03253	8.97992	6.58386		42.34	2.15686	2.64929	3.29114	3.73926	4.41528	4.59705	4.44299		42.34	1.75024	2.63391	3.23901	3.99329	4.89697	5.10132	4.82361		40.24	0.38647	0.43581
42.44	0.94537	2.01929	3.11011	4.034	6.01056	8.18542	9.36365	4.17371		42.44	1.30591	2.83319	4.09918	5.44989	7.10132	8.98877	7.15204		42.44	1.28882	2.57019	3.46106	4.94916	6.60004	8.03253	8.97797	6.57916		42.44	2.14905	2.64221	3.2865	3.72949	4.39966	4.58142	4.43909		42.44	1.74243	2.62415	3.23901	3.98938	4.89697	5.09741	4.82361		40.34	0.3855	0.4363
42.54	0.93561	2.02319	3.11011	4.02228	6.0047	8.17566	9.35388	4.16199		42.54	1.29694	2.83044	4.09137	5.44794	7.08374	8.97705	7.13367		42.54	1.30249	2.57019	3.46497	4.94916	6.60394	8.02667	8.98773	6.57605		42.54	2.13342	2.64221	3.27356	3.72363	4.3938	4.58728	4.43713		42.54	1.73657	2.63	3.24414	3.99133	4.90015	5.09155	4.82361		40.44	0.40308	0.4368
42.64	0.93756	2.02435	3.11517	4.034	6.00079	8.18542	9.36365	4.17957		42.64	1.3028	2.83514	4.09137	5.44794	7.0896	8.98682	7.14423		42.64	1.3103	2.57019	3.45911	4.95306	6.59808	8.03058	8.98187	6.58191		42.64	2.13928	2.64807	3.27551	3.73535	4.40942	4.59314	4.43909		42.64	1.74048	2.63782	3.24683	3.99524	4.90674	5.10059	4.83337		40.54	0.40503	0.4373
42.74	0.93561	2.02319	3.11792	4.0379	6.00665	8.18152	9.36951	4.17957		42.74	1.29773	2.83398	4.09137	5.44873	7.08844	8.98761	7.14502		42.74	1.3064	2.57605	3.47473	4.95502	6.6098	8.03174	8.99359	6.58777		42.74	2.14709	2.66174	3.27551	3.7334	4.40942	4.60291	4.43713		42.74	1.74634	2.64954	3.24683	4.00037	4.90674	5.11108	4.83337		40.64	0.40601	0.43779
42.84	0.92584	2.00757	3.10815	4.02734	6.00665	8.1698	9.35779	4.16901		42.84	1.29498	2.82733	4.08746	5.44598	7.08179	8.979	7.13251		42.84	1.315	2.58466	3.47552	4.96362	6.60864	8.03528	8.99829	6.59637		42.84	2.14905	2.65784	3.28137	3.73926	4.40942	4.60291	4.45276		42.84	1.7417	2.63977	3.25659	3.98938	4.90088	5.10718	4.83923		40.74	0.41284	0.43829
42.94	0.9317	2.01343	3.12378	4.03595	6.01251	8.18542	9.36951	4.16785		42.94	1.28522	2.82733	4.0816	5.44403	7.07983	8.98291	7.13055		42.94	1.31812	2.578	3.47668	4.95697	6.6059	8.02667	8.98969	6.58972		42.94	2.14319	2.65002	3.27161	3.73926	4.39966	4.58923	4.43909		42.94	1.72876	2.63391	3.25659	3.98352	4.9126	5.10522	4.83533		40.84	0.4148	0.43879
43.04	0.94537	2.01147	3.11792	4.03595	6.00586	8.18542	9.37341	4.17175		43.04	1.29303	2.84686	4.0816	5.4491	7.09546	8.99854	7.14618		43.04	1.31616	2.58582	3.48059	4.96088	6.61487	8.03644	8.99866	6.58777		43.04	2.14905	2.65002	3.27161	3.73535	4.39966	4.58337	4.43323		43.04	1.74048	2.64368	3.25269	3.98938	4.90088	5.11694	4.83533		40.94	0.41773	0.43928
43.14	0.94537	2.01733	3.13354	4.04572	6.01837	8.18542	9.37262	4.18152		43.14	1.30084	2.85583	4.0816	5.44794	7.09937	8.99268	7.13641		43.14	1.30756	2.58191	3.48254	4.95697	6.61371	8.03253	8.9975	6.58972		43.14	2.14319	2.64417	3.26501	3.72363	4.39966	4.58337	4.43713		43.14	1.73853	2.6554	3.25659	3.99329	4.90674	5.11499	4.84509		41.04	0.41498	0.43978
43.24	0.94263	2.01343	3.1355	4.04572	6.02032	8.18542	9.37146	4.17761		43.24	1.30591	2.8703	4.0777	5.44794	7.10132	8.99463	7.14618		43.24	1.3103	2.58191	3.48059	4.96674	6.61371	8.02667	9.0014	6.58777		43.24	2.15295	2.65002	3.28333	3.72949	4.38989	4.58337	4.44299		43.24	1.73462	2.64563	3.25854	3.99329	4.89624	5.12085	4.83142		41.14	0.41577	0.44027
43.34	0.94537	2.00757	3.1394	4.05353	6.01447	8.18152	9.36755	4.17957		43.34	1.29889	2.86639	4.07574	5.44794	7.09937	8.98291	7.13251		43.34	1.31421	2.57214	3.48645	4.96283	6.61761	8.02081	9.01117	6.59363		43.34	2.13855	2.64417	3.27551	3.72485	4.38599	4.57947	4.42932		43.34	1.73462	2.64172	3.25464	3.99524	4.89307	5.11694	4.83533		41.24	0.41577	0.44077
43.44	0.94226	2.01031	3.1402	4.0387	6.01526	8.18036	9.36249	4.16864		43.44	1.29108	2.85858	4.07965	5.43427	7.09155	8.9751	7.12274		43.44	1.32983	2.58582	3.48645	4.9726	6.62347	8.03644	9.01703	6.60339		43.44	2.14124	2.6532	3.27551	3.72168	4.38403	4.57751	4.43909		43.44	1.72876	2.6261	3.25269	3.98743	4.90479	5.11499	4.83459		41.34	0.41187	0.44127
43.54	0.93756	2.01147	3.13745	4.03986	6.01251	8.18347	9.35974	4.18152		43.54	1.27936	2.85663	4.06403	5.41864	7.08685	8.9751	7.11688		43.54	1.32397	2.58191	3.4884	4.96674	6.61761	8.03058	9.02289	6.59363		43.54	2.14124	2.64807	3.27161	3.71777	4.37622	4.57361	4.43518		43.54	1.73071	2.6261	3.25464	3.98938	4.92041	5.11694	4.82947		41.44	0.41773	0.44176
43.64	0.93756	2.01147	3.1355	4.03986	6.01056	8.17175	9.35974	4.17566		43.64	1.28131	2.86444	4.06207	5.41083	7.08765	8.96924	7.11884		43.64	1.33569	2.58893	3.49817	4.97766	6.62347	8.03644	9.02484	6.60339		43.64	2.14905	2.64807	3.27161	3.72754	4.38013	4.57361	4.43127		43.64	1.72876	2.63977	3.26245	3.99451	4.9165	5.11108	4.83728		41.54	0.41089	0.44226
43.74	0.9317	1.99506	3.1355	4.02814	6.00079	8.17096	9.35974	4.16901		43.74	1.29303	2.86639	4.07184	5.4245	7.09937	8.96924	7.12		43.74	1.32397	2.57605	3.49738	4.96478	6.62347	8.03839	9.00922	6.59363		43.74	2.15686	2.65393	3.27551	3.72754	4.38403	4.58728	4.42932		43.74	1.73462	2.64563	3.27417	4.00305	4.92627	5.12085	4.83923		41.64	0.41382	0.44275
43.84	0.93951	2.00171	3.13861	4.0379	6.00861	8.16785	9.35779	4.17566		43.84	1.28717	2.86365	4.06128	5.42255	7.08374	8.96924	7.11298		43.84	1.32593	2.578	3.48254	4.96674	6.61371	8.02863	8.99945	6.59558		43.84	2.15881	2.65979	3.28137	3.72754	4.38989	4.58923	4.44495		43.84	1.73462	2.64563	3.26367	4.00891	4.92114	5.12085	4.84314		41.74	0.40601	0.44325
43.94	0.94147	2.00757	3.13745	4.0379	6.01056	8.18347	9.35974	4.18347		43.94	1.28992	2.86523	4.06091	5.41943	7.08453	8.96417	7.11963		43.94	1.3103	2.57605	3.48059	4.95502	6.60785	8.01886	8.99945	6.59479		43.94	2.16272	2.65002	3.28064	3.71777	4.37622	4.57361	4.43518		43.94	1.72559	2.65027	3.25146	4.00378	4.92822	5.12158	4.83411		41.84	0.40796	0.44374
44.04	0.94537	2.01733	3.14722	4.04767	6.01642	8.18347	9.36365	4.17566		44.04	1.30005	2.87225	4.06598	5.43036	7.0896	8.98016	7.12665		44.04	1.31421	2.57019	3.47864	4.95892	6.61371	8.01105	9.0014	6.58191		44.04	2.15881	2.65393	3.27551	3.71777	4.38013	4.57361	4.43518		44.04	1.72681	2.65271	3.2644	4.0011	4.92822	5.1189	4.84509		41.94	0.4187	0.44423
44.14	0.93951	2.01733	3.15308	4.04181	6.02032	8.18738	9.35779	4.18152		44.14	1.29498	2.87225	4.05817	5.42645	7.09155	8.979	7.12665		44.14	1.32593	2.57996	3.49036	4.95892	6.6098	8.02197	9.00336	6.59167		44.14	2.15564	2.65271	3.26843	3.70679	4.37305	4.57239	4.42346		44.14	1.72681	2.64563	3.25464	4.0011	4.91846	5.1228	4.84119		42.04	0.41577	0.44473
44.24	0.94147	2.0271	3.15503	4.05353	6.03204	8.18933	9.35974	4.17761		44.24	1.29889	2.88202	4.06207	5.43427	7.09937	8.979	7.13641		44.24	1.3111	2.57098	3.47943	4.95386	6.59888	8.00989	9.0022	6.59247		44.24	2.16858	2.6637	3.28137	3.70801	4.38013	4.57361	4.43323		44.24	1.71704	2.64172	3.24487	3.99524	4.92358	5.1084	4.83142		42.14	0.41577	0.44522
44.34	0.94458	2.0271	3.15894	4.05157	6.02539	8.1991	9.36755	4.18152		44.34	1.30865	2.88593	4.07184	5.43933	7.10913	8.98291	7.14032		44.34	1.31616	2.57605	3.48645	4.95502	6.6098	8.02081	8.99945	6.59753		44.34	2.15295	2.6637	3.27551	3.70215	4.37427	4.56775	4.42737		44.34	1.72095	2.63586	3.24292	4.005	4.92822	5.11499	4.82947		42.24	0.41675	0.44572
44.44	0.93951	2.03687	3.1687	4.0625	6.034	8.20105	9.36951	4.18152		44.44	1.30865	2.89294	4.07184	5.43427	7.10132	8.98486	7.14227		44.44	1.32593	2.58191	3.48645	4.97064	6.61566	8.03058	9.01312	6.60339		44.44	2.16272	2.66882	3.28137	3.71777	4.38989	4.57361	4.44299		44.44	1.7229	2.64563	3.25464	4.005	4.93799	5.12085	4.84314		42.34	0.42261	0.44621
44.54	0.93366	2.02319	3.15503	4.04181	6.02423	8.18152	9.35388	4.17957		44.54	1.31842	2.89569	4.07184	5.43231	7.10522	8.98291	7.13641		44.54	1.33765	2.58777	3.48645	4.97064	6.61566	8.0423	9.01508	6.61316		44.54	2.14905	2.65198	3.27161	3.7041	4.37622	4.56384	4.43323		44.54	1.71704	2.64563	3.24487	4.01086	4.94189	5.12866	4.83337		42.44	0.43277	0.4467
44.64	0.93366	2.0271	3.15894	4.04962	6.034	8.18933	9.36285	4.18347		44.64	1.32428	2.90155	4.0777	5.44403	7.11499	8.99463	7.14227		44.64	1.34546	2.58582	3.49622	4.97064	6.61957	8.03644	9.01819	6.61316		44.64	2.15295	2.6637	3.27087	3.70215	4.37427	4.56775	4.43713		44.64	1.72095	2.6554	3.25269	4.01672	4.94189	5.12671	4.83142		42.54	0.42651	0.4472
44.74	0.93561	2.03101	3.16284	4.04962	6.02423	8.18933	9.35193	4.17291		44.74	1.32623	2.91522	4.07574	5.43817	7.1189	8.99268	7.14032		44.74	1.33685	2.578	3.49622	4.96088	6.62152	8.02667	9.00726	6.61316		44.74	2.15881	2.6676	3.26379	3.70801	4.38599	4.56775	4.43713		44.74	1.73071	2.6593	3.25854	4.02063	4.95752	5.13647	4.84631		42.64	0.43628	0.44769
44.84	0.94147	2.03296	3.16479	4.06134	6.034	8.20105	9.36169	4.18152		44.84	1.32037	2.91522	4.08356	5.42841	7.12671	8.98877	7.14618		44.84	1.34351	2.58582	3.50012	4.96674	6.61957	8.03058	9.01117	6.61316		44.84	2.16003	2.67932	3.26965	3.70801	4.39185	4.58337	4.43909		44.84	1.74634	2.66516	3.26636	4.03162	4.94385	5.14819	4.84509		42.74	0.43433	0.44818
44.94	0.9317	2.0271	3.16479	4.05548	6.03009	8.19128	9.35779	4.18738		44.94	1.31567	2.92694	4.08356	5.43817	7.12671	8.99854	7.14148		44.94	1.35913	2.59167	3.50598	4.96478	6.6391	8.0462	9.02679	6.62683		44.94	2.16272	2.68323	3.27356	3.71191	4.39575	4.58264	4.4469		44.94	1.73657	2.66516	3.24609	4.01477	4.93604	5.12866	4.84509		42.84	0.44547	0.44868
45.04	0.92664	2.01813	3.14917	4.04651	6.02502	8.18036	9.35663	4.17255		45.04	1.30865	2.91718	4.073	5.44012	7.12592	8.99268	7.13837		45.04	1.35327	2.59558	3.50598	4.97064	6.6344	8.04034	9.02094	6.62292		45.04	2.17248	2.68909	3.28137	3.72949	4.3977	4.58142	4.45276		45.04	1.72681	2.66516	3.25269	4.02454	4.94897	5.12671	4.84509		42.94	0.44507	0.44917
45.14	0.93756	2.03101	3.15894	4.05743	6.03595	8.19714	9.35974	4.17957		45.14	1.30475	2.90271	4.06793	5.44012	7.11499	8.99463	7.14032		45.14	1.36499	2.60144	3.50598	4.97064	6.63324	8.05597	9.03265	6.63074		45.14	2.16272	2.67737	3.27551	3.71973	4.38599	4.57556	4.4469		45.14	1.73657	2.66516	3.25854	4.02063	4.94775	5.13257	4.85095		43.04	0.44409	0.44966
45.24	0.92389	2.01654	3.15503	4.04376	6.02228	8.19324	9.34998	4.1698		45.24	1.28796	2.89453	4.05115	5.4292	7.11774	8.98175	7.13916		45.24	1.35913	2.61237	3.50989	4.98627	6.64691	8.05988	9.0307	6.62408		45.24	2.17249	2.68909	3.28137	3.71973	4.39185	4.58142	4.45276		45.24	1.73657	2.67493	3.25464	4.02454	4.95752	5.14233	4.84509		43.14	0.44605	0.45015
45.34	0.927	2.02319	3.14917	4.04181	6.01642	8.19128	9.35974	4.16394		45.34	1.29498	2.91132	4.06207	5.44012	7.12476	8.98877	7.14227		45.34	1.35913	2.61121	3.52277	4.98743	6.64886	8.06183	9.04242	6.63269		45.34	2.16858	2.68909	3.28137	3.71973	4.39185	4.58142	4.44885		45.34	1.73657	2.67102	3.25464	4.0304	4.94775	5.14233	4.84509		43.24	0.44507	0.45065
45.44	0.9317	2.02905	3.16089	4.05548	6.02814	8.19244	9.36169	4.1698		45.44	1.29889	2.91132	4.06207	5.44989	7.13452	8.98877	7.13641		45.44	1.35016	2.61591	3.51068	4.98511	6.64771	8.06067	9.02759	6.62372		45.44	2.15881	2.68323	3.27161	3.70996	4.39185	4.57166	4.44299		45.44	1.71704	2.66711	3.23511	4.02063	4.95166	5.12866	4.84119		43.34	0.43433	0.45114
45.54	0.91217	2.01538	3.14722	4.04962	6.01447	8.17566	9.34216	4.16394		45.54	1.30475	2.92108	4.06793	5.44989	7.13062	9.00049	7.14227		45.54	1.36499	2.62683	3.52747	4.99213	6.65472	8.07159	9.03265	6.63855		45.54	2.16272	2.69299	3.27942	3.71387	4.39575	4.57556	4.4469		45.54	1.72095	2.67102	3.24292	4.01477	4.95752	5.12671	4.84509		43.44	0.42944	0.45163
45.64	0.91998	2.02319	3.14526	4.06329	6.00861	8.18933	9.34998	4.16394		45.64	1.29889	2.92499	4.07184	5.45886	7.13843	9.00049	7.15009		45.64	1.37671	2.6366	3.52161	4.98627	6.65863	8.07159	9.04437	6.63855		45.64	2.17249	2.70007	3.29041	3.72949	4.40161	4.58142	4.45276		45.64	1.72681	2.67688	3.24487	4.02454	4.95752	5.13843	4.84119		43.54	0.43433	0.45212
45.74	0.92194	2.02515	3.15698	4.06525	6.01837	8.19128	9.35193	4.1698		45.74	1.29419	2.9328	4.05817	5.4538	7.13062	8.99072	7.15204		45.74	1.37866	2.63855	3.53333	4.99799	6.66058	8.07355	9.05609	6.65027		45.74	2.16858	2.69885	3.29309	3.72559	4.40161	4.58142	4.44885		45.74	1.7229	2.67297	3.24878	4.02063	4.95166	5.13257	4.84509		43.64	0.43158	0.45261
45.84	0.92194	2.02905	3.15112	4.05939	6.01837	8.18542	9.34607	4.17566		45.84	1.30084	2.93671	4.06598	5.44794	7.13843	8.99463	7.15985		45.84	1.37671	2.64636	3.53137	4.99603	6.65863	8.07745	9.05414	6.64832		45.84	2.16272	2.68323	3.29504	3.71387	4.39111	4.57166	4.43713		45.84	1.73071	2.68079	3.24878	4.02454	4.95679	5.14624	4.84509		43.74	0.43433	0.4531
45.94	0.90631	2.01929	3.15112	4.05939	6.01758	8.17957	9.34528	4.1698		45.94	1.29303	2.9281	4.05817	5.44794	7.13062	8.98602	7.15204		45.94	1.38647	2.64246	3.53723	5.00189	6.66449	8.07159	9.05023	6.65417		45.94	2.17444	2.69299	3.3009	3.71973	4.38989	4.58142	4.44299		45.94	1.73657	2.68665	3.24878	4.02063	4.94971	5.14819	4.85095		43.84	0.43726	0.45359
46.04	0.91412	2.01929	3.14722	4.06445	6.01642	8.18152	9.34412	4.18073		46.04	1.29889	2.92499	4.06598	5.4577	7.13843	8.99268	7.15985		46.04	1.38843	2.64246	3.54309	5.00189	6.66449	8.08917	9.06	6.65417		46.04	2.1698	2.69885	3.3009	3.72949	4.38989	4.58142	4.44299		46.04	1.72876	2.67883	3.24683	4.01868	4.95557	5.13452	4.83728		43.94	0.43823	0.45409
46.14	0.90436	2.02515	3.15112	4.05353	6.02228	8.17566	9.34021	4.1698		46.14	1.29498	2.92694	4.06714	5.4538	7.14038	8.99463	7.1618		46.14	1.38257	2.64832	3.53723	5.00189	6.66449	8.08917	9.05609	6.66394		46.14	2.16272	2.68909	3.29114	3.71582	4.38013	4.57166	4.43323		46.14	1.73462	2.69055	3.24683	4.0199	4.9458	5.14038	4.84827		44.04	0.4314	0.45458
46.24	0.89069	2.01147	3.1394	4.03986	6.0047	8.16394	9.32654	4.16199		46.24	1.28912	2.91522	4.06403	5.45184	7.12866	8.98291	7.15515		46.24	1.38062	2.63074	3.53528	5.00385	6.66254	8.07745	9.03772	6.65222		46.24	2.16345	2.69373	3.29578	3.7146	4.38086	4.57629	4.43396		46.24	1.73071	2.68469	3.24683	4.01868	4.9458	5.14038	4.83728		44.14	0.43335	0.45507
46.34	0.90241	2.01343	3.14917	4.05157	6.0047	8.17371	9.33826	4.16199		46.34	1.29889	2.91718	4.06598	5.44989	7.14429	8.99854	7.15399		46.34	1.38452	2.63464	3.53918	5.0097	6.66254	8.08136	9.05023	6.66589		46.34	2.16077	2.69104	3.30286	3.71704	4.38208	4.58337	4.44495		46.34	1.71899	2.67493	3.24292	4.01282	4.9458	5.13647	4.82166		44.24	0.42749	0.45556
46.44	0.89575	2.01147	3.14917	4.04962	6.01447	8.17761	9.3363	4.17175		46.44	1.28912	2.90466	4.05035	5.43231	7.13452	8.98877	7.15399		46.44	1.40015	2.65027	3.54114	5.01947	6.67426	8.08252	9.05609	6.66785		46.44	2.15881	2.68518	3.297	3.71387	4.38208	4.57751	4.43909		46.44	1.72095	2.67029	3.24683	4.00891	4.93604	5.13062	4.82947		44.34	0.4314	0.45605
46.54	0.90436	2.0271	3.15894	4.06134	6.02032	8.18347	9.34802	4.16785		46.54	1.29889	2.92889	4.06012	5.44989	7.14819	9.00244	7.15399		46.54	1.39429	2.64441	3.53918	5.0097	6.66449	8.07941	9.04633	6.65613		46.54	2.16077	2.69104	3.30212	3.71973	4.38208	4.58337	4.44495		46.54	1.71509	2.67297	3.24292	4.01282	4.93994	5.14038	4.82361		44.44	0.43237	0.45654
46.64	0.89459	2.01733	3.14838	4.05939	6.0047	8.18738	9.3363	4.16589		46.64	1.28522	2.93085	4.05035	5.44989	7.14038	8.99854	7.15204		46.64	1.39545	2.66003	3.54504	5.0097	6.67426	8.08527	9.04633	6.66199		46.64	2.15491	2.6969	3.30676	3.71973	4.38208	4.59509	4.44495		46.64	1.71899	2.67688	3.24097	4.02258	4.9458	5.13965	4.82361		44.54	0.43823	0.45703
46.74	0.90045	2.01733	3.15308	4.06134	6.00079	8.19324	9.33826	4.17761		46.74	1.28833	2.93085	4.06207	5.45886	7.13843	9.01221	7.15009		46.74	1.39313	2.66083	3.5556	5.02026	6.67505	8.09583	9.06079	6.67255		46.74	2.16858	2.70593	3.30676	3.7334	4.38599	4.59509	4.44495		46.74	1.72485	2.68274	3.25659	4.01868	4.9353	5.14819	4.82947		44.64	0.43433	0.45752
46.84	0.8985	2.01733	3.15112	4.07111	6.00861	8.19324	9.34607	4.17175		46.84	1.28326	2.92108	4.05231	5.44794	7.13062	9.00439	7.15204		46.84	1.40991	2.67175	3.55676	5.02142	6.68597	8.09698	9.07367	6.67371		46.84	2.17053	2.70081	3.31262	3.73926	4.39771	4.59509	4.44495		46.84	1.71509	2.67883	3.24219	4.01282	4.92822	5.13843	4.82361		44.74	0.44898	0.45801
46.94	0.90045	2.00757	3.14331	4.06329	6.0047	8.18347	9.33826	4.16785		46.94	1.2821	2.92578	4.06287	5.4585	7.14117	9.00323	7.15674		46.94	1.40015	2.66199	3.55792	5.01556	6.68518	8.09113	9.06195	6.66785		46.94	2.16272	2.68909	3.3009	3.72363	4.38013	4.58337	4.44299		46.94	1.71509	2.67297	3.24683	4.00891	4.93604	5.13843	4.8197		44.84	0.44995	0.45849
47.04	0.89069	2.00757	3.14722	4.0672	6.01056	8.18933	9.3324	4.16199		47.04	1.28912	2.92303	4.05426	5.44989	7.13373	9.00049	7.15399		47.04	1.41382	2.66589	3.56067	5.03119	6.68793	8.09698	9.07172	6.68347		47.04	2.15881	2.68909	3.3009	3.72168	4.38013	4.58337	4.44299		47.04	1.71509	2.68274	3.24292	4.01282	4.94067	5.13452	4.8197		44.94	0.45679	0.45898
47.14	0.88873	2.00757	3.15698	4.08087	6.00861	8.18738	9.34607	4.17096		47.14	1.28912	2.91718	4.05426	5.44989	7.13062	9.00049	7.13837		47.14	1.41968	2.67761	3.57239	5.03119	6.69965	8.10675	9.07758	6.68347		47.14	2.16272	2.69299	3.30481	3.73145	4.38403	4.59705	4.44299		47.14	1.71509	2.68347	3.2417	4.01355	4.94775	5.1333	4.81458		45.04	0.44898	0.45947
47.24	0.89069	1.9978	3.14331	4.07306	6	8.18347	9.33826	4.15613		47.24	1.28522	2.92029	4.05035	5.45966	7.13647	9.00049	7.14813		47.24	1.41968	2.67175	3.56653	5.03119	6.69769	8.11066	9.07758	6.68268		47.24	2.17249	2.69299	3.31067	3.74316	4.39966	4.60291	4.44299		47.24	1.71509	2.69446	3.25464	4.02063	4.93799	5.14819	4.82556		45.14	0.448	0.45996
47.34	0.88092	2.00287	3.13745	4.06329	5.99884	8.17957	9.34216	4.15808		47.34	1.29498	2.91718	4.05817	5.47333	7.13647	9.00439	7.14813		47.34	1.40991	2.67371	3.56653	5.02142	6.69379	8.10284	9.06781	6.67175		47.34	2.15881	2.68909	3.30481	3.72754	4.38989	4.58923	4.43323		47.34	1.70532	2.68469	3.24487	4.005	4.93799	5.13257	4.81189		45.24	0.44214	0.46045
47.44	0.87976	1.99078	3.1402	4.05237	5.98792	8.18036	9.3371	4.14325		47.44	1.29694	2.91913	4.06403	5.47528	7.14624	9.01611	7.1579		47.44	1.40991	2.67761	3.57629	5.0351	6.70355	8.10089	9.06781	6.68738		47.44	2.16663	2.69299	3.30481	3.73145	4.38989	4.58728	4.43323		47.44	1.70532	2.68469	3.23901	4.00037	4.94189	5.13257	4.8158		45.34	0.45621	0.46094
47.54	0.90045	2.00171	3.14136	4.07306	6.00665	8.18738	9.34412	4.15808		47.54	1.29303	2.90546	4.06207	5.46161	7.13452	9.00244	7.15515		47.54	1.41382	2.67291	3.57043	5.0304	6.69769	8.11066	9.07172	6.68347		47.54	2.17761	2.68909	3.30994	3.7334	4.38989	4.59314	4.43323		47.54	1.71899	2.69446	3.23901	4.00696	4.95166	5.13648	4.81506		45.44	0.45874	0.46143
47.64	0.89264	2.00757	3.13745	4.06445	5.99689	8.17761	9.34607	4.15027		47.64	1.29889	2.91132	4.06714	5.47333	7.14038	9.00439	7.15399		47.64	1.41968	2.68542	3.57629	5.04486	6.71722	8.11652	9.08148	6.69714		47.64	2.17053	2.68835	3.31262	3.72754	4.39966	4.59314	4.43323		47.64	1.72095	2.69446	3.24487	4.02063	4.95288	5.13843	4.8197		45.54	0.44702	0.46191
47.74	0.8985	2.00366	3.13159	4.06329	6.00275	8.17371	9.34137	4.15417		47.74	1.30865	2.91522	4.06403	5.46747	7.13843	9.01221	7.16376		47.74	1.41968	2.68152	3.57629	5.03705	6.70941	8.11652	9.07367	6.68933		47.74	2.17249	2.68713	3.31458	3.73145	4.3938	4.58728	4.42737		47.74	1.71509	2.69055	3.23901	4.01086	4.95166	5.13257	4.81384		45.64	0.44214	0.4624
47.84	0.89771	2.00171	3.1308	4.06134	5.99689	8.17175	9.34802	4.16394		47.84	1.30475	2.91132	4.06598	5.4577	7.14429	9.00439	7.15985		47.84	1.41968	2.69128	3.58606	5.0351	6.71332	8.11652	9.08148	6.68738		47.84	2.18225	2.69885	3.32043	3.7373	4.39575	4.60291	4.43323		47.84	1.71509	2.69641	3.23901	4.01477	4.94189	5.13257	4.8197		45.74	0.44214	0.46289
47.94	0.88678	1.9978	3.12964	4.0672	5.99689	8.17761	9.34412	4.15417		47.94	1.29498	2.92029	4.06012	5.4538	7.15015	8.99854	7.15399		47.94	1.42554	2.68542	3.57629	5.04095	6.70746	8.12042	9.07758	6.68738		47.94	2.19202	2.69299	3.31458	3.7373	4.40356	4.60681	4.43713		47.94	1.70923	2.68665	3.23901	4.01477	4.95752	5.13257	4.8158		45.84	0.4519	0.46338
48.04	0.89264	2.00562	3.12573	4.07306	5.99298	8.17291	9.34998	4.16003		48.04	1.28912	2.91522	4.06012	5.4538	7.13843	8.99774	7.15594		48.04	1.42749	2.69128	3.57629	5.04095	6.71332	8.12628	9.07758	6.68933		48.04	2.18225	2.69299	3.32043	3.7373	4.39966	4.60291	4.44299		48.04	1.71509	2.68665	3.24878	4.01086	4.95752	5.13257	4.8158		45.94	0.44898	0.46386
48.14	0.88092	1.9939	3.11401	4.05743	5.99103	8.16003	9.33435	4.14441		48.14	1.3028	2.92499	4.07574	5.45966	7.15405	9.00049	7.16571		48.14	1.41266	2.69208	3.57709	5.03589	6.71606	8.12708	9.08032	6.68817		48.14	2.18811	2.68909	3.32434	3.7334	4.39575	4.60291	4.43323		48.14	1.71509	2.69641	3.24487	4.01086	4.95166	5.13257	4.81189		46.04	0.45093	0.46435
48.24	0.88678	1.99585	3.12573	4.06329	5.99298	8.17175	9.34412	4.14948		48.24	1.30396	2.93085	4.0777	5.46942	7.15015	9.00244	7.17548		48.24	1.41577	2.68542	3.56653	5.03119	6.70551	8.12042	9.07367	6.68738		48.24	2.18225	2.69299	3.33411	3.73145	4.3938	4.60681	4.43713		48.24	1.71899	2.70032	3.24805	4.01477	4.95752	5.13257	4.8158		46.14	0.44916	0.46484
48.34	0.89655	2.00366	3.11401	4.07306	5.99103	8.1698	9.34412	4.14636		48.34	1.30084	2.93475	4.07574	5.46942	7.14429	9.00244	7.17548		48.34	1.42554	2.70105	3.5802	5.0351	6.70941	8.13995	9.08929	6.70691		48.34	2.19202	2.70276	3.3302	3.7373	4.39966	4.61267	4.45276		48.34	1.73071	2.71204	3.24683	4.01477	4.96729	5.14233	4.8158		46.24	0.45386	0.46533
48.44	0.88678	2.00366	3.11987	4.06915	6.00079	8.17957	9.33826	4.15222		48.44	1.31726	2.94531	4.0824	5.47412	7.16071	9.02277	7.17627		48.44	1.43646	2.70105	3.59308	5.04095	6.72504	8.14191	9.09906	6.70886		48.44	2.19275	2.70349	3.32507	3.74194	4.39453	4.60364	4.44763		48.44	1.72876	2.70618	3.25659	4.02454	4.94702	5.14624	4.82556		46.34	0.45386	0.46581
48.54	0.89655	2.00952	3.12964	4.07892	6.01251	8.18152	9.34998	4.15222		48.54	1.30475	2.94257	4.08356	5.48114	7.15326	9.02588	7.17743		48.54	1.41968	2.70105	3.5802	5.04095	6.71527	8.13019	9.0885	6.69714		48.54	2.19397	2.69104	3.32239	3.73926	4.39771	4.59509	4.44495		48.54	1.72485	2.70618	3.24683	4.0199	4.94971	5.13843	4.82556		46.44	0.4519	0.4663
48.64	0.89655	2.01929	3.12964	4.08868	6.00586	8.18933	9.35779	4.16199		48.64	1.30084	2.93201	4.08356	5.48035	7.15015	9.01416	7.17157		48.64	1.43335	2.71472	3.59583	5.04486	6.72424	8.14777	9.08734	6.70691		48.64	2.19397	2.69495	3.33215	3.73926	4.39575	4.60876	4.44421		48.64	1.72485	2.70154	3.25464	4.01868	4.95947	5.13257	4.82166		46.54	0.46265	0.46678
48.74	0.88092	2.00366	3.12378	4.07306	6.00275	8.19324	9.35193	4.15808		48.74	1.29694	2.9328	4.09332	5.48895	7.1521	9.02588	7.18329		48.74	1.42554	2.70691	3.58606	5.04095	6.71332	8.138	9.08344	6.70886		48.74	2.19983	2.70471	3.33337	3.73926	4.40161	4.60486	4.44299		48.74	1.72876	2.70422	3.24878	4.02844	4.96729	5.14624	4.82483		46.64	0.4519	0.46727
48.84	0.88483	2.00757	3.11401	4.07306	6.01251	8.18933	9.36169	4.15222		48.84	1.31451	2.93671	4.09723	5.48895	7.15601	9.02393	7.1911		48.84	1.41382	2.70105	3.58606	5.03119	6.71722	8.14191	9.07172	6.69714		48.84	2.19006	2.70007	3.34192	3.73926	4.41333	4.60486	4.44299		48.84	1.73462	2.71399	3.25854	4.04016	4.96143	5.1521	4.83337		46.74	0.45386	0.46776
48.94	0.88092	2.01343	3.10815	4.0672	6.00861	8.19324	9.35779	4.15808		48.94	1.32037	2.94257	4.10309	5.49872	7.16968	9.03955	7.20593		48.94	1.42554	2.70105	3.58606	5.03119	6.72894	8.14777	9.08734	6.703		48.94	2.19006	2.69299	3.33997	3.74512	4.40747	4.599	4.43713		48.94	1.72876	2.70422	3.24878	4.03821	4.96143	5.1521	4.83728		46.84	0.45679	0.46824
49.04	0.87506	2.00171	3.10815	4.07111	5.99689	8.18738	9.35193	4.15222		49.04	1.31647	2.9328	4.10309	5.49872	7.16187	9.03564	7.19501		49.04	1.42358	2.70691	3.58997	5.02533	6.71722	8.14697	9.08734	6.69324		49.04	2.20105	2.70081	3.35168	3.74707	4.40869	4.60486	4.44299		49.04	1.73462	2.71008	3.25464	4.04993	4.95752	5.1521	4.83923		46.94	0.46109	0.46873
49.14	0.8653	1.9939	3.09839	4.07227	6.00079	8.17957	9.34216	4.13855		49.14	1.32037	2.93671	4.11285	5.49872	7.16968	9.03369	7.20673		49.14	1.42944	2.71277	3.59583	5.04095	6.73285	8.14972	9.10101	6.70691		49.14	2.19788	2.69495	3.35559	3.74512	4.41528	4.60876	4.4469		49.14	1.72485	2.69446	3.23901	4.0304	4.96143	5.1521	4.83337		47.04	0.45874	0.46921
49.24	0.87506	1.99274	3.10815	4.07581	5.99963	8.18817	9.35663	4.14716		49.24	1.32037	2.95233	4.11285	5.49872	7.17163	9.04541	7.20282		49.24	1.42944	2.72253	3.59583	5.04095	6.73285	8.16144	9.10297	6.71277		49.24	2.20959	2.70471	3.35168	3.76074	4.42114	4.62439	4.44885		49.24	1.73657	2.70422	3.25269	4.0343	4.96729	5.1521	4.83337		47.14	0.45288	0.4697
49.34	0.87116	1.99976	3.11597	4.07306	6.01251	8.19128	9.36365	4.16003		49.34	1.31567	2.94177	4.09839	5.49677	7.15601	9.02979	7.19696		49.34	1.44	2.72253	3.61029	5.04175	6.74341	8.16028	9.10767	6.71356		49.34	2.20374	2.70471	3.34583	3.75488	4.41528	4.61853	4.44885		49.34	1.73657	2.70422	3.2644	4.04016	4.97192	5.1521	4.84119		47.24	0.45288	0.47018
49.44	0.86139	1.99506	3.09644	4.0672	5.99689	8.17175	9.36169	4.15027		49.44	1.32233	2.94647	4.10504	5.49481	7.16577	9.03955	7.19696		49.44	1.44116	2.72253	3.60364	5.04291	6.74457	8.15753	9.09906	6.71472		49.44	2.20374	2.71057	3.35168	3.75684	4.42114	4.62048	4.45471		49.44	1.75098	2.71863	3.27295	4.04871	4.979	5.16187	4.84583		47.34	0.46655	0.47067
49.54	0.85944	1.99194	3.10425	4.07697	6.00665	8.18152	9.36951	4.15338		49.54	1.31256	2.94061	4.09918	5.48505	7.15015	9.02783	7.1911		49.54	1.43726	2.71863	3.60754	5.04291	6.74066	8.16339	9.10687	6.71472		49.54	2.20959	2.71057	3.35364	3.75098	4.41724	4.61462	4.45471		49.54	1.75806	2.7218	3.27612	4.05188	4.96655	5.16186	4.85681		47.44	0.47241	0.47115
49.64	0.86139	1.98804	3.09644	4.06329	5.99689	8.17371	9.36169	4.14832		49.64	1.31647	2.94061	4.10699	5.47919	7.15015	9.02783	7.18524		49.64	1.4353	2.71667	3.60754	5.05188	6.73871	8.1712	9.10101	6.71472		49.64	2.19202	2.70276	3.33533	3.74316	4.41333	4.60681	4.45276		49.64	1.74243	2.71204	3.26367	4.04016	4.97119	5.15015	4.84119		47.54	0.46655	0.47164
49.74	0.87116	1.9978	3.09448	4.06915	5.99689	8.17175	9.36951	4.14246		49.74	1.31647	2.94061	4.10504	5.48895	7.15796	9.04346	7.19501		49.74	1.44312	2.72253	3.59778	5.04095	6.74652	8.1673	9.10101	6.71472		49.74	2.19788	2.69885	3.34387	3.75879	4.41919	4.62244	4.45276		49.74	1.74634	2.70618	3.25659	4.02966	4.97119	5.15015	4.84509		47.64	0.4646	0.47212
49.84	0.86334	1.98804	3.09644	4.06915	5.98322	8.16315	9.3656	4.14246		49.84	1.31256	2.93085	4.10699	5.47919	7.16107	9.03564	7.1911		49.84	1.44312	2.72253	3.60754	5.05463	6.74652	8.17706	9.10022	6.71863		49.84	2.20569	2.70667	3.35364	3.75293	4.4231	4.62244	4.45667		49.84	1.74048	2.70618	3.25659	4.02844	4.97705	5.15015	4.83533		47.74	0.46362	0.4726
49.94	0.85358	1.98413	3.09058	4.06525	5.98712	8.15613	9.37537	4.13855		49.94	1.30475	2.92108	4.09723	5.47528	7.14429	9.02002	7.17548		49.94	1.43335	2.72253	3.60754	5.04681	6.74652	8.1673	9.09906	6.71002		49.94	2.20764	2.71765	3.3634	3.76855	4.43872	4.62244	4.46252		49.94	1.74634	2.70618	3.25659	4.04016	4.96729	5.15015	4.84119		47.84	0.46851	0.47309
50.04	0.86139	1.99194	3.10425	4.07306	5.98712	8.1698	9.37457	4.14832		50.04	1.31256	2.93475	4.10504	5.47333	7.14429	9.02393	7.18524		50.04	1.44312	2.72253	3.60754	5.04486	6.74652	8.1673	9.09906	6.70691		50.04	2.20178	2.71252	3.3595	3.75879	4.42896	4.61267	4.44885		50.04	1.73657	2.70227	3.25854	4.02063	4.96143	5.13648	4.83533		47.94	0.47241	0.47357
50.14	0.85748	1.98804	3.09644	4.07031	5.97736	8.16199	9.37341	4.15027		50.14	1.31451	2.93005	4.09723	5.47449	7.14038	9.02979	7.17548		50.14	1.43335	2.71277	3.60754	5.04681	6.74652	8.15753	9.09906	6.71082		50.14	2.20178	2.71252	3.3634	3.76782	4.43872	4.62634	4.45276		50.14	1.73657	2.70032	3.26245	4.02454	4.95752	5.14624	4.849		48.04	0.46167	0.47406
50.24	0.86725	1.98804	3.10425	4.06134	5.99103	8.16003	9.37341	4.14441		50.24	1.31335	2.93555	4.10583	5.47217	7.14508	9.02979	7.18524		50.24	1.43256	2.72253	3.61145	5.04095	6.74652	8.1673	9.09906	6.70886		50.24	2.2135	2.71838	3.3634	3.7666	4.43872	4.6322	4.45276		50.24	1.72681	2.69177	3.2644	4.02063	4.96533	5.13843	4.85022		48.14	0.46558	0.47454
50.34	0.87311	1.99976	3.11011	4.07306	6.00275	8.17566	9.38318	4.15417		50.34	1.32623	2.95233	4.11285	5.48505	7.1521	9.03955	7.18524		50.34	1.42358	2.71472	3.61652	5.04486	6.74847	8.15948	9.10101	6.703		50.34	2.21863	2.71252	3.36926	3.7666	4.43872	4.6322	4.44885		50.34	1.74048	2.69446	3.26245	4.01477	4.97314	5.13647	4.84314		48.24	0.46265	0.47502
50.44	0.86139	1.98999	3.11401	4.07111	6.00079	8.16589	9.37732	4.15417		50.44	1.32428	2.94647	4.11285	5.47333	7.14038	9.02979	7.18524		50.44	1.42944	2.72058	3.60559	5.04095	6.73987	8.16339	9.10687	6.69324		50.44	2.21545	2.73206	3.3634	3.77051	4.44263	4.63611	4.4469		50.44	1.74634	2.70422	3.2644	4.02063	4.97119	5.14819	4.85291		48.34	0.45679	0.47551
50.54	0.87701	1.99976	3.11597	4.07306	6.00665	8.17566	9.38904	4.16003		50.54	1.32623	2.9621	4.12262	5.48505	7.1521	9.02588	7.18524		50.54	1.42944	2.72058	3.6095	5.05072	6.74652	8.16144	9.10687	6.69714		50.54	2.22131	2.71838	3.3595	3.77637	4.44849	4.6283	4.43909		50.54	1.74634	2.71008	3.2644	4.02454	4.96851	5.14233	4.849		48.44	0.45914	0.47599
50.64	0.87897	1.98804	3.09839	4.06525	5.99414	8.16394	9.37537	4.14636		50.64	1.32935	2.966	4.13239	5.48309	7.14624	9.02393	7.19696		50.64	1.42358	2.72449	3.61536	5.04486	6.74261	8.16144	9.11078	6.70691		50.64	2.22717	2.71838	3.3595	3.77246	4.44458	4.6322	4.43323		50.64	1.73267	2.70422	3.24487	4.01086	4.95752	5.13843	4.84509		48.54	0.44898	0.47647
50.74	0.88092	1.9978	3.10815	4.07111	6.00275	8.16003	9.38123	4.14752		50.74	1.32428	2.9621	4.12262	5.48895	7.13257	9.02979	7.19305		50.74	1.4353	2.72644	3.61536	5.04681	6.75238	8.17316	9.11273	6.70886		50.74	2.21741	2.72229	3.36072	3.77051	4.43872	4.6322	4.44299		50.74	1.73657	2.70032	3.24878	4.01477	4.95166	5.13257	4.85095		48.64	0.44312	0.47695
50.84	0.88873	2.00171	3.11792	4.06915	6.01447	8.16394	9.39099	4.15417		50.84	1.32233	2.96796	4.13239	5.48895	7.14038	9.02979	7.1911		50.84	1.42438	2.71161	3.61615	5.04565	6.74341	8.16223	9.11157	6.69794		50.84	2.22205	2.72302	3.36414	3.78687	4.44336	4.63684	4.44763		50.84	1.73071	2.69836	3.23901	4.01404	4.96143	5.13257	4.849		48.74	0.44702	0.47744
50.94	0.89966	2.01343	3.11792	4.07892	6.01447	8.16394	9.39099	4.16589		50.94	1.32428	2.96326	4.12262	5.47919	7.14233	9.02979	7.19305		50.94	1.43726	2.71979	3.62708	5.05267	6.75043	8.16925	9.12445	6.70105		50.94	2.2135	2.72034	3.36536	3.77832	4.44067	4.63416	4.44104		50.94	1.73657	2.70032	3.23901	4.00891	4.97119	5.13257	4.85095		48.84	0.45386	0.47792
51.04	0.89929	2.0025	3.11987	4.06213	6.01526	8.15497	9.38593	4.16473		51.04	1.33014	2.97186	4.12183	5.48309	7.15015	9.02979	7.19696		51.04	1.42163	2.70691	3.62122	5.04681	6.73871	8.16846	9.10883	6.6991		51.04	2.22717	2.72815	3.37512	3.78223	4.45044	4.63806	4.44885		51.04	1.74048	2.69446	3.25269	4.01672	4.97705	5.13257	4.85876		48.94	0.448	0.4784
51.14	0.90241	2.00562	3.12964	4.07501	6.01642	8.16589	9.40466	4.17957		51.14	1.32037	2.95233	4.12262	5.48505	7.14624	9.02002	7.18719		51.14	1.4314	2.71863	3.62708	5.04877	6.75433	8.1673	9.10883	6.70496		51.14	2.22913	2.74109	3.37122	3.78418	4.45044	4.64978	4.45081		51.14	1.73657	2.6925	3.24487	4.02063	4.9751	5.13257	4.85486		49.04	0.448	0.47888
51.24	0.90631	2.00952	3.12573	4.06445	6.02228	8.16199	9.40076	4.1698		51.24	1.32623	2.95233	4.12848	5.47919	7.15131	9.02588	7.19305		51.24	1.42163	2.70691	3.62708	5.04681	6.74457	8.16144	9.11078	6.70496		51.24	2.22327	2.72034	3.36536	3.77832	4.44067	4.63416	4.43518		51.24	1.75024	2.69055	3.24878	4.02454	4.98291	5.13184	4.86462		49.14	0.45679	0.47936
51.34	0.90631	2.01343	3.11987	4.05157	6.01642	8.16003	9.3988	4.17371		51.34	1.30865	2.94452	4.11481	5.47723	7.14819	9.01807	7.18524		51.34	1.42554	2.72644	3.64075	5.05658	6.75824	8.18097	9.11975	6.70496		51.34	2.22327	2.72424	3.37512	3.78223	4.44458	4.63806	4.43909		51.34	1.74829	2.6886	3.25464	4.02063	4.97119	5.13647	4.86072		49.24	0.46753	0.47985
51.44	0.91998	2.01849	3.12378	4.0672	6.01642	8.17487	9.40857	4.18347		51.44	1.31842	2.95038	4.13434	5.48114	7.15405	9.02197	7.18524		51.44	1.4353	2.72253	3.63684	5.06244	6.75433	8.18097	9.11273	6.6991		51.44	2.21936	2.72424	3.36145	3.77441	4.44067	4.63416	4.44495		51.44	1.74048	2.68079	3.23828	4.01477	4.97705	5.12476	4.85486		49.34	0.46265	0.48033
51.54	0.92194	2.01733	3.1355	4.07697	6.02618	8.17371	9.42029	4.17957		51.54	1.32819	2.95349	4.1402	5.487	7.16382	9.0415	7.19891		51.54	1.43726	2.71863	3.64661	5.06244	6.76215	8.19659	9.12836	6.71082		51.54	2.22717	2.73401	3.36926	3.77246	4.45435	4.63806	4.44885		51.54	1.74634	2.68665	3.24683	4.02063	4.98682	5.12671	4.85095		49.44	0.4646	0.48081
51.64	0.92975	2.0271	3.1394	4.07697	6.03986	8.18542	9.41833	4.18738		51.64	1.34186	2.96796	4.14996	5.50262	7.17749	9.05127	7.21844		51.64	1.4353	2.71667	3.63684	5.06165	6.75043	8.18683	9.12836	6.6991		51.64	2.21936	2.72424	3.37122	3.77832	4.45044	4.62952	4.44031		51.64	1.75024	2.69568	3.25659	4.02844	4.97632	5.13452	4.85876		49.54	0.45874	0.48129
51.74	0.93561	2.03101	3.13354	4.08087	6.03595	8.17957	9.4281	4.19324		51.74	1.33405	2.97968	4.14996	5.49872	7.16968	9.05518	7.20984		51.74	1.42554	2.71082	3.62512	5.04877	6.74457	8.18488	9.1264	6.69324		51.74	2.22913	2.73401	3.37708	3.78223	4.45435	4.62634	4.4469		51.74	1.74438	2.68274	3.24097	4.02844	4.9751	5.12476	4.86267		49.64	0.44995	0.48177
51.84	0.9317	2.03687	3.14917	4.08282	6.03595	8.18542	9.43982	4.1983		51.84	1.33795	2.98358	4.14996	5.50458	7.16968	9.04462	7.20868		51.84	1.43335	2.71472	3.62512	5.04877	6.75433	8.18488	9.13617	6.70691		51.84	2.23035	2.7301	3.37317	3.77832	4.44653	4.62244	4.43909		51.84	1.74438	2.68274	3.24683	4.02258	4.96997	5.1189	4.85876		49.74	0.448	0.48225
51.94	0.92194	2.03296	3.1355	4.07306	6.03204	8.18152	9.42419	4.19128		51.94	1.33795	2.98438	4.15076	5.49365	7.15875	9.0423	7.19385		51.94	1.42474	2.71667	3.61536	5.039	6.75433	8.17511	9.1225	6.6983		51.94	2.23694	2.73401	3.37122	3.78223	4.45435	4.62634	4.44104		51.94	1.73535	2.68347	3.23779	4.02332	4.97705	5.11963	4.8595		49.84	0.44995	0.48273
52.04	0.91998	2.0271	3.14331	4.08087	6.03009	8.17566	9.4281	4.203		52.04	1.34381	3.00116	4.16168	5.51044	7.17554	9.04541	7.20673		52.04	1.43335	2.72058	3.62512	5.04877	6.76801	8.18488	9.13031	6.69519		52.04	2.22717	2.73206	3.37048	3.78809	4.44849	4.62048	4.43713		52.04	1.74048	2.69836	3.25269	4.03357	4.96729	5.12476	4.87048		49.94	0.44898	0.48321
52.14	0.93561	2.03882	3.15503	4.08282	6.04102	8.18152	9.43982	4.1991		52.14	1.32819	2.99139	4.15582	5.49988	7.17554	9.04346	7.19696		52.14	1.43921	2.72058	3.62512	5.04877	6.76996	8.18488	9.14203	6.70691		52.14	2.23108	2.73792	3.36926	3.78418	4.44849	4.6322	4.43127		52.14	1.73657	2.69446	3.24487	4.0343	4.97119	5.12671	4.86658		50.04	0.46167	0.48369
52.24	0.94733	2.03882	3.14917	4.08673	6.0379	8.18933	9.44763	4.203		52.24	1.336	3.00311	4.16754	5.50848	7.17163	9.04932	7.20673		52.24	1.44897	2.73035	3.63605	5.05267	6.77777	8.18878	9.15179	6.70496		52.24	2.23694	2.72742	3.37317	3.77832	4.44849	4.6283	4.43127		52.24	1.75024	2.70422	3.25269	4.0343	4.96729	5.12476	4.86584		50.14	0.46753	0.48417
52.34	0.93677	2.04272	3.14838	4.08087	6.04767	8.18542	9.4574	4.20691		52.34	1.3399	3.00311	4.16168	5.50458	7.17554	9.05518	7.21259		52.34	1.44897	2.72058	3.62512	5.05463	6.77386	8.18488	9.14398	6.69714		52.34	2.23499	2.73596	3.38293	3.78223	4.46411	4.62634	4.43518		52.34	1.74634	2.70422	3.2644	4.04407	4.97119	5.12671	4.87439		50.24	0.45972	0.48465
52.44	0.94537	2.05444	3.14722	4.09454	6.06134	8.19128	9.47028	4.20886		52.44	1.33014	2.99725	4.16754	5.50262	7.17554	9.04346	7.20673		52.44	1.44	2.72137	3.62592	5.0437	6.77386	8.1759	9.13892	6.69598		52.44	2.23694	2.73792	3.38293	3.77832	4.46021	4.62244	4.44104		52.44	1.7561	2.71008	3.25464	4.04993	4.97119	5.12085	4.87048		50.34	0.46753	0.48513
52.54	0.9317	2.04858	3.14526	4.07501	6.04181	8.17566	9.45349	4.203		52.54	1.336	3.00232	4.17926	5.50848	7.17554	9.05908	7.20673		52.54	1.44116	2.72253	3.62317	5.04681	6.77386	8.17706	9.14594	6.6991		52.54	2.24475	2.74182	3.38879	3.78223	4.46411	4.62244	4.44495		52.54	1.75024	2.69836	3.24292	4.04407	4.97046	5.1228	4.86853		50.44	0.46283	0.48561
52.64	0.93561	2.05835	3.15308	4.09259	6.04962	8.18542	9.46326	4.21667		52.64	1.33014	3.00507	4.1734	5.51239	7.19116	9.05908	7.21649		52.64	1.43726	2.70886	3.60754	5.04291	6.77386	8.1673	9.14008	6.69519		52.64	2.25647	2.75159	3.39075	3.78809	4.46997	4.62244	4.4469		52.64	1.76001	2.70422	3.25854	4.05383	4.98096	5.1228	4.87439		50.54	0.46558	0.48609
52.74	0.94537	2.05444	3.15503	4.10352	6.05157	8.19519	9.45935	4.21863		52.74	1.33405	3.00116	4.17731	5.51825	7.18646	9.06299	7.21649		52.74	1.4353	2.71667	3.61731	5.04681	6.77386	8.17706	9.14984	6.69519		52.74	2.24084	2.74768	3.37122	3.77441	4.46021	4.61267	4.43518		52.74	1.76587	2.71399	3.25854	4.05383	4.98096	5.13257	4.88416		50.64	0.45679	0.48657
52.84	0.94617	2.05328	3.14996	4.08752	6.04651	8.18622	9.45819	4.21356		52.84	1.34967	3.00507	4.19293	5.53192	7.18921	9.06885	7.2204		52.84	1.44116	2.70807	3.60754	5.039	6.77386	8.1673	9.14514	6.69519		52.84	2.2533	2.74255	3.37585	3.77319	4.47461	4.61731	4.4574		52.84	1.77173	2.70813	3.26245	4.05383	4.98682	5.13184	4.88416		50.74	0.45972	0.48705
52.94	0.94733	2.06616	3.15112	4.09454	6.05743	8.19714	9.4613	4.22058		52.94	1.34967	3.00507	4.19293	5.53387	7.19116	9.06885	7.22156		52.94	1.43726	2.70105	3.61731	5.04291	6.77386	8.1673	9.14789	6.69128		52.94	2.24475	2.74377	3.37708	3.78027	4.46802	4.62439	4.45471		52.94	1.77759	2.7218	3.27344	4.04993	4.99072	5.13062	4.88416		50.84	0.45581	0.48752
53.04	0.95709	2.06421	3.16089	4.10236	6.05743	8.20105	9.46912	4.21472		53.04	1.34888	3.01678	4.19214	5.53192	7.18921	9.07275	7.22821		53.04	1.4353	2.703	3.60754	5.03314	6.77582	8.16925	9.13812	6.68933		53.04	2.24084	2.7262	3.37244	3.7666	4.45239	4.60486	4.44495		53.04	1.77686	2.71985	3.27026	4.05383	4.98682	5.14038	4.89392		50.94	0.46167	0.488
53.14	0.95123	2.05365	3.14917	4.09259	6.05548	8.20026	9.45935	4.21277		53.14	1.35358	3.01874	4.19098	5.54559	7.20093	9.08838	7.23016		53.14	1.44702	2.703	3.61731	5.03314	6.77191	8.16925	9.14398	6.69519		53.14	2.23499	2.72424	3.36145	3.77051	4.45239	4.60486	4.45471		53.14	1.76587	2.7218	3.26245	4.04993	4.98096	5.13062	4.89392		51.04	0.46069	0.48848
53.24	0.95905	2.05054	3.15894	4.0965	6.05548	8.19324	9.46716	4.22174		53.24	1.34772	3.00702	4.17731	5.53583	7.19507	9.07861	7.21454		53.24	1.4353	2.703	3.60754	5.03314	6.76996	8.15948	9.14398	6.69519		53.24	2.24475	2.73401	3.36926	3.77441	4.4563	4.60876	4.45862		53.24	1.76587	2.71594	3.26636	4.05579	4.99072	5.13647	4.89001		51.14	0.45718	0.48896
[truncated: 14,590 more rows]

## Sheet: Table1. b
Table1. b Raw data for SPR results of CPs or S55746 binding to BCL-XL
[truncated: 2,184 more rows]
[truncated: 8 more columns]

[truncated: 20 more sheets: Table1. c, Table1. d, Table1. e, Table1. f, Table1. g, Table1. h, Table1. i, Table1. j, Table1. a‘, Table1. b‘, Table1. c‘, Table1. d‘, Table1. e‘, Table1. f‘, Table1. g‘, Table1. i‘, Table1. j‘, Figure.5, Figure.6, Supplementary Figure. 11,12]
